# Supplementary material for: Natural variation in infection specificity of Caenorhabditis briggsae isolates by two RNA viruses
Source: PLoS Pathog. 2024 Jun 11;20(6):e1012259. doi: 10.1371/journal.ppat.1012259 (PMC11195985; doi:10.1371/journal.ppat.1012259)
Supplement: S1 Table — (XLSX) [file ppat.1012259.s007.xlsx]

## Sheet: A. Santeuil Virus FISH
This experiment (SANTV infection) was performed in parallel to that on the next sheet (LEBV infection).
100 animals were scored for each replicate.
ND: no data
Line	Batch 1-Replicate 1	Batch 1-Replicate 2	Batch 2-Replicate 1	Batch 2-Replicate 2	Batch 3-Replicate 1	Batch 3-Replicate 2	Batch 3-Replicate 3
JU1564	8	11	2	2	0	4	12
JU793	15	16	5	12	66	66	62
QR24	10	37	19	16	90	90	84
EG4360	0	0	10	3	74	58	60
PB826	5	3	3	2	68	70	54
JU1498	18	32	12	13	54	26	60
NIC208	16	15	7	1	66	62	64
JU516	0	0	8	14	0	0	0
JU1264	27	16	8	9	64	76	52
JU439	27	17	20	12	34	0	0
JU2160	0	0	0	0	0	0	0
JU2536	31	19	8	13	8	66	66
ZF1217	19	20	18	11	24	44	20
JU1085	16	8	13	9	60	60	46
NIC160	5	7	6	11	ND	ND	ND
JU279	0	16	9	11	ND	ND	ND
JU1885	10	20	3	11	0	1.5	1
JU1907	0	0	0	0	0	8	0
JU2164	10	14	12	20	ND	ND	ND
JU1424	0	0	0	0	0	0	0
JU1399	4	1	0	0	0	0	0
JU2216	0	0	0	0	0	0	0
JU1884	0	0	0	0	0	0	0
VT847	0	0	0	0	ND	ND	ND
YR88	0	0	0	0	0	0	0
ED3032	0	0	0	0	20	0	54
JU1377	0	0	0	0	0	2	0
JU725	0	0	4	1	ND	ND	ND
HK104	13	17	25	5	72	48	60
HK105	4	9	24	23	46	40	62
JU1348	14	5	4	12	0	4	14
AF16	0	0	0	0	0	0	0
ED3082	0	0	0	0	0	0	0
ED3092	0	0	0	0	0	0	4
JU726	0	0	0	0	0	0	0
JU1392	0	0	0	0	0	0	0
JU1794	0	0	0	0	0	0	0
JU1814	0	0	0	0	0	0	0
JU2053	0	0	0	0	ND	ND	ND
JU1637	ND	ND	ND	ND	0	0	0

## Sheet: B. Le Blanc Virus FISH
This experiment (LEBV infection) was performed in parallel to that on the previous sheet (SANTV infection).
100 animals were scored for each replicate.
ND: no data
								Grand	means
Line	Batch 1-Replicate 1	Batch 1-Replicate 2	Batch2-Replicate1	Batch2-Replicate2	Batch 3-Replicate 1	Batch 3-Replicate 2	Batch 3-Replicate 3	LEBV	SANTV	Categories
JU1564	48	32	69	67	66	58	50	0.56	0.0566667	Sensitive to both		0.10119
JU793	65	57	36	47	50	54	64	0.5375	0.385833	Sensitive to both
QR24	48	42	38	37	58	64	54	0.500833	0.545	Sensitive to both
EG4360	32	54	50	42	64	48	44	0.4825	0.3375	Sensitive to both
PB826	61	32	33	28	62	50	56	0.475	0.3375	Sensitive to both
JU1498	18	40	43	44	50	54	68	0.469167	0.328333	Sensitive to both
NIC208	50	42	20	27	56	64	52	0.461667	0.37	Sensitive to both
JU516	23	41	44	40	38	46	74	0.448333	0.0275	Mostly sensitive to LEBV
JU1264	35	22	19	20	58	56	68	0.425833	0.3975	Sensitive to both
JU439	12	16	13	20	75	54	66	0.415	0.151667	Sensitive to both
JU2160	11	36	16	29	42	77	50	0.399167	0	Mostly sensitive to LEBV
JU2536	12	32	19	14	64	60	44	0.3775	0.33	Sensitive to both
ZF1217	12	ND	8	15	72	52	66	0.376667	0.24	Sensitive to both
JU1085	26	18	10	36	44	52	58	0.369167	0.334167	Sensitive to both
NIC160	31	25	27	25	ND	ND	ND	0.27	0.075	Sensitive to both
JU279	12	26	25	30	ND	ND	ND	0.235	0.09	Sensitive to both
JU1885	0	5	23	26	0	40	4	0.143333	0.0591667	Sensitive to both
JU1907	1	0	0	0	10	46	26	0.139167	0.02	Sensitive to both
JU2164	8	3	18	25	ND	ND	ND	0.14	0.14	Sensitive to both
JU1424	24	36	0	0	6	20	10	0.135	0	Mostly sensitive to LEBV
JU1399	14	11	1	3	0	19	7	0.0808333	0.0075	Unclear categorization
JU2216	3	0	0	0	16	0	0	0.0316667	0	Resistant to both
JU1884	0	0	0	0	0	10	1	0.0183333	0	Resistant to both
VT847	14	0	0	0	0	0	0	0.0175	0	Resistant to both
YR88	6	0	ND	4	0	0	0	0.0175	0	Resistant to both
ED3032	0	0	0	0	0	6	1	0.0116667	0.13	Unclear categorization
JU1377	0	0	0	0	2	0	0	0.00333333	0.01	Resistant to both
JU725	0	0	0	0	ND	ND	ND	0	0.015	Resistant to both
HK104	0	0	0	0	0	0	0	0	0.37	Sensitive to SANTV only
HK105	0	0	0	0	0	0	0	0	0.34	Sensitive to SANTV only
JU1348	0	0	0	0	0	1	0	0	0.09	Sensitive to SANTV only
AF16	0	0	0	0	0	0	0	0	0	Resistant to both
ED3082	0	0	0	0	0	0	0	0	0	Resistant to both
ED3092	0	0	0	0	0	0	0	0	0.00666667	Resistant to both
JU726	0	0	0	0	0	0	0	0	0	Resistant to both
JU1392	0	0	0	0	0	0	0	0	0	Resistant to both
JU1794	0	0	0	0	0	0	0	0	0	Resistant to both
JU1814	0	0	0	0	0	0	0	0	0	Resistant to both
JU2053	0	0	0	0	ND	ND	ND	0	0	Resistant to both
JU1637	ND	ND	ND	ND	0	0	0	0	0	Resistant to both

## Sheet: C. Serial dilution FISH
C. briggsae strain	Viral dilution	SANTV	LEBV		Percentage of FISH positive animals
JU1264	1	72	68		n=50 animals
	1/2	66	72
	1/4	80	76
	1/8	64	82
	1/16	72	80
	1/32	48	64
	1/64	52	88
	1/128	0	84
HK104	1	52	0
	1/2	0	0
	1/4	80	0
	1/8	80	0
	1/16	20	0
	1/32	0	0
	1/64	0	0
	1/128	0	0
JU516	1	4	74
	1/2	0	72
	1/4	0	80
	1/8	0	66
	1/16	0	76
	1/32	0	72
	1/64	0	70
	1/128	0	0
JU2160	1	0	36
	1/2	0	24
	1/4	0	34
	1/8	0	24
	1/16	0	40
	1/32	0	64
	1/64	0	42
	1/128	0	24

## Sheet: D. Serial dilution RT-qPCR
Strain	Viral dilution	SANTV 1	SANTV 2	SANTV mean	SANTV Stdev	LEBV 1	LEBV 2	LEBV 3	LEBV mean	LEBV Stdev
C. elegans N2	1/1	2.8027e-05	9.50845e-05	6.15557e-05	3.35288e-05	7.26962e-06	9.64361e-06	0.000708816	0.00024191	0.000233454
	1/10	3.07351e-05	4.67614e-06	1.77056e-05	1.30295e-05	8.64437e-06	1.98522e-05	3.58502e-05	2.14489e-05	7.89411e-06
	1/100	0.000141845	8.43855e-06	7.51419e-05	6.67034e-05	7.27397e-06	1.1094e-05	3.58107e-05	1.80596e-05	8.94381e-06
	1/1000	0.000845766	8.21823e-05	0.000463974	0.000381792	1.3862e-05	2.13593e-06	3.32113e-05	1.64031e-05	9.06022e-06
C. briggsae JU1264	1/1	1	1	1	0	1	1	1	1	0	reference
	Rep	6.2012	0.0974692	3.14933	3.05186	2.18272	20.8536	29.2601	17.4321	8.00158	replicate infection
	1/10	3.56068	0.743874	2.15228	1.4084	0.858017	2.34415	3.28837e-05	1.0674	0.68474
	1/100	0.000445501	0.000457236	0.000451369	5.86752e-06	0.949638	0.00528556	3.34916e-05	0.318319	0.315663
	1/1000	0.000230542	0.000218032	0.000224287	6.25504e-06	7.81654e-06	0.00110178	3.93533e-05	0.000382984	0.000359515
C. briggsae HK104	1/1	1.79054	0.935024	1.36278	0.427758	7.60875e-06	0.01	3.19937e-05	0.00334653	0.00332674
	1/10	1.22666	0.000758789	0.613708	0.61295	3.79669e-06	5.06835e-07	3.1485e-05	1.19295e-05	9.82374e-06
	1/100	8.74274e-05	3.8989e-05	6.32082e-05	2.42192e-05	3.8839e-06	4.99099e-07	2.39257e-05	9.43623e-06	7.31032e-06
	1/1000	7.99125e-05	0.01	0.00503996	0.00496004	4.8345e-05	8.02179e-06	3.32305e-05	2.98658e-05	1.17613e-05
C. briggsae JU516	1/1	3.80505	9.97282e-05	1.90258	1.90248	1.614	6.21441e-06	0.156706	0.590238	0.513877
	1/10	0.0550429	0.01	0.0325215	0.0225215	1.56608	2.26178e-06	0.00109084	0.52239	0.521843
	1/100	0.000200424	1.32751e-05	0.00010685	9.35747e-05	2.73438	1.67985e-05	3.33911e-05	0.911475	0.91145
	1/1000	0.00012853	0.000233876	0.000181203	5.26728e-05	0.000109576	1.05239e-05	3.45398e-05	5.15464e-05	2.98313e-05
C. briggsae AF16	1/1	0.000111423	0.000181655	0.000146539	3.51164e-05	0.01	1.45959e-05	3.28117e-05	0.00334914	0.00332544
	1/10	0.000175637	9.92868e-05	0.000137462	3.81749e-05	8.90524e-06	5.51498e-07	3.32969e-05	1.42512e-05	9.82345e-06
	1/100	0.000222789	0.000284111	0.00025345	3.06613e-05	3.20708e-06	5.95004e-05	3.32019e-05	3.19698e-05	1.62622e-05
	1/1000	0.000130757	0.01	0.00506538	0.00493462	9.45342e-05	1.59734e-05	3.24277e-05	4.76451e-05	2.39209e-05
