# Supplementary material for: Natural variation in infection specificity of Caenorhabditis briggsae isolates by two RNA viruses
Source: PLoS Pathog. 2024 Jun 11;20(6):e1012259. doi: 10.1371/journal.ppat.1012259 (PMC11195985; doi:10.1371/journal.ppat.1012259)
Supplement: S2 Table — Different sheets indicate RT-PCR primers, pyrosequencing primers for each cross of host strains and PCR primers to genotype indel polymorphisms. (XLSX) [file ppat.1012259.s008.xlsx]

## Sheet: SNPs and short indels
#CHROM	POS	REF	ALT	QUAL	INFO	FORMAT	HK104
IV	10000071	A	G	416.28	AC=2;AF=1;AN=2;BaseQRankSum=1.159;ClippingRankSum=-1.738;DP=12;FS=0;MLEAC=2;MLEAF=1;MQ=38.82;MQ0=0;MQRankSum=1.448;QD=34.69;ReadPosRankSum=-1.159;SOR=3.611	GT:AD:DP:GQ:PL	1/1:1,11:12:9:444,9,0
IV	10000112	G	T	594.77	AC=2;AF=1;AN=2;DP=15;FS=0;MLEAC=2;MLEAF=1;MQ=40;MQ0=0;QD=33.13;SOR=5.549	GT:AD:DP:GQ:PL	1/1:0,15:15:45:623,45,0
IV	10000223	C	A	625.77	AC=2;AF=1;AN=2;DP=16;FS=0;MLEAC=2;MLEAF=1;MQ=40.7;MQ0=0;QD=31.61;SOR=5.67	GT:AD:DP:GQ:PL	1/1:0,16:16:48:654,48,0
IV	10000317	A	AAAACT	270.75	AC=2;AF=1;AN=2;DP=6;FS=0;MLEAC=2;MLEAF=1;MQ=37.53;MQ0=0;QD=29.73;SOR=3.611	GT:AD:DP:GQ:PL	1/1:0,5:5:24:308,24,0
IV	10000863	G	A	570.77	AC=2;AF=1;AN=2;DP=16;FS=0;MLEAC=2;MLEAF=1;MQ=60;MQ0=0;QD=27.15;SOR=1.244	GT:AD:DP:GQ:PL	1/1:0,16:16:48:599,48,0
IV	10001094	C	T	494.77	AC=2;AF=1;AN=2;DP=13;FS=0;MLEAC=2;MLEAF=1;MQ=60;MQ0=0;QD=31.44;SOR=0.836	GT:AD:DP:GQ:PL	1/1:0,13:13:39:523,39,0
IV	10001149	G	GA	501.73	AC=2;AF=1;AN=2;DP=19;FS=0;MLEAC=2;MLEAF=1;MQ=60;MQ0=0;QD=26.41;SOR=0.793	GT:AD:DP:GQ:PL	1/1:0,19:19:55:539,55,0
IV	10001569	T	A	839.77	AC=2;AF=1;AN=2;DP=22;FS=0;MLEAC=2;MLEAF=1;MQ=60;MQ0=0;QD=33.29;SOR=0.693	GT:AD:DP:GQ:PL	1/1:0,22:22:66:868,66,0
IV	10001850	AT	A	777.73	AC=2;AF=1;AN=2;DP=28;FS=0;MLEAC=2;MLEAF=1;MQ=60.77;MQ0=0;QD=27.78;SOR=2.215	GT:AD:DP:GQ:PL	1/1:0,25:25:75:815,75,0
IV	10001989	A	T	1128.77	AC=2;AF=1;AN=2;DP=28;FS=0;MLEAC=2;MLEAF=1;MQ=60;MQ0=0;QD=31.01;SOR=1.179	GT:AD:DP:GQ:PL	1/1:0,28:28:84:1157,84,0
IV	10002704	C	T	763.77	AC=2;AF=1;AN=2;DP=21;FS=0;MLEAC=2;MLEAF=1;MQ=60;MQ0=0;QD=27.01;SOR=1.23	GT:AD:DP:GQ:PL	1/1:0,21:21:63:792,63,0
IV	10002994	C	CA	543.73	AC=2;AF=1;AN=2;DP=20;FS=0;MLEAC=2;MLEAF=1;MQ=60;MQ0=0;QD=27.19;SOR=0.693	GT:AD:DP:GQ:PL	1/1:0,20:20:60:581,60,0
IV	10003280	C	A	985.77	AC=2;AF=1;AN=2;DP=25;FS=0;MLEAC=2;MLEAF=1;MQ=60;MQ0=0;QD=33.12;SOR=1.358	GT:AD:DP:GQ:PL	1/1:0,25:25:75:1014,75,0
IV	10003631	G	GA	1386.73	AC=2;AF=1;AN=2;DP=41;FS=0;MLEAC=2;MLEAF=1;MQ=60.26;MQ0=0;QD=33.82;SOR=0.793	GT:AD:DP:GQ:PL	1/1:0,40:40:99:1424,120,0
IV	10004304	T	C	1099.77	AC=2;AF=1;AN=2;DP=28;FS=0;MLEAC=2;MLEAF=1;MQ=60;MQ0=0;QD=29.27;SOR=0.997	GT:AD:DP:GQ:PL	1/1:0,28:28:84:1128,84,0
IV	10004375	G	A	1218.77	AC=2;AF=1;AN=2;DP=28;FS=0;MLEAC=2;MLEAF=1;MQ=60;MQ0=0;QD=29.08;SOR=0.693	GT:AD:DP:GQ:PL	1/1:0,28:28:84:1247,84,0
IV	10004393	G	A	1287.77	AC=2;AF=1;AN=2;DP=30;FS=0;MLEAC=2;MLEAF=1;MQ=60;MQ0=0;QD=25.58;SOR=0.826	GT:AD:DP:GQ:PL	1/1:0,30:30:90:1316,90,0
IV	10004602	T	G	736.77	AC=2;AF=1;AN=2;DP=20;FS=0;MLEAC=2;MLEAF=1;MQ=60;MQ0=0;QD=34.14;SOR=0.693	GT:AD:DP:GQ:PL	1/1:0,20:20:60:765,60,0
IV	10005254	A	G	1117.77	AC=2;AF=1;AN=2;DP=27;FS=0;MLEAC=2;MLEAF=1;MQ=60;MQ0=0;QD=30.5;SOR=1.101	GT:AD:DP:GQ:PL	1/1:0,27:27:81:1146,81,0
IV	10005609	A	G	1226.77	AC=2;AF=1;AN=2;DP=31;FS=0;MLEAC=2;MLEAF=1;MQ=60;MQ0=0;QD=34.13;SOR=1.143	GT:AD:DP:GQ:PL	1/1:0,30:30:90:1255,90,0
IV	10005773	T	C	1153.77	AC=2;AF=1;AN=2;DP=28;FS=0;MLEAC=2;MLEAF=1;MQ=60;MQ0=0;QD=33.33;SOR=0.997	GT:AD:DP:GQ:PL	1/1:0,28:28:84:1182,84,0
IV	10007297	G	GA	833.73	AC=2;AF=1;AN=2;DP=31;FS=0;MLEAC=2;MLEAF=1;MQ=60;MQ0=0;QD=26.89;SOR=1.255	GT:AD:DP:GQ:PL	1/1:0,29:29:90:871,90,0
IV	10007426	T	TA	661.73	AC=2;AF=1;AN=2;DP=25;FS=0;MLEAC=2;MLEAF=1;MQ=60.43;MQ0=0;QD=26.47;SOR=1.085	GT:AD:DP:GQ:PL	1/1:0,22:22:66:699,66,0
IV	10008863	C	A	1276.77	AC=2;AF=1;AN=2;DP=29;FS=0;MLEAC=2;MLEAF=1;MQ=60;MQ0=0;QD=27.7;SOR=1.255	GT:AD:DP:GQ:PL	1/1:0,29:29:87:1305,87,0
IV	10008864	T	A	1276.77	AC=2;AF=1;AN=2;DP=29;FS=0;MLEAC=2;MLEAF=1;MQ=60;MQ0=0;QD=34.83;SOR=1.255	GT:AD:DP:GQ:PL	1/1:0,29:29:87:1305,87,0
IV	10009261	A	T	1274.77	AC=2;AF=1;AN=2;DP=33;FS=0;MLEAC=2;MLEAF=1;MQ=60;MQ0=0;QD=34.29;SOR=1.284	GT:AD:DP:GQ:PL	1/1:0,32:32:96:1303,96,0
IV	10010264	A	G	1644.77	AC=2;AF=1;AN=2;DP=40;FS=0;MLEAC=2;MLEAF=1;MQ=60;MQ0=0;QD=27.61;SOR=1.292	GT:AD:DP:GQ:PL	1/1:0,40:40:99:1673,120,0
IV	10010339	A	AT	935.73	AC=2;AF=1;AN=2;DP=29;FS=0;MLEAC=2;MLEAF=1;MQ=60;MQ0=0;QD=32.27;SOR=0.906	GT:AD:DP:GQ:PL	1/1:0,29:29:87:973,87,0
IV	10010714	G	C	1403.77	AC=2;AF=1;AN=2;DP=35;FS=0;MLEAC=2;MLEAF=1;MQ=60;MQ0=0;QD=34.83;SOR=1.002	GT:AD:DP:GQ:PL	1/1:0,35:35:99:1432,105,0
IV	10012273	T	C	924.77	AC=2;AF=1;AN=2;DP=24;FS=0;MLEAC=2;MLEAF=1;MQ=60;MQ0=0;QD=33.86;SOR=0.693	GT:AD:DP:GQ:PL	1/1:0,24:24:72:953,72,0
IV	10012430	G	A	971.77	AC=2;AF=1;AN=2;DP=26;FS=0;MLEAC=2;MLEAF=1;MQ=60;MQ0=0;QD=35.64;SOR=1.445	GT:AD:DP:GQ:PL	1/1:0,26:26:78:1000,78,0
IV	10013185	A	C	1444.77	AC=2;AF=1;AN=2;DP=36;FS=0;MLEAC=2;MLEAF=1;MQ=60;MQ0=0;QD=35.39;SOR=1.547	GT:AD:DP:GQ:PL	1/1:0,36:36:99:1473,108,0
IV	10014654	T	G	870.77	AC=2;AF=1;AN=2;DP=23;FS=0;MLEAC=2;MLEAF=1;MQ=60;MQ0=0;QD=27.38;SOR=0.776	GT:AD:DP:GQ:PL	1/1:0,23:23:69:899,69,0
IV	10015648	G	T	1164.77	AC=2;AF=1;AN=2;DP=28;FS=0;MLEAC=2;MLEAF=1;MQ=60;MQ0=0;QD=33.57;SOR=0.997	GT:AD:DP:GQ:PL	1/1:0,28:28:84:1193,84,0
IV	10016623	A	G	982.77	AC=2;AF=1;AN=2;DP=25;FS=0;MLEAC=2;MLEAF=1;MQ=61.29;MQ0=0;QD=30.85;SOR=1.136	GT:AD:DP:GQ:PL	1/1:0,25:25:75:1011,75,0
IV	10016637	A	AT	955.73	AC=2;AF=1;AN=2;DP=26;FS=0;MLEAC=2;MLEAF=1;MQ=62.05;MQ0=0;QD=29.29;SOR=1.022	GT:AD:DP:GQ:PL	1/1:0,26:26:81:993,81,0
IV	10017305	G	T	764.77	AC=2;AF=1;AN=2;DP=20;FS=0;MLEAC=2;MLEAF=1;MQ=60;MQ0=0;QD=28.4;SOR=0.693	GT:AD:DP:GQ:PL	1/1:0,20:20:60:793,60,0
IV	10017477	C	A	1165.77	AC=2;AF=1;AN=2;DP=29;FS=0;MLEAC=2;MLEAF=1;MQ=60;MQ0=0;QD=29.54;SOR=1.071	GT:AD:DP:GQ:PL	1/1:0,29:29:87:1194,87,0
IV	10017784	A	G	893.77	AC=2;AF=1;AN=2;DP=24;FS=0;MLEAC=2;MLEAF=1;MQ=60;MQ0=0;QD=33.67;SOR=1.051	GT:AD:DP:GQ:PL	1/1:0,24:24:71:922,71,0
IV	10017962	G	A	819.77	AC=2;AF=1;AN=2;DP=21;FS=0;MLEAC=2;MLEAF=1;MQ=60;MQ0=0;QD=33.46;SOR=0.99	GT:AD:DP:GQ:PL	1/1:0,21:21:63:848,63,0
IV	10018130	C	T	747.77	AC=2;AF=1;AN=2;DP=19;FS=0;MLEAC=2;MLEAF=1;MQ=60;MQ0=0;QD=35.62;SOR=1.022	GT:AD:DP:GQ:PL	1/1:0,19:19:57:776,57,0
IV	10018193	G	A	1256.77	AC=2;AF=1;AN=2;DP=32;FS=0;MLEAC=2;MLEAF=1;MQ=60;MQ0=0;QD=28.52;SOR=0.693	GT:AD:DP:GQ:PL	1/1:0,32:32:96:1285,96,0
IV	10018211	GA	G	1001.73	AC=2;AF=1;AN=2;DP=36;FS=0;MLEAC=2;MLEAF=1;MQ=60;MQ0=0;QD=27.83;SOR=0.941	GT:AD:DP:GQ:PL	1/1:0,34:34:99:1039,102,0
IV	10018255	GA	G	573.73	AC=2;AF=1;AN=2;DP=24;FS=0;MLEAC=2;MLEAF=1;MQ=60;MQ0=0;QD=23.91;SOR=0.693	GT:AD:DP:GQ:PL	1/1:0,20:20:60:611,60,0
IV	10018347	T	C	889.77	AC=2;AF=1;AN=2;DP=24;FS=0;MLEAC=2;MLEAF=1;MQ=60;MQ0=0;QD=34.62;SOR=0.963	GT:AD:DP:GQ:PL	1/1:0,23:23:69:918,69,0
IV	10018496	T	C	740.77	AC=2;AF=1;AN=2;DP=20;FS=0;MLEAC=2;MLEAF=1;MQ=60;MQ0=0;QD=28.91;SOR=0.892	GT:AD:DP:GQ:PL	1/1:0,20:20:60:769,60,0
IV	10018544	G	A	918.77	AC=2;AF=1;AN=2;DP=24;FS=0;MLEAC=2;MLEAF=1;MQ=60;MQ0=0;QD=34.78;SOR=1.179	GT:AD:DP:GQ:PL	1/1:0,23:23:69:947,69,0
IV	10018753	C	A	840.77	AC=2;AF=1;AN=2;DP=21;FS=0;MLEAC=2;MLEAF=1;MQ=60;MQ0=0;QD=34.04;SOR=1.508	GT:AD:DP:GQ:PL	1/1:0,21:21:63:869,63,0
IV	10019012	T	C	830.77	AC=2;AF=1;AN=2;DP=21;FS=0;MLEAC=2;MLEAF=1;MQ=60;MQ0=0;QD=29.53;SOR=0.99	GT:AD:DP:GQ:PL	1/1:0,21:21:63:859,63,0
IV	10019093	G	A	1182.77	AC=2;AF=1;AN=2;DP=28;FS=0;MLEAC=2;MLEAF=1;MQ=60;MQ0=0;QD=30.94;SOR=1.179	GT:AD:DP:GQ:PL	1/1:0,28:28:84:1211,84,0
IV	10019107	A	C	1207.77	AC=2;AF=1;AN=2;DP=28;FS=0;MLEAC=2;MLEAF=1;MQ=60;MQ0=0;QD=27.68;SOR=1.382	GT:AD:DP:GQ:PL	1/1:0,28:28:84:1236,84,0
IV	10019319	G	A	1060.77	AC=2;AF=1;AN=2;DP=26;FS=0;MLEAC=2;MLEAF=1;MQ=60;MQ0=0;QD=29.3;SOR=0.846	GT:AD:DP:GQ:PL	1/1:0,26:26:78:1089,78,0
IV	10019356	T	A	1090.77	AC=2;AF=1;AN=2;DP=28;FS=0;MLEAC=2;MLEAF=1;MQ=60;MQ0=0;QD=27.04;SOR=0.693	GT:AD:DP:GQ:PL	1/1:0,28:28:84:1119,84,0
IV	10019432	T	C	1334.77	AC=2;AF=1;AN=2;DP=34;FS=0;MLEAC=2;MLEAF=1;MQ=60;MQ0=0;QD=31.47;SOR=1.244	GT:AD:DP:GQ:PL	1/1:0,34:34:99:1363,102,0
IV	10019462	C	A	1631.77	AC=2;AF=1;AN=2;DP=40;FS=0;MLEAC=2;MLEAF=1;MQ=60;MQ0=0;QD=29.29;SOR=0.902	GT:AD:DP:GQ:PL	1/1:0,40:40:99:1660,120,0
IV	10019582	A	G	1353.77	AC=2;AF=1;AN=2;DP=34;FS=0;MLEAC=2;MLEAF=1;MQ=60;MQ0=0;QD=34.81;SOR=0.88	GT:AD:DP:GQ:PL	1/1:0,33:33:99:1382,99,0
IV	10019782	C	T	966.77	AC=2;AF=1;AN=2;DP=28;FS=0;MLEAC=2;MLEAF=1;MQ=60;MQ0=0;QD=34.53;SOR=0.836	GT:AD:DP:GQ:PL	1/1:0,28:28:84:995,84,0
IV	10019835	G	A	1372.77	AC=2;AF=1;AN=2;DP=35;FS=0;MLEAC=2;MLEAF=1;MQ=60;MQ0=0;QD=31.01;SOR=1.148	GT:AD:DP:GQ:PL	1/1:0,35:35:99:1401,105,0
IV	10020003	G	A	1164.77	AC=2;AF=1;AN=2;DP=30;FS=0;MLEAC=2;MLEAF=1;MQ=60.36;MQ0=0;QD=33.9;SOR=0.826	GT:AD:DP:GQ:PL	1/1:0,30:30:90:1193,90,0
IV	10020038	A	AT	997.73	AC=2;AF=1;AN=2;DP=26;FS=0;MLEAC=2;MLEAF=1;MQ=60.42;MQ0=0;QD=25.82;SOR=1.27	GT:AD:DP:GQ:PL	1/1:0,24:24:72:1035,72,0
IV	10020057	A	G	1110.77	AC=2;AF=1;AN=2;DP=26;FS=0;MLEAC=2;MLEAF=1;MQ=60;MQ0=0;QD=24.75;SOR=1.445	GT:AD:DP:GQ:PL	1/1:0,26:26:78:1139,78,0
IV	10020167	T	C	1430.77	AC=2;AF=1;AN=2;DP=37;FS=0;MLEAC=2;MLEAF=1;MQ=60;MQ0=0;QD=30.33;SOR=1.547	GT:AD:DP:GQ:PL	1/1:0,36:36:99:1459,108,0
IV	10020201	G	C	1491.77	AC=2;AF=1;AN=2;DP=33;FS=0;MLEAC=2;MLEAF=1;MQ=60;MQ0=0;QD=33.73;SOR=1.542	GT:AD:DP:GQ:PL	1/1:0,33:33:99:1520,105,0
IV	10020219	G	GCCATTTT	1485.73	AC=2;AF=1;AN=2;DP=31;FS=0;MLEAC=2;MLEAF=1;MQ=60;MQ0=0;QD=29.29;SOR=0.756	GT:AD:DP:GQ:PL	1/1:0,31:31:99:1523,102,0
IV	10020274	A	ACCT	1267.73	AC=2;AF=1;AN=2;DP=28;FS=0;MLEAC=2;MLEAF=1;MQ=60;MQ0=0;QD=25.37;SOR=1.528	GT:AD:DP:GQ:PL	1/1:0,27:27:87:1305,87,0
IV	10020472	CTGGTATAG	C	1538.73	AC=2;AF=1;AN=2;DP=39;FS=0;MLEAC=2;MLEAF=1;MQ=60;MQ0=0;QD=34.4;SOR=0.869	GT:AD:DP:GQ:PL	1/1:0,35:35:99:1576,106,0
IV	10020548	T	A	1268.77	AC=2;AF=1;AN=2;DP=35;FS=0;MLEAC=2;MLEAF=1;MQ=60;MQ0=0;QD=28.96;SOR=2.303	GT:AD:DP:GQ:PL	1/1:0,34:34:99:1297,102,0
IV	10020713	C	G	1017.77	AC=2;AF=1;AN=2;DP=28;FS=0;MLEAC=2;MLEAF=1;MQ=60;MQ0=0;QD=28.2;SOR=1.445	GT:AD:DP:GQ:PL	1/1:0,26:26:78:1046,78,0
IV	10020762	C	T	1141.77	AC=2;AF=1;AN=2;DP=28;FS=0;MLEAC=2;MLEAF=1;MQ=60;MQ0=0;QD=29.3;SOR=1.22	GT:AD:DP:GQ:PL	1/1:0,26:26:78:1170,78,0
IV	10020763	C	T	1141.77	AC=2;AF=1;AN=2;DP=28;FS=0;MLEAC=2;MLEAF=1;MQ=60;MQ0=0;QD=33.17;SOR=1.22	GT:AD:DP:GQ:PL	1/1:0,26:26:78:1170,78,0
IV	10020816	T	A	1447.77	AC=2;AF=1;AN=2;DP=33;FS=0;MLEAC=2;MLEAF=1;MQ=60.33;MQ0=0;QD=32.37;SOR=1.751	GT:AD:DP:GQ:PL	1/1:0,33:33:99:1476,99,0
IV	10020819	T	A	1447.77	AC=2;AF=1;AN=2;DP=32;FS=0;MLEAC=2;MLEAF=1;MQ=60.34;MQ0=0;QD=27.64;SOR=1.681	GT:AD:DP:GQ:PL	1/1:0,32:32:99:1476,99,0
IV	10020874	T	TATCTC	1209.73	AC=2;AF=1;AN=2;DP=29;FS=0;MLEAC=2;MLEAF=1;MQ=60.37;MQ0=0;QD=29.92;SOR=0.997	GT:AD:DP:GQ:PL	1/1:0,28:28:84:1247,84,0
IV	10020897	A	AT	438.73	AC=2;AF=1;AN=2;DP=21;FS=0;MLEAC=2;MLEAF=1;MQ=60;MQ0=0;QD=20.89;SOR=0.941	GT:AD:DP:GQ:PL	1/1:0,16:16:48:476,48,0
IV	10021687	T	G	737.77	AC=2;AF=1;AN=2;DP=20;FS=0;MLEAC=2;MLEAF=1;MQ=60;MQ0=0;QD=24.39;SOR=1.292	GT:AD:DP:GQ:PL	1/1:0,19:19:57:766,57,0
IV	10021831	A	T	572.77	AC=2;AF=1;AN=2;DP=14;FS=0;MLEAC=2;MLEAF=1;MQ=60;MQ0=0;QD=30.33;SOR=1.329	GT:AD:DP:GQ:PL	1/1:0,14:14:42:601,42,0
IV	10021845	G	A	600.77	AC=2;AF=1;AN=2;DP=15;FS=0;MLEAC=2;MLEAF=1;MQ=60;MQ0=0;QD=25.43;SOR=0.818	GT:AD:DP:GQ:PL	1/1:0,15:15:45:629,45,0
IV	10021904	T	C	652.77	AC=2;AF=1;AN=2;DP=18;FS=0;MLEAC=2;MLEAF=1;MQ=60;MQ0=0;QD=30.36;SOR=1.739	GT:AD:DP:GQ:PL	1/1:0,17:17:51:681,51,0
IV	10022040	T	A	971.77	AC=2;AF=1;AN=2;DP=24;FS=0;MLEAC=2;MLEAF=1;MQ=60;MQ0=0;QD=24.27;SOR=1.27	GT:AD:DP:GQ:PL	1/1:0,24:24:72:1000,72,0
IV	10022123	G	GT	663.73	AC=2;AF=1;AN=2;DP=26;FS=0;MLEAC=2;MLEAF=1;MQ=60.42;MQ0=0;QD=25.53;SOR=2.4	GT:AD:DP:GQ:PL	1/1:0,23:23:69:701,69,0
IV	10022241	C	T	871.77	AC=2;AF=1;AN=2;DP=23;FS=0;MLEAC=2;MLEAF=1;MQ=60;MQ0=0;QD=27.26;SOR=0.776	GT:AD:DP:GQ:PL	1/1:0,23:23:69:900,69,0
IV	10022343	C	T	824.77	AC=2;AF=1;AN=2;DP=21;FS=0;MLEAC=2;MLEAF=1;MQ=60;MQ0=0;QD=32.36;SOR=1.828	GT:AD:DP:GQ:PL	1/1:0,21:21:63:853,63,0
IV	10022414	T	C	949.77	AC=2;AF=1;AN=2;DP=24;FS=0;MLEAC=2;MLEAF=1;MQ=60;MQ0=0;QD=31.55;SOR=1.27	GT:AD:DP:GQ:PL	1/1:0,24:24:72:978,72,0
IV	10022432	A	C	836.77	AC=2;AF=1;AN=2;DP=22;FS=0;MLEAC=2;MLEAF=1;MQ=60;MQ0=0;QD=28.34;SOR=1.085	GT:AD:DP:GQ:PL	1/1:0,22:22:66:865,66,0
IV	10022562	G	A	1081.77	AC=2;AF=1;AN=2;DP=27;FS=0;MLEAC=2;MLEAF=1;MQ=60;MQ0=0;QD=29.57;SOR=1.101	GT:AD:DP:GQ:PL	1/1:0,27:27:81:1110,81,0
IV	10022566	A	AT	689.73	AC=2;AF=1;AN=2;DP=26;FS=0;MLEAC=2;MLEAF=1;MQ=60;MQ0=0;QD=26.53;SOR=0.693	GT:AD:DP:GQ:PL	1/1:0,24:24:72:727,72,0
IV	10022582	T	G	941.77	AC=2;AF=1;AN=2;BaseQRankSum=1.595;ClippingRankSum=1.456;DP=25;FS=0;MLEAC=2;MLEAF=1;MQ=60;MQ0=0;MQRankSum=-0.347;QD=27.1;ReadPosRankSum=-0.208;SOR=0.223	GT:AD:DP:GQ:PL	1/1:1,24:25:65:970,65,0
IV	10022604	A	C	859.77	AC=2;AF=1;AN=2;DP=22;FS=0;MLEAC=2;MLEAF=1;MQ=60;MQ0=0;QD=29.5;SOR=1.085	GT:AD:DP:GQ:PL	1/1:0,22:22:66:888,66,0
IV	10022758	CT	C	540.73	AC=2;AF=1;AN=2;DP=21;FS=0;MLEAC=2;MLEAF=1;MQ=60;MQ0=0;QD=25.75;SOR=1.022	GT:AD:DP:GQ:PL	1/1:0,19:19:57:578,57,0
IV	10022796	T	TTTC	856.73	AC=2;AF=1;AN=2;DP=22;FS=0;MLEAC=2;MLEAF=1;MQ=61.46;MQ0=0;QD=31.49;SOR=1.508	GT:AD:DP:GQ:PL	1/1:0,21:21:63:894,63,0
IV	10023063	G	A	1096.77	AC=2;AF=1;AN=2;DP=26;FS=0;MLEAC=2;MLEAF=1;MQ=60;MQ0=0;QD=32.21;SOR=0.846	GT:AD:DP:GQ:PL	1/1:0,26:26:78:1125,78,0
IV	10023072	A	G	1048.77	AC=2;AF=1;AN=2;DP=23;FS=0;MLEAC=2;MLEAF=1;MQ=60;MQ0=0;QD=30.48;SOR=0.776	GT:AD:DP:GQ:PL	1/1:0,23:23:72:1077,72,0
IV	10023113	A	C	581.77	AC=2;AF=1;AN=2;DP=17;FS=0;MLEAC=2;MLEAF=1;MQ=60.63;MQ0=0;QD=34.22;SOR=1.244	GT:AD:DP:GQ:PL	1/1:0,16:16:48:610,48,0
IV	10023189	CA	C	706.73	AC=2;AF=1;AN=2;DP=25;FS=0;MLEAC=2;MLEAF=1;MQ=61.71;MQ0=0;QD=28.27;SOR=0.941	GT:AD:DP:GQ:PL	1/1:0,25:25:75:744,75,0
IV	10023229	T	G	1329.77	AC=2;AF=1;AN=2;DP=35;FS=0;MLEAC=2;MLEAF=1;MQ=60.92;MQ0=0;QD=36.97;SOR=1.483	GT:AD:DP:GQ:PL	1/1:0,35:35:99:1358,105,0
IV	10023295	CA	C	997.73	AC=2;AF=1;AN=2;DP=22;FS=0;MLEAC=2;MLEAF=1;MQ=60;MQ0=0;QD=30;SOR=1.931	GT:AD:DP:GQ:PL	1/1:0,22:22:69:1035,69,0
IV	10023298	T	TTGTGGGA	1125.73	AC=2;AF=1;AN=2;DP=23;FS=0;MLEAC=2;MLEAF=1;MQ=60;MQ0=0;QD=34.83;SOR=2.03	GT:AD:DP:GQ:PL	1/1:0,23:23:78:1163,78,0
IV	10023304	A	G	905.77	AC=2;AF=1;AN=2;DP=21;FS=0;MLEAC=2;MLEAF=1;MQ=60;MQ0=0;QD=32.48;SOR=1.828	GT:AD:DP:GQ:PL	1/1:0,21:21:63:934,63,0
IV	10023360	T	C	1126.77	AC=2;AF=1;AN=2;DP=29;FS=0;MLEAC=2;MLEAF=1;MQ=60;MQ0=0;QD=28.24;SOR=1.382	GT:AD:DP:GQ:PL	1/1:0,28:28:84:1155,84,0
IV	10023399	C	G	1252.77	AC=2;AF=1;AN=2;DP=27;FS=0;MLEAC=2;MLEAF=1;MQ=60;MQ0=0;QD=24.35;SOR=0.765	GT:AD:DP:GQ:PL	1/1:0,27:27:87:1281,87,0
IV	10023403	G	T	1218.77	AC=2;AF=1;AN=2;DP=28;FS=0;MLEAC=2;MLEAF=1;MQ=60;MQ0=0;QD=28.14;SOR=0.693	GT:AD:DP:GQ:PL	1/1:0,28:28:84:1247,84,0
IV	10023461	G	A	1022.77	AC=2;AF=1;AN=2;DP=26;FS=0;MLEAC=2;MLEAF=1;MQ=60;MQ0=0;QD=29.48;SOR=1.445	GT:AD:DP:GQ:PL	1/1:0,26:26:78:1051,78,0
IV	10023548	TCACACA	T	773.73	AC=2;AF=1;AN=2;DP=26;FS=0;MLEAC=2;MLEAF=1;MQ=60;MQ0=0;QD=29.76;SOR=1.179	GT:AD:DP:GQ:PL	1/1:0,18:18:55:811,55,0
IV	10024066	G	C	910.77	AC=2;AF=1;AN=2;DP=23;FS=0;MLEAC=2;MLEAF=1;MQ=60;MQ0=0;QD=30.38;SOR=1.179	GT:AD:DP:GQ:PL	1/1:0,23:23:69:939,69,0
IV	10024174	C	T	1269.77	AC=2;AF=1;AN=2;DP=31;FS=0;MLEAC=2;MLEAF=1;MQ=60;MQ0=0;QD=33.75;SOR=1.044	GT:AD:DP:GQ:PL	1/1:0,31:31:93:1298,93,0
IV	10024772	G	T	767.77	AC=2;AF=1;AN=2;DP=20;FS=0;MLEAC=2;MLEAF=1;MQ=60;MQ0=0;QD=30.64;SOR=0.693	GT:AD:DP:GQ:PL	1/1:0,20:20:60:796,60,0
IV	10025942	G	A	1070.77	AC=2;AF=1;AN=2;DP=28;FS=0;MLEAC=2;MLEAF=1;MQ=60;MQ0=0;QD=28.89;SOR=0.922	GT:AD:DP:GQ:PL	1/1:0,27:27:81:1099,81,0
IV	10025994	C	CT	522.73	AC=2;AF=1;AN=2;DP=22;FS=0;MLEAC=2;MLEAF=1;MQ=60;MQ0=0;QD=23.76;SOR=1.493	GT:AD:DP:GQ:PL	1/1:0,18:18:54:560,54,0
IV	10025995	C	CCT	583.73	AC=2;AF=1;AN=2;DP=22;FS=0;MLEAC=2;MLEAF=1;MQ=60;MQ0=0;QD=26.53;SOR=1.493	GT:AD:DP:GQ:PL	1/1:0,19:19:60:621,60,0
IV	10026137	CGAAA	C	1223.73	AC=2;AF=1;AN=2;DP=32;FS=0;MLEAC=2;MLEAF=1;MQ=60;MQ0=0;QD=31.59;SOR=0.836	GT:AD:DP:GQ:PL	1/1:0,28:28:85:1261,85,0
IV	10026343	A	G	1307.77	AC=2;AF=1;AN=2;DP=34;FS=0;MLEAC=2;MLEAF=1;MQ=60;MQ0=0;QD=30.96;SOR=1.244	GT:AD:DP:GQ:PL	1/1:0,34:34:99:1336,102,0
IV	10026453	C	G	1103.77	AC=2;AF=1;AN=2;DP=29;FS=0;MLEAC=2;MLEAF=1;MQ=60;MQ0=0;QD=26.23;SOR=0.997	GT:AD:DP:GQ:PL	1/1:0,28:28:84:1132,84,0
IV	10026471	G	T	978.77	AC=2;AF=1;AN=2;DP=27;FS=0;MLEAC=2;MLEAF=1;MQ=60;MQ0=0;QD=29.16;SOR=0.765	GT:AD:DP:GQ:PL	1/1:0,27:27:80:1007,80,0
IV	10026671	G	A	1211.77	AC=2;AF=1;AN=2;DP=31;FS=0;MLEAC=2;MLEAF=1;MQ=60;MQ0=0;QD=30.21;SOR=1.609	GT:AD:DP:GQ:PL	1/1:0,31:31:93:1240,93,0
IV	10026931	AT	A	996.73	AC=2;AF=1;AN=2;DP=24;FS=0;MLEAC=2;MLEAF=1;MQ=69.61;MQ0=0;QD=33.23;SOR=0.776	GT:AD:DP:GQ:PL	1/1:0,23:23:69:1034,69,0
IV	10026934	G	A	1005.77	AC=2;AF=1;AN=2;DP=23;FS=0;MLEAC=2;MLEAF=1;MQ=70;MQ0=0;QD=31.95;SOR=0.776	GT:AD:DP:GQ:PL	1/1:0,23:23:69:1034,69,0
IV	10027115	C	A	767.77	AC=2;AF=1;AN=2;DP=20;FS=0;MLEAC=2;MLEAF=1;MQ=60;MQ0=0;QD=28.43;SOR=0.892	GT:AD:DP:GQ:PL	1/1:0,20:20:60:796,60,0
IV	10027207	A	AT	1267.73	AC=2;AF=1;AN=2;DP=28;FS=0;MLEAC=2;MLEAF=1;MQ=60;MQ0=0;QD=24.94;SOR=0.922	GT:AD:DP:GQ:PL	1/1:0,27:27:87:1305,87,0
IV	10027210	A	T	1436.77	AC=2;AF=1;AN=2;DP=30;FS=0;MLEAC=2;MLEAF=1;MQ=60;MQ0=0;QD=28.91;SOR=0.826	GT:AD:DP:GQ:PL	1/1:0,30:30:99:1465,99,0
IV	10027217	GTT	G	1383.73	AC=2;AF=1;AN=2;DP=32;FS=0;MLEAC=2;MLEAF=1;MQ=60;MQ0=0;QD=30.22;SOR=0.818	GT:AD:DP:GQ:PL	1/1:0,32:32:96:1421,96,0
IV	10027426	T	A	916.77	AC=2;AF=1;AN=2;DP=21;FS=0;MLEAC=2;MLEAF=1;MQ=60;MQ0=0;QD=29.12;SOR=0.784	GT:AD:DP:GQ:PL	1/1:0,21:21:63:945,63,0
IV	10027427	T	A	916.77	AC=2;AF=1;AN=2;DP=21;FS=0;MLEAC=2;MLEAF=1;MQ=60;MQ0=0;QD=30.91;SOR=0.784	GT:AD:DP:GQ:PL	1/1:0,21:21:63:945,63,0
IV	10027515	C	T	1025.77	AC=2;AF=1;AN=2;DP=26;FS=0;MLEAC=2;MLEAF=1;MQ=60;MQ0=0;QD=29.33;SOR=0.846	GT:AD:DP:GQ:PL	1/1:0,26:26:78:1054,78,0
IV	10027675	GTATAATCCTTTCCGCATACACACTCAAGAAATCAGTAATTTTCAGCCAACAAACTCTTCGGGTGCTTACTACAACAACAATCAT	G	1258.73	AC=2;AF=1;AN=2;DP=29;FS=0;MLEAC=2;MLEAF=1;MQ=60;MQ0=0;QD=32.82;SOR=1.688	GT:AD:DP:GQ:PL	1/1:0,29:29:88:1296,88,0
IV	10027963	C	T	1281.77	AC=2;AF=1;AN=2;DP=31;FS=0;MLEAC=2;MLEAF=1;MQ=60;MQ0=0;QD=30.28;SOR=0.756	GT:AD:DP:GQ:PL	1/1:0,31:31:93:1310,93,0
IV	10028234	A	AT	781.73	AC=2;AF=1;AN=2;DP=34;FS=0;MLEAC=2;MLEAF=1;MQ=60.32;MQ0=0;QD=22.99;SOR=0.765	GT:AD:DP:GQ:PL	1/1:0,27:27:81:819,81,0
IV	10028301	T	C	1414.77	AC=2;AF=1;AN=2;DP=35;FS=0;MLEAC=2;MLEAF=1;MQ=60;MQ0=0;QD=31.63;SOR=1.148	GT:AD:DP:GQ:PL	1/1:0,35:35:99:1443,105,0
IV	10028567	CAACA	C	1115.73	AC=2;AF=1;AN=2;DP=26;FS=0;MLEAC=2;MLEAF=1;MQ=60.83;MQ0=0;QD=32.7;SOR=1.697	GT:AD:DP:GQ:PL	1/1:0,26:26:78:1153,78,0
IV	10028883	T	C	934.77	AC=2;AF=1;AN=2;DP=23;FS=0;MLEAC=2;MLEAF=1;MQ=60;MQ0=0;QD=31.29;SOR=0.776	GT:AD:DP:GQ:PL	1/1:0,23:23:69:963,69,0
IV	10029166	GT	G	402.74	AC=2;AF=1;AN=2;BaseQRankSum=0.964;ClippingRankSum=1.156;DP=21;FS=4.102;MLEAC=2;MLEAF=1;MQ=60;MQ0=0;MQRankSum=1.349;QD=19.18;ReadPosRankSum=1.156;SOR=1.16	GT:AD:DP:GQ:PL	1/1:1,17:18:26:440,26,0
IV	10029454	T	A	1168.77	AC=2;AF=1;AN=2;DP=28;FS=0;MLEAC=2;MLEAF=1;MQ=60;MQ0=0;QD=28.66;SOR=2.147	GT:AD:DP:GQ:PL	1/1:0,28:28:84:1197,84,0
IV	10030222	GTTTTTT	G	998.73	AC=2;AF=1;AN=2;DP=27;FS=0;MLEAC=2;MLEAF=1;MQ=60;MQ0=0;QD=29.14;SOR=0.963	GT:AD:DP:GQ:PL	1/1:0,23:23:70:1036,70,0
IV	10030494	G	A	431.77	AC=2;AF=1;AN=2;DP=14;FS=0;MLEAC=2;MLEAF=1;MQ=50.63;MQ0=0;QD=30.84;SOR=1.329	GT:AD:DP:GQ:PL	1/1:0,14:14:41:460,41,0
IV	10030771	G	A	344.78	AC=2;AF=1;AN=2;DP=9;FS=0;MLEAC=2;MLEAF=1;MQ=40;MQ0=0;QD=30.11;SOR=4.615	GT:AD:DP:GQ:PL	1/1:0,9:9:27:373,27,0
IV	10031748	T	C	352.77	AC=2;AF=1;AN=2;DP=12;FS=0;MLEAC=2;MLEAF=1;MQ=27;MQ0=0;QD=29.4;SOR=5.136	GT:AD:DP:GQ:PL	1/1:0,12:12:36:381,36,0
IV	10034090	G	A	39.77	AC=1;AF=0.5;AN=2;BaseQRankSum=0.573;ClippingRankSum=0.248;DP=9;FS=0;MLEAC=1;MLEAF=0.5;MQ=27;MQ0=0;MQRankSum=1.203;QD=4.42;ReadPosRankSum=-0.573;SOR=1.022	GT:AD:DP:GQ:PL	0/1:6,3:9:68:68,0,145
IV	10034145	A	C	359.77	AC=1;AF=0.5;AN=2;BaseQRankSum=-0.207;ClippingRankSum=-1.311;DP=40;FS=0;MLEAC=1;MLEAF=0.5;MQ=26.87;MQ0=0;MQRankSum=-0.897;QD=8.99;ReadPosRankSum=1.587;SOR=0.582	GT:AD:DP:GQ:PL	0/1:24,16:40:99:388,0,610
IV	10034411	T	C	28.75	AC=2;AF=1;AN=2;DP=2;FS=0;MLEAC=2;MLEAF=1;MQ=27;MQ0=0;QD=14.37;SOR=2.303	GT:AD:DP:GQ:PL	1/1:0,2:2:6:56,6,0
IV	10034453	A	G	426.77	AC=2;AF=1;AN=2;DP=14;FS=0;MLEAC=2;MLEAF=1;MQ=27.83;MQ0=0;QD=30.48;SOR=2.985	GT:AD:DP:GQ:PL	1/1:0,14:14:42:455,42,0
IV	10034516	G	GA	1810.73	AC=2;AF=1;AN=2;DP=47;FS=0;MLEAC=2;MLEAF=1;MQ=29.03;MQ0=0;QD=29.93;SOR=0.823	GT:AD:DP:GQ:PL	1/1:0,47:47:99:1848,141,0
IV	10034567	A	G	376.77	AC=1;AF=0.5;AN=2;BaseQRankSum=-0.542;ClippingRankSum=-1.207;DP=34;FS=15.079;MLEAC=1;MLEAF=0.5;MQ=32.12;MQ0=0;MQRankSum=0.752;QD=11.08;ReadPosRankSum=0.892;SOR=3.912	GT:AD:DP:GQ:PL	0/1:20,14:34:99:405,0,564
IV	10034595	G	A	380.77	AC=1;AF=0.5;AN=2;BaseQRankSum=0.517;ClippingRankSum=-0.843;DP=25;FS=0;MLEAC=1;MLEAF=0.5;MQ=35.58;MQ0=0;MQRankSum=-0.027;QD=15.23;ReadPosRankSum=0.408;SOR=0.77	GT:AD:DP:GQ:PL	0/1:12,13:25:99:409,0,374
IV	10034668	T	G	552.77	AC=2;AF=1;AN=2;DP=17;FS=0;MLEAC=2;MLEAF=1;MQ=32.19;MQ0=0;QD=32.52;SOR=5.784	GT:AD:DP:GQ:PL	1/1:0,17:17:51:581,51,0
IV	10034987	A	C	824.77	AC=1;AF=0.5;AN=2;BaseQRankSum=-0.781;ClippingRankSum=-1.478;DP=59;FS=3.617;MLEAC=1;MLEAF=0.5;MQ=45.1;MQ0=0;MQRankSum=1.13;QD=13.98;ReadPosRankSum=0.553;SOR=1.255	GT:AD:DP:GQ:PL	0/1:30,29:59:99:853,0,908
IV	10035762	A	G	54.77	AC=1;AF=0.5;AN=2;BaseQRankSum=0.55;ClippingRankSum=-0.55;DP=7;FS=3.136;MLEAC=1;MLEAF=0.5;MQ=34.07;MQ0=0;MQRankSum=1.3;QD=7.82;ReadPosRankSum=-0.55;SOR=0.916	GT:AD:DP:GQ:PL	0/1:4,3:7:83:83,0,109
IV	10035847	T	C	132.03	AC=2;AF=1;AN=2;DP=4;FS=0;MLEAC=2;MLEAF=1;MQ=38.11;MQ0=0;QD=33.01;SOR=3.258	GT:AD:DP:GQ:PL	1/1:0,4:4:12:160,12,0
IV	10036057	G	A	1104.77	AC=2;AF=1;AN=2;DP=28;FS=0;MLEAC=2;MLEAF=1;MQ=38.41;MQ0=0;QD=31.68;SOR=6.736	GT:AD:DP:GQ:PL	1/1:0,28:28:84:1133,84,0
IV	10037640	ATG	A	412.74	AC=2;AF=1;AN=2;DP=10;FS=0;MLEAC=2;MLEAF=1;MQ=37.76;MQ0=0;QD=28.73;SOR=4.804	GT:AD:DP:GQ:PL	1/1:0,10:10:30:450,30,0
IV	10037946	A	G	835.77	AC=2;AF=1;AN=2;DP=24;FS=0;MLEAC=2;MLEAF=1;MQ=41.8;MQ0=0;QD=34.82;SOR=1.519	GT:AD:DP:GQ:PL	1/1:0,24:24:71:864,71,0
IV	10038098	A	T	757.77	AC=2;AF=1;AN=2;DP=20;FS=0;MLEAC=2;MLEAF=1;MQ=60;MQ0=0;QD=30.1;SOR=1.022	GT:AD:DP:GQ:PL	1/1:0,19:19:57:786,57,0
IV	10038601	GT	G	523.73	AC=2;AF=1;AN=2;DP=22;FS=0;MLEAC=2;MLEAF=1;MQ=60;MQ0=0;QD=23.81;SOR=1.179	GT:AD:DP:GQ:PL	1/1:0,18:18:54:561,54,0
IV	10038857	A	T	1238.77	AC=2;AF=1;AN=2;DP=31;FS=0;MLEAC=2;MLEAF=1;MQ=60;MQ0=0;QD=30.77;SOR=2.093	GT:AD:DP:GQ:PL	1/1:0,31:31:93:1267,93,0
IV	10038909	T	A	1380.77	AC=2;AF=1;AN=2;DP=35;FS=0;MLEAC=2;MLEAF=1;MQ=60;MQ0=0;QD=26.75;SOR=1.002	GT:AD:DP:GQ:PL	1/1:0,35:35:99:1409,105,0
IV	10039013	G	T	919.77	AC=2;AF=1;AN=2;DP=24;FS=0;MLEAC=2;MLEAF=1;MQ=60;MQ0=0;QD=29.61;SOR=2.124	GT:AD:DP:GQ:PL	1/1:0,24:24:72:948,72,0
IV	10039197	G	A	1076.77	AC=2;AF=1;AN=2;DP=27;FS=0;MLEAC=2;MLEAF=1;MQ=60;MQ0=0;QD=34.57;SOR=1.302	GT:AD:DP:GQ:PL	1/1:0,27:27:81:1105,81,0
IV	10039263	A	G	1596.77	AC=2;AF=1;AN=2;DP=38;FS=0;MLEAC=2;MLEAF=1;MQ=60;MQ0=0;QD=26.43;SOR=0.914	GT:AD:DP:GQ:PL	1/1:0,38:38:99:1625,114,0
IV	10039401	G	A	774.77	AC=2;AF=1;AN=2;DP=20;FS=0;MLEAC=2;MLEAF=1;MQ=60;MQ0=0;QD=31.96;SOR=1.721	GT:AD:DP:GQ:PL	1/1:0,20:20:60:803,60,0
IV	10039789	GA	G	563.73	AC=2;AF=1;AN=2;BaseQRankSum=1.419;ClippingRankSum=0.315;DP=26;FS=0;MLEAC=2;MLEAF=1;MQ=60.42;MQ0=0;MQRankSum=-0.315;QD=21.68;ReadPosRankSum=0.315;SOR=0.352	GT:AD:DP:GQ:PL	1/1:1,21:22:37:601,37,0
IV	10039866	A	C	1142.77	AC=2;AF=1;AN=2;DP=28;FS=0;MLEAC=2;MLEAF=1;MQ=60.39;MQ0=0;QD=28.5;SOR=0.997	GT:AD:DP:GQ:PL	1/1:0,28:28:84:1171,84,0
IV	10039937	C	A	665.77	AC=2;AF=1;AN=2;DP=17;FS=0;MLEAC=2;MLEAF=1;MQ=60;MQ0=0;QD=27.83;SOR=3.383	GT:AD:DP:GQ:PL	1/1:0,17:17:51:694,51,0
IV	10040161	A	T	1124.77	AC=2;AF=1;AN=2;DP=28;FS=0;MLEAC=2;MLEAF=1;MQ=60;MQ0=0;QD=36.33;SOR=0.997	GT:AD:DP:GQ:PL	1/1:0,28:28:84:1153,84,0
IV	10041152	CA	C	737.73	AC=2;AF=1;AN=2;DP=34;FS=0;MLEAC=2;MLEAF=1;MQ=60.32;MQ0=0;QD=21.7;SOR=0.997	GT:AD:DP:GQ:PL	1/1:0,28:28:84:775,84,0
IV	10041549	G	A	898.77	AC=2;AF=1;AN=2;DP=24;FS=0;MLEAC=2;MLEAF=1;MQ=60;MQ0=0;QD=35.12;SOR=1.519	GT:AD:DP:GQ:PL	1/1:0,24:24:72:927,72,0
IV	10041959	A	G	1105.77	AC=2;AF=1;AN=2;DP=29;FS=0;MLEAC=2;MLEAF=1;MQ=60;MQ0=0;QD=27.6;SOR=0.906	GT:AD:DP:GQ:PL	1/1:0,29:29:87:1134,87,0
IV	10042189	CAA	C	1044.73	AC=2;AF=1;AN=2;DP=32;FS=0;MLEAC=2;MLEAF=1;MQ=60;MQ0=0;QD=32.65;SOR=0.997	GT:AD:DP:GQ:PL	1/1:0,28:28:84:1082,84,0
IV	10042326	C	T	817.77	AC=2;AF=1;AN=2;DP=21;FS=0;MLEAC=2;MLEAF=1;MQ=60;MQ0=0;QD=35.79;SOR=2.636	GT:AD:DP:GQ:PL	1/1:0,21:21:63:846,63,0
IV	10042368	CAA	C	619.73	AC=2;AF=1;AN=2;DP=19;FS=0;MLEAC=2;MLEAF=1;MQ=60;MQ0=0;QD=32.62;SOR=2.712	GT:AD:DP:GQ:PL	1/1:0,17:17:51:657,51,0
IV	10042406	A	T	707.77	AC=2;AF=1;AN=2;DP=18;FS=0;MLEAC=2;MLEAF=1;MQ=60;MQ0=0;QD=29.13;SOR=1.179	GT:AD:DP:GQ:PL	1/1:0,18:18:54:736,54,0
IV	10042540	C	CA	849.73	AC=2;AF=1;AN=2;DP=24;FS=0;MLEAC=2;MLEAF=1;MQ=60.45;MQ0=0;QD=27.43;SOR=0.859	GT:AD:DP:GQ:PL	1/1:0,24:24:75:887,75,0
IV	10042705	A	G	728.77	AC=2;AF=1;AN=2;DP=19;FS=0;MLEAC=2;MLEAF=1;MQ=60;MQ0=0;QD=27.93;SOR=1.292	GT:AD:DP:GQ:PL	1/1:0,19:19:57:757,57,0
IV	10042756	C	T	642.77	AC=2;AF=1;AN=2;DP=18;FS=0;MLEAC=2;MLEAF=1;MQ=60;MQ0=0;QD=35.03;SOR=1.493	GT:AD:DP:GQ:PL	1/1:0,18:18:54:671,54,0
IV	10042938	A	T	53.77	AC=1;AF=0.5;AN=2;BaseQRankSum=-0.116;ClippingRankSum=-0.503;DP=24;FS=13.318;MLEAC=1;MLEAF=0.5;MQ=39.54;MQ0=0;MQRankSum=-0.813;QD=2.24;ReadPosRankSum=0.349;SOR=3.238	GT:AD:DP:GQ:PL	0/1:20,4:24:82:82,0,717
IV	10042992	C	CT	337.73	AC=1;AF=0.5;AN=2;BaseQRankSum=-0.915;ClippingRankSum=0.305;DP=27;FS=9.048;MLEAC=1;MLEAF=0.5;MQ=38.5;MQ0=0;MQRankSum=-0.693;QD=12.51;ReadPosRankSum=-1.304;SOR=3.091	GT:AD:DP:GQ:PL	0/1:15,10:25:99:375,0,585
IV	10043015	G	C	346.77	AC=1;AF=0.5;AN=2;BaseQRankSum=0.971;ClippingRankSum=-1.248;DP=25;FS=6.021;MLEAC=1;MLEAF=0.5;MQ=38.37;MQ0=0;MQRankSum=0.028;QD=13.87;ReadPosRankSum=1.47;SOR=2.522	GT:AD:DP:GQ:PL	0/1:15,10:25:99:375,0,600
IV	10043022	C	T	352.77	AC=1;AF=0.5;AN=2;BaseQRankSum=0.363;ClippingRankSum=1.022;DP=22;FS=3.183;MLEAC=1;MLEAF=0.5;MQ=38.15;MQ0=0;MQRankSum=-0.56;QD=16.03;ReadPosRankSum=0.626;SOR=2.303	GT:AD:DP:GQ:PL	0/1:12,10:22:99:381,0,516
IV	10043083	G	A	911.77	AC=2;AF=1;AN=2;DP=20;FS=0;MLEAC=2;MLEAF=1;MQ=40.5;MQ0=0;QD=31.64;SOR=1.127	GT:AD:DP:GQ:PL	1/1:0,20:20:63:940,63,0
IV	10043096	G	A	867.77	AC=2;AF=1;AN=2;DP=20;FS=0;MLEAC=2;MLEAF=1;MQ=41.71;MQ0=0;QD=30.12;SOR=1.127	GT:AD:DP:GQ:PL	1/1:0,20:20:60:896,60,0
IV	10043137	A	T	914.77	AC=2;AF=1;AN=2;DP=23;FS=0;MLEAC=2;MLEAF=1;MQ=51.88;MQ0=0;QD=30.06;SOR=0.776	GT:AD:DP:GQ:PL	1/1:0,23:23:69:943,69,0
IV	10043165	C	T	660.77	AC=2;AF=1;AN=2;DP=16;FS=0;MLEAC=2;MLEAF=1;MQ=58.47;MQ0=0;QD=29.32;SOR=1.609	GT:AD:DP:GQ:PL	1/1:0,16:16:48:689,48,0
IV	10043278	A	G	88.77	AC=1;AF=0.5;AN=2;BaseQRankSum=-0.065;ClippingRankSum=0.065;DP=25;FS=0;MLEAC=1;MLEAF=0.5;MQ=55.03;MQ0=0;MQRankSum=-2.938;QD=3.55;ReadPosRankSum=1.632;SOR=0.602	GT:AD:DP:GQ:PL	0/1:11,4:15:99:117,0,412
IV	10043308	G	GTACC	148.73	AC=1;AF=0.5;AN=2;BaseQRankSum=-1.036;ClippingRankSum=-1.133;DP=21;FS=0;MLEAC=1;MLEAF=0.5;MQ=53.63;MQ0=0;MQRankSum=-2.383;QD=7.08;ReadPosRankSum=-1.568;SOR=0.412	GT:AD:DP:GQ:PL	0/1:6,4:10:99:186,0,237
IV	10043328	G	A	114.77	AC=1;AF=0.5;AN=2;BaseQRankSum=-1.371;ClippingRankSum=1.24;DP=24;FS=0;MLEAC=1;MLEAF=0.5;MQ=53.68;MQ0=0;MQRankSum=-2.938;QD=4.78;ReadPosRankSum=-0.326;SOR=0.16	GT:AD:DP:GQ:PL	0/1:11,4:15:99:143,0,418
IV	10043350	T	C	714.77	AC=2;AF=1;AN=2;DP=23;FS=0;MLEAC=2;MLEAF=1;MQ=52.14;MQ0=0;QD=31.08;SOR=5.994	GT:AD:DP:GQ:PL	1/1:0,19:19:57:743,57,0
IV	10043487	G	GA	506.73	AC=2;AF=1;AN=2;DP=16;FS=0;MLEAC=2;MLEAF=1;MQ=55.87;MQ0=0;QD=31.67;SOR=1.765	GT:AD:DP:GQ:PL	1/1:0,14:14:42:544,42,0
IV	10043523	G	A	645.77	AC=2;AF=1;AN=2;DP=16;FS=0;MLEAC=2;MLEAF=1;MQ=57.27;MQ0=0;QD=25.36;SOR=2.584	GT:AD:DP:GQ:PL	1/1:0,16:16:48:674,48,0
IV	10043878	C	A	604.77	AC=2;AF=1;AN=2;DP=15;FS=0;MLEAC=2;MLEAF=1;MQ=53.96;MQ0=0;QD=29.95;SOR=1.911	GT:AD:DP:GQ:PL	1/1:0,15:15:45:633,45,0
IV	10044008	TAA	T	126	AC=2;AF=1;AN=2;DP=9;FS=0;MLEAC=2;MLEAF=1;MQ=43.05;MQ0=0;QD=14;SOR=0.693	GT:AD:DP:GQ:PL	1/1:0,4:4:12:163,12,0
IV	10044070	C	T	451.77	AC=2;AF=1;AN=2;DP=11;FS=0;MLEAC=2;MLEAF=1;MQ=40.49;MQ0=0;QD=30.67;SOR=4.804	GT:AD:DP:GQ:PL	1/1:0,10:10:33:480,33,0
IV	10044094	G	T	587.77	AC=2;AF=1;AN=2;DP=14;FS=0;MLEAC=2;MLEAF=1;MQ=42.93;MQ0=0;QD=31.24;SOR=5.421	GT:AD:DP:GQ:PL	1/1:0,14:14:42:616,42,0
IV	10044178	A	C	592.77	AC=2;AF=1;AN=2;DP=15;FS=0;MLEAC=2;MLEAF=1;MQ=48.58;MQ0=0;QD=32.71;SOR=1.112	GT:AD:DP:GQ:PL	1/1:0,15:15:45:621,45,0
IV	10044227	C	A	880.77	AC=2;AF=1;AN=2;DP=22;FS=0;MLEAC=2;MLEAF=1;MQ=47.89;MQ0=0;QD=29.91;SOR=1.931	GT:AD:DP:GQ:PL	1/1:0,22:22:66:909,66,0
IV	10044260	T	C	1132.77	AC=2;AF=1;AN=2;DP=28;FS=0;MLEAC=2;MLEAF=1;MQ=52.8;MQ0=0;QD=28.11;SOR=0.997	GT:AD:DP:GQ:PL	1/1:0,28:28:84:1161,84,0
IV	10044629	C	T	1293.77	AC=2;AF=1;AN=2;DP=32;FS=0;MLEAC=2;MLEAF=1;MQ=52.55;MQ0=0;QD=29.81;SOR=0.818	GT:AD:DP:GQ:PL	1/1:0,32:32:96:1322,96,0
IV	10044737	C	T	1043.77	AC=2;AF=1;AN=2;DP=23;FS=0;MLEAC=2;MLEAF=1;MQ=60;MQ0=0;QD=30.96;SOR=1.179	GT:AD:DP:GQ:PL	1/1:0,23:23:72:1072,72,0
IV	10044740	C	T	1079.77	AC=2;AF=1;AN=2;DP=25;FS=0;MLEAC=2;MLEAF=1;MQ=60;MQ0=0;QD=35.13;SOR=1.358	GT:AD:DP:GQ:PL	1/1:0,25:25:75:1108,75,0
IV	10045294	TAATTAA	T	1032.73	AC=2;AF=1;AN=2;DP=24;FS=0;MLEAC=2;MLEAF=1;MQ=60;MQ0=0;QD=28.18;SOR=1.051	GT:AD:DP:GQ:PL	1/1:0,24:24:72:1070,72,0
IV	10045337	TA	T	575.73	AC=2;AF=1;AN=2;DP=22;FS=0;MLEAC=2;MLEAF=1;MQ=60;MQ0=0;QD=26.17;SOR=2.093	GT:AD:DP:GQ:PL	1/1:0,20:20:60:613,60,0
IV	10045965	CTATGGTT	C	773.73	AC=2;AF=1;AN=2;DP=18;FS=0;MLEAC=2;MLEAF=1;MQ=40;MQ0=0;QD=25.69;SOR=5.892	GT:AD:DP:GQ:PL	1/1:0,18:18:54:811,54,0
IV	10045989	G	A	599.77	AC=2;AF=1;AN=2;DP=16;FS=0;MLEAC=2;MLEAF=1;MQ=40;MQ0=0;QD=33.38;SOR=5.67	GT:AD:DP:GQ:PL	1/1:0,16:16:48:628,48,0
IV	10046142	C	A	186.77	AC=1;AF=0.5;AN=2;BaseQRankSum=0.296;ClippingRankSum=-0.546;DP=10;FS=0;MLEAC=1;MLEAF=0.5;MQ=29.66;MQ0=0;MQRankSum=0.731;QD=18.68;ReadPosRankSum=-1.58;SOR=1.609	GT:AD:DP:GQ:PL	0/1:3,7:10:44:215,0,44
IV	10046810	C	T	350.77	AC=2;AF=1;AN=2;DP=10;FS=0;MLEAC=2;MLEAF=1;MQ=41.4;MQ0=0;QD=28.02;SOR=4.804	GT:AD:DP:GQ:PL	1/1:0,10:10:30:379,30,0
IV	10046992	A	G	652.77	AC=2;AF=1;AN=2;DP=17;FS=0;MLEAC=2;MLEAF=1;MQ=44.19;MQ0=0;QD=31.24;SOR=5.784	GT:AD:DP:GQ:PL	1/1:0,17:17:51:681,51,0
IV	10047037	C	A	687.77	AC=2;AF=1;AN=2;DP=18;FS=0;MLEAC=2;MLEAF=1;MQ=50.33;MQ0=0;QD=29.43;SOR=3.383	GT:AD:DP:GQ:PL	1/1:0,17:17:51:716,51,0
IV	10047089	G	A	649.77	AC=2;AF=1;AN=2;DP=17;FS=0;MLEAC=2;MLEAF=1;MQ=60;MQ0=0;QD=27.41;SOR=0.941	GT:AD:DP:GQ:PL	1/1:0,16:16:48:678,48,0
IV	10047416	G	T	979.77	AC=2;AF=1;AN=2;DP=26;FS=0;MLEAC=2;MLEAF=1;MQ=60;MQ0=0;QD=31.75;SOR=0.77	GT:AD:DP:GQ:PL	1/1:0,25:25:75:1008,75,0
IV	10047523	A	AAGAG	1146.73	AC=2;AF=1;AN=2;DP=28;FS=0;MLEAC=2;MLEAF=1;MQ=60.39;MQ0=0;QD=33.13;SOR=0.693	GT:AD:DP:GQ:PL	1/1:0,26:26:81:1184,81,0
IV	10047829	G	T	1040.77	AC=2;AF=1;AN=2;DP=26;FS=0;MLEAC=2;MLEAF=1;MQ=60;MQ0=0;QD=29.73;SOR=1.445	GT:AD:DP:GQ:PL	1/1:0,26:26:78:1069,78,0
IV	10047898	C	T	1056.77	AC=2;AF=1;AN=2;DP=27;FS=0;MLEAC=2;MLEAF=1;MQ=60;MQ0=0;QD=31.28;SOR=1.101	GT:AD:DP:GQ:PL	1/1:0,27:27:81:1085,81,0
IV	10047947	T	C	679.77	AC=2;AF=1;AN=2;DP=18;FS=0;MLEAC=2;MLEAF=1;MQ=60;MQ0=0;QD=31;SOR=0.693	GT:AD:DP:GQ:PL	1/1:0,18:18:54:708,54,0
IV	10047976	T	TTCTTATA	862.73	AC=2;AF=1;AN=2;DP=19;FS=0;MLEAC=2;MLEAF=1;MQ=60;MQ0=0;QD=33.03;SOR=0.693	GT:AD:DP:GQ:PL	1/1:0,18:18:60:900,60,0
IV	10047982	G	A	871.77	AC=2;AF=1;AN=2;DP=20;FS=0;MLEAC=2;MLEAF=1;MQ=60;MQ0=0;QD=25.23;SOR=0.892	GT:AD:DP:GQ:PL	1/1:0,20:20:60:900,60,0
IV	10047994	A	G	868.77	AC=2;AF=1;AN=2;DP=19;FS=0;MLEAC=2;MLEAF=1;MQ=60;MQ0=0;QD=27.09;SOR=0.793	GT:AD:DP:GQ:PL	1/1:0,19:19:60:897,60,0
IV	10048023	G	A	947.77	AC=2;AF=1;AN=2;DP=25;FS=0;MLEAC=2;MLEAF=1;MQ=60;MQ0=0;QD=30.93;SOR=0.693	GT:AD:DP:GQ:PL	1/1:0,24:24:72:976,72,0
IV	10048072	A	C	916.77	AC=2;AF=1;AN=2;DP=24;FS=0;MLEAC=2;MLEAF=1;MQ=60;MQ0=0;QD=31.53;SOR=0.874	GT:AD:DP:GQ:PL	1/1:0,22:22:66:945,66,0
IV	10048116	T	C	1016.77	AC=2;AF=1;AN=2;DP=27;FS=0;MLEAC=2;MLEAF=1;MQ=60;MQ0=0;QD=33.2;SOR=1.445	GT:AD:DP:GQ:PL	1/1:0,26:26:78:1045,78,0
IV	10048196	T	A	1085.77	AC=2;AF=1;AN=2;DP=28;FS=0;MLEAC=2;MLEAF=1;MQ=60;MQ0=0;QD=30.67;SOR=1.609	GT:AD:DP:GQ:PL	1/1:0,28:28:84:1114,84,0
IV	10048358	G	A	757.77	AC=2;AF=1;AN=2;DP=18;FS=0;MLEAC=2;MLEAF=1;MQ=60;MQ0=0;QD=34.05;SOR=1.493	GT:AD:DP:GQ:PL	1/1:0,18:18:54:786,54,0
IV	10048362	A	C	720.77	AC=2;AF=1;AN=2;DP=16;FS=0;MLEAC=2;MLEAF=1;MQ=60;MQ0=0;QD=33.86;SOR=1.244	GT:AD:DP:GQ:PL	1/1:0,16:16:51:749,51,0
IV	10048375	AT	A	461.73	AC=2;AF=1;AN=2;DP=18;FS=0;MLEAC=2;MLEAF=1;MQ=60;MQ0=0;QD=25.65;SOR=1.244	GT:AD:DP:GQ:PL	1/1:0,16:16:48:499,48,0
IV	10048534	G	A	1137.77	AC=2;AF=1;AN=2;DP=29;FS=0;MLEAC=2;MLEAF=1;MQ=60;MQ0=0;QD=28.51;SOR=1.688	GT:AD:DP:GQ:PL	1/1:0,29:29:87:1166,87,0
IV	10048549	A	G	1238.77	AC=2;AF=1;AN=2;DP=31;FS=0;MLEAC=2;MLEAF=1;MQ=60;MQ0=0;QD=30.49;SOR=1.839	GT:AD:DP:GQ:PL	1/1:0,31:31:93:1267,93,0
IV	10048842	T	TAA	671.73	AC=2;AF=1;AN=2;DP=16;FS=0;MLEAC=2;MLEAF=1;MQ=60;MQ0=0;QD=28.19;SOR=1.112	GT:AD:DP:GQ:PL	1/1:0,15:15:48:709,48,0
IV	10048846	TG	T	671.73	AC=2;AF=1;AN=2;DP=15;FS=0;MLEAC=2;MLEAF=1;MQ=60;MQ0=0;QD=24.89;SOR=0.818	GT:AD:DP:GQ:PL	1/1:0,15:15:48:709,48,0
IV	10048892	C	T	643.77	AC=2;AF=1;AN=2;DP=16;FS=0;MLEAC=2;MLEAF=1;MQ=60;MQ0=0;QD=33.45;SOR=0.941	GT:AD:DP:GQ:PL	1/1:0,16:16:48:672,48,0
IV	10048940	T	C	843.77	AC=2;AF=1;AN=2;DP=21;FS=0;MLEAC=2;MLEAF=1;MQ=60;MQ0=0;QD=30.98;SOR=0.784	GT:AD:DP:GQ:PL	1/1:0,21:21:63:872,63,0
IV	10049198	T	C	818.77	AC=2;AF=1;AN=2;DP=21;FS=0;MLEAC=2;MLEAF=1;MQ=60;MQ0=0;QD=29.03;SOR=1.23	GT:AD:DP:GQ:PL	1/1:0,21:21:63:847,63,0
IV	10049227	T	G	591.77	AC=2;AF=1;AN=2;DP=14;FS=0;MLEAC=2;MLEAF=1;MQ=60;MQ0=0;QD=30.81;SOR=0.693	GT:AD:DP:GQ:PL	1/1:0,14:14:42:620,42,0
IV	10049228	CTTAAGAGAGAAAAA	C	582.73	AC=2;AF=1;AN=2;DP=13;FS=0;MLEAC=2;MLEAF=1;MQ=60;MQ0=0;QD=30.63;SOR=0.836	GT:AD:DP:GQ:PL	1/1:0,13:13:42:620,42,0
IV	10049278	CTA	C	746.73	AC=2;AF=1;AN=2;DP=19;FS=0;MLEAC=2;MLEAF=1;MQ=61.13;MQ0=0;QD=27.21;SOR=0.693	GT:AD:DP:GQ:PL	1/1:0,18:18:54:784,54,0
IV	10049366	C	G	1003.77	AC=2;AF=1;AN=2;DP=25;FS=0;MLEAC=2;MLEAF=1;MQ=60.86;MQ0=0;QD=26.95;SOR=0.941	GT:AD:DP:GQ:PL	1/1:0,25:25:75:1032,75,0
IV	10049738	A	T	763.77	AC=2;AF=1;AN=2;DP=20;FS=0;MLEAC=2;MLEAF=1;MQ=60;MQ0=0;QD=30.97;SOR=1.721	GT:AD:DP:GQ:PL	1/1:0,20:20:60:792,60,0
IV	10049812	T	C	1105.77	AC=2;AF=1;AN=2;DP=28;FS=0;MLEAC=2;MLEAF=1;MQ=60.39;MQ0=0;QD=32.37;SOR=0.836	GT:AD:DP:GQ:PL	1/1:0,28:28:84:1134,84,0
IV	10050500	A	G	1002.77	AC=2;AF=1;AN=2;DP=27;FS=0;MLEAC=2;MLEAF=1;MQ=60;MQ0=0;QD=29.13;SOR=0.765	GT:AD:DP:GQ:PL	1/1:0,27:27:80:1031,80,0
IV	10050526	C	G	1014.77	AC=2;AF=1;AN=2;DP=26;FS=0;MLEAC=2;MLEAF=1;MQ=60;MQ0=0;QD=31.73;SOR=1.022	GT:AD:DP:GQ:PL	1/1:0,26:26:78:1043,78,0
IV	10050762	A	G	1386.77	AC=2;AF=1;AN=2;DP=36;FS=0;MLEAC=2;MLEAF=1;MQ=60;MQ0=0;QD=22.49;SOR=0.693	GT:AD:DP:GQ:PL	1/1:0,36:36:99:1415,107,0
IV	10051189	T	C	1171.77	AC=2;AF=1;AN=2;DP=30;FS=0;MLEAC=2;MLEAF=1;MQ=60;MQ0=0;QD=34.92;SOR=1.329	GT:AD:DP:GQ:PL	1/1:0,30:30:90:1200,90,0
IV	10051316	A	G	1059.77	AC=2;AF=1;AN=2;DP=27;FS=0;MLEAC=2;MLEAF=1;MQ=60;MQ0=0;QD=28.75;SOR=0.922	GT:AD:DP:GQ:PL	1/1:0,27:27:81:1088,81,0
IV	10051490	C	T	789.77	AC=2;AF=1;AN=2;DP=21;FS=0;MLEAC=2;MLEAF=1;MQ=60;MQ0=0;QD=26.18;SOR=0.99	GT:AD:DP:GQ:PL	1/1:0,21:21:63:818,63,0
IV	10051521	T	C	406.77	AC=2;AF=1;AN=2;DP=12;FS=0;MLEAC=2;MLEAF=1;MQ=60;MQ0=0;QD=33.9;SOR=1.802	GT:AD:DP:GQ:PL	1/1:0,11:11:33:435,33,0
IV	10051697	C	T	1471.77	AC=2;AF=1;AN=2;DP=34;FS=0;MLEAC=2;MLEAF=1;MQ=60;MQ0=0;QD=32.37;SOR=0.941	GT:AD:DP:GQ:PL	1/1:0,34:34:99:1500,102,0
IV	10051712	A	T	1527.77	AC=2;AF=1;AN=2;DP=35;FS=0;MLEAC=2;MLEAF=1;MQ=60;MQ0=0;QD=33.02;SOR=1.148	GT:AD:DP:GQ:PL	1/1:0,35:35:99:1556,105,0
IV	10051790	G	A	1226.77	AC=2;AF=1;AN=2;DP=27;FS=0;MLEAC=2;MLEAF=1;MQ=60;MQ0=0;QD=28.11;SOR=1.781	GT:AD:DP:GQ:PL	1/1:0,27:27:87:1255,87,0
IV	10051808	A	G	1221.77	AC=2;AF=1;AN=2;DP=29;FS=0;MLEAC=2;MLEAF=1;MQ=60;MQ0=0;QD=28.52;SOR=1.46	GT:AD:DP:GQ:PL	1/1:0,29:29:87:1250,87,0
IV	10051888	G	A	917.77	AC=2;AF=1;AN=2;DP=24;FS=0;MLEAC=2;MLEAF=1;MQ=60;MQ0=0;QD=24.4;SOR=1.802	GT:AD:DP:GQ:PL	1/1:0,24:24:72:946,72,0
IV	10052331	C	T	1253.77	AC=2;AF=1;AN=2;DP=33;FS=0;MLEAC=2;MLEAF=1;MQ=60;MQ0=0;QD=32.72;SOR=1.542	GT:AD:DP:GQ:PL	1/1:0,33:33:99:1282,99,0
IV	10052702	G	GT	643.73	AC=2;AF=1;AN=2;DP=28;FS=0;MLEAC=2;MLEAF=1;MQ=60.39;MQ0=0;QD=22.99;SOR=2.737	GT:AD:DP:GQ:PL	1/1:0,22:22:72:681,72,0
IV	10052750	G	C	908.77	AC=2;AF=1;AN=2;DP=24;FS=0;MLEAC=2;MLEAF=1;MQ=60.9;MQ0=0;QD=32.48;SOR=1.802	GT:AD:DP:GQ:PL	1/1:0,24:24:72:937,72,0
IV	10052827	A	AT	511.73	AC=2;AF=1;AN=2;DP=18;FS=0;MLEAC=2;MLEAF=1;MQ=60.6;MQ0=0;QD=28.43;SOR=0.693	GT:AD:DP:GQ:PL	1/1:0,18:18:54:549,54,0
IV	10053009	GA	G	772.73	AC=2;AF=1;AN=2;DP=29;FS=0;MLEAC=2;MLEAF=1;MQ=60.74;MQ0=0;QD=26.65;SOR=0.765	GT:AD:DP:GQ:PL	1/1:0,27:27:81:810,81,0
IV	10053092	A	T	1010.77	AC=2;AF=1;AN=2;DP=21;FS=0;MLEAC=2;MLEAF=1;MQ=61.02;MQ0=0;QD=30.88;SOR=1.828	GT:AD:DP:GQ:PL	1/1:0,21:21:72:1039,72,0
IV	10053096	A	T	1010.77	AC=2;AF=1;AN=2;DP=24;FS=0;MLEAC=2;MLEAF=1;MQ=61.78;MQ0=0;QD=28.18;SOR=1.802	GT:AD:DP:GQ:PL	1/1:0,24:24:72:1039,72,0
IV	10053134	C	T	1107.77	AC=2;AF=1;AN=2;DP=29;FS=0;MLEAC=2;MLEAF=1;MQ=61.11;MQ0=0;QD=33.83;SOR=1.071	GT:AD:DP:GQ:PL	1/1:0,29:29:87:1136,87,0
IV	10053181	C	CA	1169.73	AC=2;AF=1;AN=2;DP=30;FS=0;MLEAC=2;MLEAF=1;MQ=61.07;MQ0=0;QD=30.06;SOR=0.693	GT:AD:DP:GQ:PL	1/1:0,30:30:93:1207,93,0
IV	10053196	C	A	1091.77	AC=2;AF=1;AN=2;DP=28;FS=0;MLEAC=2;MLEAF=1;MQ=60.39;MQ0=0;QD=33.25;SOR=0.836	GT:AD:DP:GQ:PL	1/1:0,28:28:84:1120,84,0
IV	10053572	A	G	901.77	AC=2;AF=1;AN=2;DP=23;FS=0;MLEAC=2;MLEAF=1;MQ=60;MQ0=0;QD=31.3;SOR=1.179	GT:AD:DP:GQ:PL	1/1:0,23:23:69:930,69,0
IV	10053786	C	T	1302.77	AC=2;AF=1;AN=2;DP=33;FS=0;MLEAC=2;MLEAF=1;MQ=60;MQ0=0;QD=29.94;SOR=1.911	GT:AD:DP:GQ:PL	1/1:0,32:32:96:1331,96,0
IV	10053958	A	G	1175.77	AC=2;AF=1;AN=2;DP=32;FS=0;MLEAC=2;MLEAF=1;MQ=60;MQ0=0;QD=25.29;SOR=0.957	GT:AD:DP:GQ:PL	1/1:0,32:32:95:1204,95,0
IV	10054072	A	G	1340.77	AC=2;AF=1;AN=2;DP=34;FS=0;MLEAC=2;MLEAF=1;MQ=60;MQ0=0;QD=31.59;SOR=2.049	GT:AD:DP:GQ:PL	1/1:0,34:34:99:1369,102,0
IV	10054123	C	T	1527.77	AC=2;AF=1;AN=2;DP=38;FS=0;MLEAC=2;MLEAF=1;MQ=60;MQ0=0;QD=26.04;SOR=0.914	GT:AD:DP:GQ:PL	1/1:0,38:38:99:1556,114,0
IV	10054145	G	A	1591.77	AC=2;AF=1;AN=2;DP=40;FS=0;MLEAC=2;MLEAF=1;MQ=60;MQ0=0;QD=26.96;SOR=0.902	GT:AD:DP:GQ:PL	1/1:0,40:40:99:1620,120,0
IV	10054182	T	C	1407.77	AC=2;AF=1;AN=2;DP=36;FS=0;MLEAC=2;MLEAF=1;MQ=60;MQ0=0;QD=27.93;SOR=0.804	GT:AD:DP:GQ:PL	1/1:0,36:36:99:1436,108,0
IV	10054406	G	A	867.77	AC=2;AF=1;AN=2;DP=22;FS=0;MLEAC=2;MLEAF=1;MQ=60;MQ0=0;QD=33;SOR=1.609	GT:AD:DP:GQ:PL	1/1:0,22:22:66:896,66,0
IV	10054434	T	G	1293.77	AC=2;AF=1;AN=2;DP=32;FS=0;MLEAC=2;MLEAF=1;MQ=60;MQ0=0;QD=31.53;SOR=2.448	GT:AD:DP:GQ:PL	1/1:0,32:32:96:1322,96,0
IV	10054478	G	A	1382.77	AC=2;AF=1;AN=2;DP=31;FS=0;MLEAC=2;MLEAF=1;MQ=60;MQ0=0;QD=30.89;SOR=1.839	GT:AD:DP:GQ:PL	1/1:0,31:31:96:1411,96,0
IV	10054485	G	A	1310.77	AC=2;AF=1;AN=2;DP=30;FS=0;MLEAC=2;MLEAF=1;MQ=60;MQ0=0;QD=27.93;SOR=1.765	GT:AD:DP:GQ:PL	1/1:0,30:30:90:1339,90,0
IV	10054526	T	G	1411.77	AC=2;AF=1;AN=2;DP=35;FS=0;MLEAC=2;MLEAF=1;MQ=60;MQ0=0;QD=29.86;SOR=0.869	GT:AD:DP:GQ:PL	1/1:0,35:35:99:1440,105,0
IV	10055081	A	C	566.77	AC=2;AF=1;AN=2;DP=15;FS=0;MLEAC=2;MLEAF=1;MQ=60;MQ0=0;QD=32.73;SOR=1.911	GT:AD:DP:GQ:PL	1/1:0,15:15:45:595,45,0
IV	10055329	T	G	810.77	AC=2;AF=1;AN=2;DP=22;FS=0;MLEAC=2;MLEAF=1;MQ=60;MQ0=0;QD=28.21;SOR=0.784	GT:AD:DP:GQ:PL	1/1:0,21:21:63:839,63,0
IV	10055490	A	G	569.77	AC=2;AF=1;AN=2;DP=14;FS=0;MLEAC=2;MLEAF=1;MQ=60;MQ0=0;QD=28.78;SOR=0.836	GT:AD:DP:GQ:PL	1/1:0,13:13:42:598,42,0
IV	10055493	C	A	536.77	AC=2;AF=1;AN=2;DP=13;FS=0;MLEAC=2;MLEAF=1;MQ=60;MQ0=0;QD=32.04;SOR=0.693	GT:AD:DP:GQ:PL	1/1:0,12:12:39:565,39,0
IV	10055525	T	G	605.77	AC=2;AF=1;AN=2;DP=16;FS=0;MLEAC=2;MLEAF=1;MQ=60;MQ0=0;QD=26.58;SOR=1.112	GT:AD:DP:GQ:PL	1/1:0,15:15:45:634,45,0
IV	10055581	T	C	903.77	AC=2;AF=1;AN=2;DP=22;FS=0;MLEAC=2;MLEAF=1;MQ=60;MQ0=0;QD=38.4;SOR=1.329	GT:AD:DP:GQ:PL	1/1:0,22:22:66:932,66,0
IV	10055602	C	A	945.77	AC=2;AF=1;AN=2;DP=23;FS=0;MLEAC=2;MLEAF=1;MQ=60;MQ0=0;QD=28.37;SOR=1.426	GT:AD:DP:GQ:PL	1/1:0,23:23:69:974,69,0
IV	10055630	A	G	952.77	AC=2;AF=1;AN=2;DP=24;FS=0;MLEAC=2;MLEAF=1;MQ=60;MQ0=0;QD=30.72;SOR=1.519	GT:AD:DP:GQ:PL	1/1:0,24:24:72:981,72,0
IV	10055716	C	A	1303.77	AC=2;AF=1;AN=2;DP=33;FS=0;MLEAC=2;MLEAF=1;MQ=60;MQ0=0;QD=28.24;SOR=1.179	GT:AD:DP:GQ:PL	1/1:0,33:33:99:1332,99,0
IV	10055798	C	G	1295.77	AC=2;AF=1;AN=2;DP=33;FS=0;MLEAC=2;MLEAF=1;MQ=60.33;MQ0=0;QD=32.5;SOR=1.112	GT:AD:DP:GQ:PL	1/1:0,32:32:96:1324,96,0
IV	10055838	TA	T	969.73	AC=2;AF=1;AN=2;DP=25;FS=0;MLEAC=2;MLEAF=1;MQ=60.43;MQ0=0;QD=29.44;SOR=1.136	GT:AD:DP:GQ:PL	1/1:0,25:25:75:1007,75,0
IV	10055865	C	T	858.77	AC=2;AF=1;AN=2;DP=22;FS=0;MLEAC=2;MLEAF=1;MQ=60;MQ0=0;QD=30.31;SOR=1.609	GT:AD:DP:GQ:PL	1/1:0,22:22:66:887,66,0
IV	10055894	T	A	705.77	AC=2;AF=1;AN=2;DP=19;FS=0;MLEAC=2;MLEAF=1;MQ=60;MQ0=0;QD=32.51;SOR=1.292	GT:AD:DP:GQ:PL	1/1:0,19:19:57:734,57,0
IV	10055979	T	C	989.77	AC=2;AF=1;AN=2;DP=25;FS=0;MLEAC=2;MLEAF=1;MQ=60;MQ0=0;QD=26.33;SOR=1.136	GT:AD:DP:GQ:PL	1/1:0,25:25:75:1018,75,0
IV	10056010	C	A	1287.77	AC=2;AF=1;AN=2;DP=32;FS=0;MLEAC=2;MLEAF=1;MQ=60;MQ0=0;QD=29.04;SOR=1.112	GT:AD:DP:GQ:PL	1/1:0,32:32:96:1316,96,0
IV	10056051	T	A	1515.77	AC=2;AF=1;AN=2;DP=37;FS=0;MLEAC=2;MLEAF=1;MQ=60;MQ0=0;QD=27.73;SOR=0.859	GT:AD:DP:GQ:PL	1/1:0,37:37:99:1544,111,0
IV	10056323	C	T	758.77	AC=2;AF=1;AN=2;DP=20;FS=0;MLEAC=2;MLEAF=1;MQ=60;MQ0=0;QD=27.2;SOR=0.693	GT:AD:DP:GQ:PL	1/1:0,20:20:60:787,60,0
IV	10056373	C	CAAA	1013.73	AC=2;AF=1;AN=2;DP=23;FS=0;MLEAC=2;MLEAF=1;MQ=60;MQ0=0;QD=33.3;SOR=0.99	GT:AD:DP:GQ:PL	1/1:0,23:23:75:1051,75,0
IV	10056442	A	G	1241.77	AC=2;AF=1;AN=2;DP=31;FS=0;MLEAC=2;MLEAF=1;MQ=60;MQ0=0;QD=30.53;SOR=1.214	GT:AD:DP:GQ:PL	1/1:0,31:31:93:1270,93,0
IV	10056680	T	C	937.77	AC=2;AF=1;AN=2;DP=22;FS=0;MLEAC=2;MLEAF=1;MQ=60;MQ0=0;QD=31.32;SOR=0.693	GT:AD:DP:GQ:PL	1/1:0,22:22:66:966,66,0
IV	10056697	A	T	866.77	AC=2;AF=1;AN=2;DP=21;FS=0;MLEAC=2;MLEAF=1;MQ=60;MQ0=0;QD=29.55;SOR=0.784	GT:AD:DP:GQ:PL	1/1:0,21:21:63:895,63,0
IV	10056828	TGAGTTAAAAAA	T	819.73	AC=2;AF=1;AN=2;DP=19;FS=0;MLEAC=2;MLEAF=1;MQ=60;MQ0=0;QD=26.31;SOR=1.022	GT:AD:DP:GQ:PL	1/1:0,19:19:58:857,58,0
IV	10056841	TCGCGCATTGAATAAAAATGCACAGGTCAAACGCTCCCTTTGAAGTTATTAAC	T	817.73	AC=2;AF=1;AN=2;DP=19;FS=0;MLEAC=2;MLEAF=1;MQ=60;MQ0=0;QD=28.48;SOR=1.022	GT:AD:DP:GQ:PL	1/1:0,19:19:57:855,57,0
IV	10056926	C	T	776.77	AC=2;AF=1;AN=2;DP=17;FS=0;MLEAC=2;MLEAF=1;MQ=60;MQ0=0;QD=27.33;SOR=2.179	GT:AD:DP:GQ:PL	1/1:0,17:17:54:805,54,0
IV	10056940	A	T	871.77	AC=2;AF=1;AN=2;DP=20;FS=0;MLEAC=2;MLEAF=1;MQ=60;MQ0=0;QD=26.57;SOR=2.093	GT:AD:DP:GQ:PL	1/1:0,20:20:60:900,60,0
IV	10056951	A	G	736.77	AC=2;AF=1;AN=2;DP=17;FS=0;MLEAC=2;MLEAF=1;MQ=60;MQ0=0;QD=32.92;SOR=2.179	GT:AD:DP:GQ:PL	1/1:0,17:17:51:765,51,0
IV	10057014	T	A	773.77	AC=2;AF=1;AN=2;DP=19;FS=0;MLEAC=2;MLEAF=1;MQ=60;MQ0=0;QD=29.64;SOR=1.179	GT:AD:DP:GQ:PL	1/1:0,18:18:54:802,54,0
IV	10057020	T	C	847.77	AC=2;AF=1;AN=2;DP=19;FS=0;MLEAC=2;MLEAF=1;MQ=60;MQ0=0;QD=28.16;SOR=1.179	GT:AD:DP:GQ:PL	1/1:0,18:18:60:876,60,0
IV	10057080	T	C	903.77	AC=2;AF=1;AN=2;DP=25;FS=0;MLEAC=2;MLEAF=1;MQ=60;MQ0=0;QD=27.4;SOR=1.051	GT:AD:DP:GQ:PL	1/1:0,24:24:72:932,72,0
IV	10057150	G	C	674.77	AC=2;AF=1;AN=2;DP=18;FS=0;MLEAC=2;MLEAF=1;MQ=59.89;MQ0=0;QD=27.39;SOR=0.914	GT:AD:DP:GQ:PL	1/1:0,18:18:54:703,54,0
IV	10057195	A	G	1125.77	AC=2;AF=1;AN=2;DP=26;FS=0;MLEAC=2;MLEAF=1;MQ=59.63;MQ0=0;QD=28.92;SOR=0.846	GT:AD:DP:GQ:PL	1/1:0,26:26:78:1154,78,0
IV	10057204	TTGAA	T	1132.73	AC=2;AF=1;AN=2;DP=26;FS=0;MLEAC=2;MLEAF=1;MQ=59.63;MQ0=0;QD=27.48;SOR=0.693	GT:AD:DP:GQ:PL	1/1:0,26:26:78:1170,78,0
IV	10057218	A	T	1276.77	AC=2;AF=1;AN=2;DP=29;FS=0;MLEAC=2;MLEAF=1;MQ=59.66;MQ0=0;QD=25.71;SOR=0.76	GT:AD:DP:GQ:PL	1/1:0,29:29:87:1305,87,0
IV	10057222	T	C	1340.77	AC=2;AF=1;AN=2;DP=30;FS=0;MLEAC=2;MLEAF=1;MQ=59.68;MQ0=0;QD=33.73;SOR=0.826	GT:AD:DP:GQ:PL	1/1:0,30:30:93:1369,93,0
IV	10057271	T	C	766.77	AC=2;AF=1;AN=2;DP=20;FS=0;MLEAC=2;MLEAF=1;MQ=59.61;MQ0=0;QD=27.98;SOR=1.127	GT:AD:DP:GQ:PL	1/1:0,20:20:60:795,60,0
IV	10057302	A	G	827.77	AC=2;AF=1;AN=2;DP=21;FS=0;MLEAC=2;MLEAF=1;MQ=60;MQ0=0;QD=30.36;SOR=1.828	GT:AD:DP:GQ:PL	1/1:0,21:21:63:856,63,0
IV	10057333	T	C	818.77	AC=2;AF=1;AN=2;DP=21;FS=0;MLEAC=2;MLEAF=1;MQ=60;MQ0=0;QD=32.17;SOR=2.636	GT:AD:DP:GQ:PL	1/1:0,21:21:63:847,63,0
IV	10057438	T	C	885.77	AC=2;AF=1;AN=2;DP=23;FS=0;MLEAC=2;MLEAF=1;MQ=60;MQ0=0;QD=30.54;SOR=2.03	GT:AD:DP:GQ:PL	1/1:0,23:23:69:914,69,0
IV	10057542	C	CT	707.73	AC=2;AF=1;AN=2;DP=24;FS=0;MLEAC=2;MLEAF=1;MQ=60;MQ0=0;QD=29.49;SOR=0.963	GT:AD:DP:GQ:PL	1/1:0,23:23:72:745,72,0
IV	10057562	T	A	876.77	AC=2;AF=1;AN=2;DP=23;FS=0;MLEAC=2;MLEAF=1;MQ=60.47;MQ0=0;QD=25.39;SOR=1.179	GT:AD:DP:GQ:PL	1/1:0,23:23:69:905,69,0
IV	10057640	A	T	1433.77	AC=2;AF=1;AN=2;DP=35;FS=0;MLEAC=2;MLEAF=1;MQ=60.31;MQ0=0;QD=33.4;SOR=1.002	GT:AD:DP:GQ:PL	1/1:0,35:35:99:1462,105,0
IV	10057704	C	CGGT	1267.73	AC=2;AF=1;AN=2;DP=28;FS=0;MLEAC=2;MLEAF=1;MQ=60;MQ0=0;QD=28.68;SOR=0.836	GT:AD:DP:GQ:PL	1/1:0,28:28:87:1305,87,0
IV	10057707	A	C	1276.77	AC=2;AF=1;AN=2;DP=28;FS=0;MLEAC=2;MLEAF=1;MQ=60;MQ0=0;QD=28.32;SOR=0.836	GT:AD:DP:GQ:PL	1/1:0,28:28:87:1305,87,0
IV	10057771	A	T	1581.77	AC=2;AF=1;AN=2;DP=36;FS=0;MLEAC=2;MLEAF=1;MQ=60;MQ0=0;QD=31.71;SOR=1.209	GT:AD:DP:GQ:PL	1/1:0,36:36:99:1610,108,0
IV	10057776	A	T	1581.77	AC=2;AF=1;AN=2;DP=35;FS=0;MLEAC=2;MLEAF=1;MQ=60;MQ0=0;QD=27.03;SOR=1.308	GT:AD:DP:GQ:PL	1/1:0,35:35:99:1610,108,0
IV	10057795	TGA	T	1357.73	AC=2;AF=1;AN=2;DP=31;FS=0;MLEAC=2;MLEAF=1;MQ=60;MQ0=0;QD=29.39;SOR=1.402	GT:AD:DP:GQ:PL	1/1:0,31:31:93:1395,93,0
IV	10057798	TTGGCA	T	1402.73	AC=2;AF=1;AN=2;DP=31;FS=0;MLEAC=2;MLEAF=1;MQ=60;MQ0=0;QD=27.74;SOR=1.402	GT:AD:DP:GQ:PL	1/1:0,31:31:96:1440,96,0
IV	10057807	AG	A	1357.73	AC=2;AF=1;AN=2;DP=30;FS=0;MLEAC=2;MLEAF=1;MQ=60;MQ0=0;QD=32.37;SOR=1.329	GT:AD:DP:GQ:PL	1/1:0,30:30:93:1395,93,0
IV	10057810	A	C	1321.77	AC=2;AF=1;AN=2;DP=30;FS=0;MLEAC=2;MLEAF=1;MQ=60;MQ0=0;QD=29;SOR=1.329	GT:AD:DP:GQ:PL	1/1:0,30:30:90:1350,90,0
IV	10057925	A	C	906.77	AC=2;AF=1;AN=2;DP=24;FS=0;MLEAC=2;MLEAF=1;MQ=60;MQ0=0;QD=30.17;SOR=0.859	GT:AD:DP:GQ:PL	1/1:0,24:24:72:935,72,0
IV	10057999	G	GAAGAT	1312.73	AC=2;AF=1;AN=2;DP=29;FS=0;MLEAC=2;MLEAF=1;MQ=60;MQ0=0;QD=25.33;SOR=1.302	GT:AD:DP:GQ:PL	1/1:0,27:27:90:1350,90,0
IV	10058018	G	A	1321.77	AC=2;AF=1;AN=2;DP=30;FS=0;MLEAC=2;MLEAF=1;MQ=60.72;MQ0=0;QD=30.37;SOR=0.826	GT:AD:DP:GQ:PL	1/1:0,30:30:90:1350,90,0
IV	10058030	T	G	1362.77	AC=2;AF=1;AN=2;DP=27;FS=0;MLEAC=2;MLEAF=1;MQ=60.8;MQ0=0;QD=35.06;SOR=1.101	GT:AD:DP:GQ:PL	1/1:0,27:27:93:1391,93,0
IV	10058053	T	C	1410.77	AC=2;AF=1;AN=2;DP=32;FS=0;MLEAC=2;MLEAF=1;MQ=60.67;MQ0=0;QD=26.99;SOR=1.284	GT:AD:DP:GQ:PL	1/1:0,32:32:99:1439,99,0
IV	10058101	C	T	1505.77	AC=2;AF=1;AN=2;DP=35;FS=0;MLEAC=2;MLEAF=1;MQ=60;MQ0=0;QD=28.69;SOR=1.308	GT:AD:DP:GQ:PL	1/1:0,35:35:99:1534,105,0
IV	10058109	C	T	1431.77	AC=2;AF=1;AN=2;DP=33;FS=0;MLEAC=2;MLEAF=1;MQ=60;MQ0=0;QD=30;SOR=1.352	GT:AD:DP:GQ:PL	1/1:0,33:33:99:1460,99,0
IV	10058142	G	C	1373.77	AC=2;AF=1;AN=2;DP=36;FS=0;MLEAC=2;MLEAF=1;MQ=60;MQ0=0;QD=27.87;SOR=0.927	GT:AD:DP:GQ:PL	1/1:0,36:36:99:1402,108,0
IV	10058216	A	G	894.77	AC=2;AF=1;AN=2;DP=23;FS=0;MLEAC=2;MLEAF=1;MQ=60;MQ0=0;QD=28.76;SOR=1.426	GT:AD:DP:GQ:PL	1/1:0,23:23:69:923,69,0
IV	10058417	A	G	1449.77	AC=2;AF=1;AN=2;DP=32;FS=0;MLEAC=2;MLEAF=1;MQ=59.91;MQ0=0;QD=30;SOR=0.957	GT:AD:DP:GQ:PL	1/1:0,32:32:99:1478,99,0
IV	10058418	A	G	1449.77	AC=2;AF=1;AN=2;DP=33;FS=0;MLEAC=2;MLEAF=1;MQ=59.91;MQ0=0;QD=26.29;SOR=0.88	GT:AD:DP:GQ:PL	1/1:0,33:33:99:1478,99,0
IV	10058539	T	G	824.77	AC=2;AF=1;AN=2;DP=20;FS=0;MLEAC=2;MLEAF=1;MQ=59.81;MQ0=0;QD=30.21;SOR=0.892	GT:AD:DP:GQ:PL	1/1:0,20:20:60:853,60,0
IV	10058571	C	T	727.77	AC=2;AF=1;AN=2;DP=17;FS=0;MLEAC=2;MLEAF=1;MQ=59.1;MQ0=0;QD=24.74;SOR=1.061	GT:AD:DP:GQ:PL	1/1:0,17:17:51:756,51,0
IV	10058577	C	CCAAGCGATA	943.73	AC=2;AF=1;AN=2;DP=18;FS=0;MLEAC=2;MLEAF=1;MQ=59.15;MQ0=0;QD=28.59;SOR=1.179	GT:AD:DP:GQ:PL	1/1:0,18:18:66:981,66,0
IV	10058588	G	A	826.77	AC=2;AF=1;AN=2;DP=17;FS=0;MLEAC=2;MLEAF=1;MQ=59.1;MQ0=0;QD=33.94;SOR=0.804	GT:AD:DP:GQ:PL	1/1:0,17:17:57:855,57,0
IV	10058606	GTTC	G	952.73	AC=2;AF=1;AN=2;DP=21;FS=0;MLEAC=2;MLEAF=1;MQ=59.27;MQ0=0;QD=32.9;SOR=1.23	GT:AD:DP:GQ:PL	1/1:0,21:21:66:990,66,0
IV	10058631	C	T	961.77	AC=2;AF=1;AN=2;DP=22;FS=0;MLEAC=2;MLEAF=1;MQ=59.48;MQ0=0;QD=31.46;SOR=1.329	GT:AD:DP:GQ:PL	1/1:0,22:22:66:990,66,0
IV	10058641	T	G	961.77	AC=2;AF=1;AN=2;DP=21;FS=0;MLEAC=2;MLEAF=1;MQ=59.64;MQ0=0;QD=30.14;SOR=1.508	GT:AD:DP:GQ:PL	1/1:0,21:21:66:990,66,0
IV	10059367	T	A	1076.77	AC=2;AF=1;AN=2;DP=27;FS=0;MLEAC=2;MLEAF=1;MQ=60;MQ0=0;QD=34.38;SOR=0.765	GT:AD:DP:GQ:PL	1/1:0,27:27:81:1105,81,0
IV	10059584	A	T	1406.77	AC=2;AF=1;AN=2;DP=35;FS=0;MLEAC=2;MLEAF=1;MQ=60;MQ0=0;QD=29.45;SOR=1.002	GT:AD:DP:GQ:PL	1/1:0,35:35:99:1435,105,0
IV	10059828	G	A	1065.77	AC=2;AF=1;AN=2;DP=27;FS=0;MLEAC=2;MLEAF=1;MQ=60;MQ0=0;QD=31.1;SOR=1.022	GT:AD:DP:GQ:PL	1/1:0,26:26:78:1094,78,0
IV	10059946	T	C	1236.77	AC=2;AF=1;AN=2;DP=32;FS=0;MLEAC=2;MLEAF=1;MQ=60;MQ0=0;QD=31.02;SOR=0.693	GT:AD:DP:GQ:PL	1/1:0,32:32:96:1265,96,0
IV	10060260	A	G	1161.77	AC=2;AF=1;AN=2;DP=29;FS=0;MLEAC=2;MLEAF=1;MQ=60;MQ0=0;QD=34.85;SOR=1.255	GT:AD:DP:GQ:PL	1/1:0,29:29:87:1190,87,0
IV	10060365	T	C	818.77	AC=2;AF=1;AN=2;DP=21;FS=0;MLEAC=2;MLEAF=1;MQ=60;MQ0=0;QD=32.2;SOR=0.892	GT:AD:DP:GQ:PL	1/1:0,20:20:60:847,60,0
IV	10061460	A	G	507.77	AC=2;AF=1;AN=2;DP=13;FS=0;MLEAC=2;MLEAF=1;MQ=60;MQ0=0;QD=36.6;SOR=1.179	GT:AD:DP:GQ:PL	1/1:0,13:13:39:536,39,0
IV	10061593	A	G	1120.77	AC=2;AF=1;AN=2;DP=29;FS=0;MLEAC=2;MLEAF=1;MQ=60;MQ0=0;QD=26.44;SOR=0.76	GT:AD:DP:GQ:PL	1/1:0,29:29:87:1149,87,0
IV	10063389	A	G	902.77	AC=2;AF=1;AN=2;DP=23;FS=0;MLEAC=2;MLEAF=1;MQ=60;MQ0=0;QD=27;SOR=1.179	GT:AD:DP:GQ:PL	1/1:0,23:23:69:931,69,0
IV	10063673	C	G	1039.77	AC=2;AF=1;AN=2;DP=27;FS=0;MLEAC=2;MLEAF=1;MQ=60;MQ0=0;QD=30.07;SOR=0.922	GT:AD:DP:GQ:PL	1/1:0,27:27:81:1068,81,0
IV	10064157	C	G	916.77	AC=2;AF=1;AN=2;DP=23;FS=0;MLEAC=2;MLEAF=1;MQ=60;MQ0=0;QD=29.95;SOR=0.776	GT:AD:DP:GQ:PL	1/1:0,23:23:69:945,69,0
IV	10064409	C	T	760.77	AC=2;AF=1;AN=2;DP=20;FS=0;MLEAC=2;MLEAF=1;MQ=60;MQ0=0;QD=31.85;SOR=1.022	GT:AD:DP:GQ:PL	1/1:0,19:19:57:789,57,0
IV	10064485	T	A	778.77	AC=2;AF=1;AN=2;DP=20;FS=0;MLEAC=2;MLEAF=1;MQ=60;MQ0=0;QD=28.06;SOR=1.292	GT:AD:DP:GQ:PL	1/1:0,19:19:57:807,57,0
IV	10065260	GA	G	678.73	AC=2;AF=1;AN=2;DP=26;FS=0;MLEAC=2;MLEAF=1;MQ=60;MQ0=0;QD=26.11;SOR=0.941	GT:AD:DP:GQ:PL	1/1:0,25:25:75:716,75,0
IV	10065320	G	T	904.77	AC=2;AF=1;AN=2;DP=24;FS=0;MLEAC=2;MLEAF=1;MQ=60;MQ0=0;QD=30.21;SOR=0.859	GT:AD:DP:GQ:PL	1/1:0,24:24:72:933,72,0
IV	10065739	G	GA	533.73	AC=2;AF=1;AN=2;DP=22;FS=0;MLEAC=2;MLEAF=1;MQ=60;MQ0=0;QD=24.26;SOR=0.892	GT:AD:DP:GQ:PL	1/1:0,20:20:60:571,60,0
IV	10065858	G	A	709.77	AC=2;AF=1;AN=2;DP=19;FS=0;MLEAC=2;MLEAF=1;MQ=60;MQ0=0;QD=24.85;SOR=1.609	GT:AD:DP:GQ:PL	1/1:0,19:19:57:738,57,0
IV	10066498	T	TTCTAATACAGTATACC	1262.73	AC=2;AF=1;AN=2;DP=23;FS=0;MLEAC=2;MLEAF=1;MQ=54.39;MQ0=0;QD=27.33;SOR=1.426	GT:AD:DP:GQ:PL	1/1:0,23:23:87:1300,87,0
IV	10066540	G	A	836.77	AC=2;AF=1;AN=2;DP=21;FS=0;MLEAC=2;MLEAF=1;MQ=55.21;MQ0=0;QD=29.15;SOR=0.784	GT:AD:DP:GQ:PL	1/1:0,21:21:63:865,63,0
IV	10067167	T	TATCATTTGCTACCAAATG	680.73	AC=2;AF=1;AN=2;DP=19;FS=0;MLEAC=2;MLEAF=1;MQ=49.33;MQ0=0;QD=26.75;SOR=0.693	GT:AD:DP:GQ:PL	1/1:0,12:12:47:718,47,0
IV	10067202	T	C	181.77	AC=1;AF=0.5;AN=2;BaseQRankSum=1.113;ClippingRankSum=1.031;DP=35;FS=12.882;MLEAC=1;MLEAF=0.5;MQ=51.06;MQ0=0;MQRankSum=0.289;QD=5.19;ReadPosRankSum=0.866;SOR=3.912	GT:AD:DP:GQ:PL	0/1:14,6:20:99:210,0,561
IV	10067222	G	A	169.77	AC=1;AF=0.5;AN=2;BaseQRankSum=1.155;ClippingRankSum=0.735;DP=39;FS=12.352;MLEAC=1;MLEAF=0.5;MQ=51.95;MQ0=0;MQRankSum=-0.805;QD=4.35;ReadPosRankSum=2.766;SOR=3.706	GT:AD:DP:GQ:PL	0/1:17,6:23:99:198,0,738
IV	10067226	G	A	166.77	AC=1;AF=0.5;AN=2;BaseQRankSum=1.085;ClippingRankSum=-0.735;DP=39;FS=12.352;MLEAC=1;MLEAF=0.5;MQ=52.64;MQ0=0;MQRankSum=-0.945;QD=4.28;ReadPosRankSum=2.345;SOR=3.706	GT:AD:DP:GQ:PL	0/1:17,6:23:99:195,0,773
IV	10067405	C	CCATGTCTTACAGTACAATA	762.73	AC=2;AF=1;AN=2;DP=21;FS=0;MLEAC=2;MLEAF=1;MQ=47.9;MQ0=0;QD=32.99;SOR=1.244	GT:AD:DP:GQ:PL	1/1:0,16:16:53:800,53,0
IV	10067761	CATATA	C	956.73	AC=1;AF=0.5;AN=2;BaseQRankSum=-0.091;ClippingRankSum=-0.091;DP=37;FS=1.735;MLEAC=1;MLEAF=0.5;MQ=48.23;MQ0=0;MQRankSum=2.644;QD=25.86;ReadPosRankSum=0.547;SOR=0.33	GT:AD:DP:GQ:PL	0/1:7,25:32:99:994,0,466
IV	10068128	T	C	822.77	AC=2;AF=1;AN=2;DP=20;FS=0;MLEAC=2;MLEAF=1;MQ=60;MQ0=0;QD=28.23;SOR=1.127	GT:AD:DP:GQ:PL	1/1:0,20:20:60:851,60,0
IV	10069449	G	GA	484.74	AC=2;AF=1;AN=2;BaseQRankSum=1.387;ClippingRankSum=-0.347;DP=22;FS=0;MLEAC=2;MLEAF=1;MQ=60;MQ0=0;MQRankSum=-1.387;QD=22.03;ReadPosRankSum=0.347;SOR=0.264	GT:AD:DP:GQ:PL	1/1:1,19:20:30:522,30,0
IV	10069520	GA	G	571.73	AC=2;AF=1;AN=2;DP=20;FS=0;MLEAC=2;MLEAF=1;MQ=61.07;MQ0=0;QD=28.59;SOR=0.892	GT:AD:DP:GQ:PL	1/1:0,20:20:60:609,60,0
IV	10069639	A	T	835.77	AC=2;AF=1;AN=2;DP=22;FS=0;MLEAC=2;MLEAF=1;MQ=60;MQ0=0;QD=28.75;SOR=0.693	GT:AD:DP:GQ:PL	1/1:0,22:22:66:864,66,0
IV	10070076	G	A	1065.77	AC=2;AF=1;AN=2;DP=27;FS=0;MLEAC=2;MLEAF=1;MQ=60;MQ0=0;QD=30.72;SOR=0.846	GT:AD:DP:GQ:PL	1/1:0,26:26:78:1094,78,0
IV	10070373	A	T	1307.77	AC=2;AF=1;AN=2;DP=32;FS=0;MLEAC=2;MLEAF=1;MQ=60;MQ0=0;QD=27.64;SOR=1.284	GT:AD:DP:GQ:PL	1/1:0,32:32:96:1336,96,0
IV	10070522	A	G	909.77	AC=2;AF=1;AN=2;DP=24;FS=0;MLEAC=2;MLEAF=1;MQ=60;MQ0=0;QD=32.29;SOR=0.859	GT:AD:DP:GQ:PL	1/1:0,24:24:72:938,72,0
IV	10070737	A	AT	833.73	AC=2;AF=1;AN=2;DP=29;FS=0;MLEAC=2;MLEAF=1;MQ=60;MQ0=0;QD=28.75;SOR=2.468	GT:AD:DP:GQ:PL	1/1:0,28:28:84:871,84,0
IV	10070846	T	TA	487.74	AC=2;AF=1;AN=2;BaseQRankSum=1.552;ClippingRankSum=-0.091;DP=20;FS=0;MLEAC=2;MLEAF=1;MQ=60.54;MQ0=0;MQRankSum=0.639;QD=24.39;ReadPosRankSum=-1.004;SOR=0.446	GT:AD:DP:GQ:PL	1/1:1,18:19:26:525,26,0
IV	10070939	A	G	1072.77	AC=2;AF=1;AN=2;DP=26;FS=0;MLEAC=2;MLEAF=1;MQ=60;MQ0=0;QD=32.78;SOR=0.693	GT:AD:DP:GQ:PL	1/1:0,26:26:78:1101,78,0
IV	10071859	T	A	1217.77	AC=2;AF=1;AN=2;DP=32;FS=0;MLEAC=2;MLEAF=1;MQ=60;MQ0=0;QD=30.97;SOR=0.818	GT:AD:DP:GQ:PL	1/1:0,32:32:96:1246,96,0
IV	10072046	C	T	1354.77	AC=2;AF=1;AN=2;DP=33;FS=0;MLEAC=2;MLEAF=1;MQ=60;MQ0=0;QD=32.31;SOR=0.752	GT:AD:DP:GQ:PL	1/1:0,33:33:99:1383,99,0
IV	10072406	C	CAA	630.73	AC=2;AF=1;AN=2;DP=23;FS=0;MLEAC=1;MLEAF=0.5;MQ=60;MQ0=0;QD=27.42;SOR=1.244	GT:AD:DP:GQ:PL	1/1:0,19:19:57:646,57,0
IV	10073071	A	T	969.77	AC=2;AF=1;AN=2;DP=24;FS=0;MLEAC=2;MLEAF=1;MQ=60;MQ0=0;QD=32.24;SOR=1.051	GT:AD:DP:GQ:PL	1/1:0,24:24:72:998,72,0
IV	10074129	T	C	746.77	AC=2;AF=1;AN=2;DP=19;FS=0;MLEAC=2;MLEAF=1;MQ=60;MQ0=0;QD=25.17;SOR=0.793	GT:AD:DP:GQ:PL	1/1:0,19:19:57:775,57,0
IV	10074241	G	A	757.77	AC=2;AF=1;AN=2;DP=19;FS=0;MLEAC=2;MLEAF=1;MQ=60;MQ0=0;QD=33.76;SOR=2.419	GT:AD:DP:GQ:PL	1/1:0,19:19:57:786,57,0
IV	10074571	T	G	804.77	AC=2;AF=1;AN=2;DP=21;FS=0;MLEAC=2;MLEAF=1;MQ=60;MQ0=0;QD=30.18;SOR=0.784	GT:AD:DP:GQ:PL	1/1:0,21:21:63:833,63,0
IV	10074695	A	T	898.77	AC=2;AF=1;AN=2;DP=23;FS=0;MLEAC=2;MLEAF=1;MQ=60;MQ0=0;QD=32.29;SOR=1.708	GT:AD:DP:GQ:PL	1/1:0,23:23:69:927,69,0
IV	10075828	T	A	901.77	AC=2;AF=1;AN=2;DP=24;FS=0;MLEAC=2;MLEAF=1;MQ=60;MQ0=0;QD=29.7;SOR=1.27	GT:AD:DP:GQ:PL	1/1:0,24:24:72:930,72,0
IV	10075939	TA	T	420.73	AC=2;AF=1;AN=2;DP=17;FS=0;MLEAC=2;MLEAF=1;MQ=60.63;MQ0=0;QD=24.75;SOR=1.112	GT:AD:DP:GQ:PL	1/1:0,15:15:45:458,45,0
IV	10075996	C	T	1100.77	AC=2;AF=1;AN=2;DP=27;FS=0;MLEAC=2;MLEAF=1;MQ=60;MQ0=0;QD=32.27;SOR=0.765	GT:AD:DP:GQ:PL	1/1:0,27:27:81:1129,81,0
IV	10076301	T	C	1169.77	AC=2;AF=1;AN=2;DP=27;FS=0;MLEAC=2;MLEAF=1;MQ=60;MQ0=0;QD=23.3;SOR=1.101	GT:AD:DP:GQ:PL	1/1:0,27:27:81:1198,81,0
IV	10076309	C	A	1183.77	AC=2;AF=1;AN=2;DP=26;FS=0;MLEAC=2;MLEAF=1;MQ=60;MQ0=0;QD=28.13;SOR=1.22	GT:AD:DP:GQ:PL	1/1:0,26:26:81:1212,81,0
IV	10076311	G	A	1141.77	AC=2;AF=1;AN=2;DP=26;FS=0;MLEAC=2;MLEAF=1;MQ=60;MQ0=0;QD=38.89;SOR=1.22	GT:AD:DP:GQ:PL	1/1:0,26:26:78:1170,78,0
IV	10078481	C	A	593.77	AC=2;AF=1;AN=2;DP=15;FS=0;MLEAC=2;MLEAF=1;MQ=60;MQ0=0;QD=25.4;SOR=1.911	GT:AD:DP:GQ:PL	1/1:0,15:15:45:622,45,0
IV	10079458	G	A	1139.77	AC=2;AF=1;AN=2;DP=28;FS=0;MLEAC=2;MLEAF=1;MQ=60;MQ0=0;QD=29.88;SOR=1.179	GT:AD:DP:GQ:PL	1/1:0,28:28:84:1168,84,0
IV	10079957	T	C	824.77	AC=2;AF=1;AN=2;DP=23;FS=0;MLEAC=2;MLEAF=1;MQ=60;MQ0=0;QD=28.44;SOR=1.508	GT:AD:DP:GQ:PL	1/1:0,21:21:63:853,63,0
IV	10081504	C	T	1141.77	AC=2;AF=1;AN=2;DP=31;FS=0;MLEAC=2;MLEAF=1;MQ=60;MQ0=0;QD=33.49;SOR=1.402	GT:AD:DP:GQ:PL	1/1:0,31:31:93:1170,93,0
IV	10082013	G	T	897.77	AC=2;AF=1;AN=2;DP=23;FS=0;MLEAC=2;MLEAF=1;MQ=60;MQ0=0;QD=32.9;SOR=0.776	GT:AD:DP:GQ:PL	1/1:0,23:23:69:926,69,0
IV	10082099	C	CT	633.73	AC=2;AF=1;AN=2;DP=25;FS=0;MLEAC=2;MLEAF=1;MQ=60;MQ0=0;QD=25.35;SOR=1.609	GT:AD:DP:GQ:PL	1/1:0,22:22:66:671,66,0
IV	10082209	CT	C	979.73	AC=2;AF=1;AN=2;DP=24;FS=0;MLEAC=2;MLEAF=1;MQ=60;MQ0=0;QD=32.75;SOR=1.051	GT:AD:DP:GQ:PL	1/1:0,24:24:72:1017,72,0
IV	10082211	CTCTCTCTCTCTCT	C	978.73	AC=2;AF=1;AN=2;DP=24;FS=0;MLEAC=2;MLEAF=1;MQ=60;MQ0=0;QD=31.4;SOR=1.051	GT:AD:DP:GQ:PL	1/1:0,24:24:72:1016,72,0
IV	10082303	C	CAA	927.73	AC=2;AF=1;AN=2;DP=29;FS=0;MLEAC=2;MLEAF=1;MQ=60;MQ0=0;QD=31.99;SOR=1.051	GT:AD:DP:GQ:PL	1/1:0,24:24:75:965,75,0
IV	10082449	T	A	669.73	AC=2;AF=1;AN=2;DP=23;FS=0;MLEAC=2;MLEAF=1;MQ=60;MQ0=0;QD=29.12;SOR=1.402	GT:AD:DP:GQ:PL	1/1:0,22:22:66:707,66,0
IV	10082652	T	G	1229.77	AC=2;AF=1;AN=2;DP=31;FS=0;MLEAC=2;MLEAF=1;MQ=60;MQ0=0;QD=28.03;SOR=0.892	GT:AD:DP:GQ:PL	1/1:0,31:31:93:1258,93,0
IV	10082905	T	TA	754.73	AC=2;AF=1;AN=2;DP=29;FS=0;MLEAC=2;MLEAF=1;MQ=60;MQ0=0;QD=26.03;SOR=0.846	GT:AD:DP:GQ:PL	1/1:0,26:26:78:792,78,0
IV	10083067	G	A	1560.77	AC=2;AF=1;AN=2;DP=41;FS=0;MLEAC=2;MLEAF=1;MQ=60;MQ0=0;QD=31.18;SOR=0.741	GT:AD:DP:GQ:PL	1/1:0,41:41:99:1589,122,0
IV	10083122	G	A	1149.77	AC=2;AF=1;AN=2;DP=30;FS=0;MLEAC=2;MLEAF=1;MQ=60;MQ0=0;QD=29.47;SOR=1.143	GT:AD:DP:GQ:PL	1/1:0,30:30:90:1178,90,0
IV	10084083	G	T	899.77	AC=2;AF=1;AN=2;DP=24;FS=0;MLEAC=2;MLEAF=1;MQ=60.45;MQ0=0;QD=30.09;SOR=1.27	GT:AD:DP:GQ:PL	1/1:0,24:24:72:928,72,0
IV	10084092	TAG	T	822.73	AC=2;AF=1;AN=2;DP=25;FS=0;MLEAC=2;MLEAF=1;MQ=61.29;MQ0=0;QD=32.91;SOR=1.329	GT:AD:DP:GQ:PL	1/1:0,22:22:66:860,66,0
IV	10084218	A	G	910.77	AC=2;AF=1;AN=2;DP=25;FS=0;MLEAC=2;MLEAF=1;MQ=60;MQ0=0;QD=31.08;SOR=0.859	GT:AD:DP:GQ:PL	1/1:0,24:24:72:939,72,0
IV	10084371	TAAG	T	727.73	AC=2;AF=1;AN=2;DP=21;FS=0;MLEAC=2;MLEAF=1;MQ=60;MQ0=0;QD=34.65;SOR=0.804	GT:AD:DP:GQ:PL	1/1:0,17:17:51:765,51,0
IV	10084395	C	T	768.77	AC=2;AF=1;AN=2;DP=18;FS=0;MLEAC=2;MLEAF=1;MQ=60;MQ0=0;QD=36;SOR=0.693	GT:AD:DP:GQ:PL	1/1:0,18:18:54:797,54,0
IV	10084966	C	A	918.77	AC=2;AF=1;AN=2;DP=23;FS=0;MLEAC=2;MLEAF=1;MQ=60;MQ0=0;QD=26.4;SOR=0.776	GT:AD:DP:GQ:PL	1/1:0,23:23:69:947,69,0
IV	10085155	T	A	1349.77	AC=2;AF=1;AN=2;DP=35;FS=0;MLEAC=2;MLEAF=1;MQ=60;MQ0=0;QD=28.79;SOR=0.749	GT:AD:DP:GQ:PL	1/1:0,35:35:99:1378,105,0
IV	10085630	G	T	964.77	AC=2;AF=1;AN=2;DP=24;FS=0;MLEAC=2;MLEAF=1;MQ=60;MQ0=0;QD=32.95;SOR=0.859	GT:AD:DP:GQ:PL	1/1:0,24:24:72:993,72,0
IV	10085666	T	A	1114.77	AC=2;AF=1;AN=2;DP=28;FS=0;MLEAC=2;MLEAF=1;MQ=60;MQ0=0;QD=26.33;SOR=1.179	GT:AD:DP:GQ:PL	1/1:0,28:28:84:1143,84,0
IV	10085722	A	G	850.77	AC=2;AF=1;AN=2;DP=23;FS=0;MLEAC=2;MLEAF=1;MQ=60;MQ0=0;QD=32.21;SOR=1.708	GT:AD:DP:GQ:PL	1/1:0,23:23:69:879,69,0
IV	10087568	A	G	1098.77	AC=2;AF=1;AN=2;DP=28;FS=0;MLEAC=2;MLEAF=1;MQ=60;MQ0=0;QD=33.1;SOR=0.997	GT:AD:DP:GQ:PL	1/1:0,28:28:84:1127,84,0
IV	10087717	TAGCATCA	T	1392.73	AC=2;AF=1;AN=2;DP=33;FS=0;MLEAC=2;MLEAF=1;MQ=60;MQ0=0;QD=33.82;SOR=1.112	GT:AD:DP:GQ:PL	1/1:0,32:32:96:1430,96,0
IV	10087796	C	T	1190.77	AC=2;AF=1;AN=2;DP=30;FS=0;MLEAC=2;MLEAF=1;MQ=60;MQ0=0;QD=30.81;SOR=0.826	GT:AD:DP:GQ:PL	1/1:0,30:30:90:1219,90,0
IV	10087976	T	A	796.77	AC=2;AF=1;AN=2;DP=20;FS=0;MLEAC=2;MLEAF=1;MQ=60;MQ0=0;QD=31.38;SOR=2.093	GT:AD:DP:GQ:PL	1/1:0,20:20:60:825,60,0
IV	10088118	G	GA	723.73	AC=2;AF=1;AN=2;BaseQRankSum=-0.667;ClippingRankSum=1.333;DP=29;FS=0;MLEAC=2;MLEAF=1;MQ=60;MQ0=0;MQRankSum=0.133;QD=24.96;ReadPosRankSum=-1.6;SOR=0.425	GT:AD:DP:GQ:PL	1/1:1,25:26:51:761,51,0
IV	10088275	G	A	1057.77	AC=2;AF=1;AN=2;DP=25;FS=0;MLEAC=2;MLEAF=1;MQ=60;MQ0=0;QD=25.44;SOR=1.893	GT:AD:DP:GQ:PL	1/1:0,25:25:75:1086,75,0
IV	10088334	G	A	669.77	AC=2;AF=1;AN=2;DP=17;FS=0;MLEAC=2;MLEAF=1;MQ=60;MQ0=0;QD=31.89;SOR=1.061	GT:AD:DP:GQ:PL	1/1:0,17:17:51:698,51,0
IV	10088691	C	T	213.8	AC=1;AF=0.5;AN=2;BaseQRankSum=0.742;ClippingRankSum=-0.742;DP=7;FS=0;MLEAC=1;MLEAF=0.5;MQ=57.57;MQ0=0;MQRankSum=0.742;QD=30.54;ReadPosRankSum=0.742;SOR=1.179	GT:AD:DP:GQ:PL	0/1:1,6:7:21:242,0,21
IV	10088699	T	C	176.78	AC=1;AF=0.5;AN=2;BaseQRankSum=-0.198;ClippingRankSum=0.198;DP=7;FS=0;MLEAC=1;MLEAF=0.5;MQ=55.82;MQ0=0;MQRankSum=1.495;QD=25.25;ReadPosRankSum=0.922;SOR=0.527	GT:AD:DP:GQ:PL	0/1:2,5:7:27:205,0,27
IV	10088831	A	G	564.77	AC=2;AF=1;AN=2;DP=15;FS=0;MLEAC=2;MLEAF=1;MQ=60;MQ0=0;QD=30.82;SOR=1.473	GT:AD:DP:GQ:PL	1/1:0,15:15:45:593,45,0
IV	10089380	G	A	706.77	AC=2;AF=1;AN=2;DP=17;FS=0;MLEAC=2;MLEAF=1;MQ=60;MQ0=0;QD=36.44;SOR=2.179	GT:AD:DP:GQ:PL	1/1:0,17:17:51:735,51,0
IV	10089817	A	T	942.77	AC=2;AF=1;AN=2;DP=24;FS=0;MLEAC=2;MLEAF=1;MQ=60;MQ0=0;QD=28.62;SOR=0.693	GT:AD:DP:GQ:PL	1/1:0,24:24:72:971,72,0
IV	10090257	A	T	557.77	AC=2;AF=1;AN=2;BaseQRankSum=1.542;ClippingRankSum=0.193;DP=19;FS=0;MLEAC=2;MLEAF=1;MQ=60;MQ0=0;MQRankSum=1.156;QD=29.36;ReadPosRankSum=-1.156;SOR=0.387	GT:AD:DP:GQ:PL	1/1:1,17:18:43:586,43,0
IV	10090288	G	A	740.77	AC=2;AF=1;AN=2;DP=19;FS=0;MLEAC=2;MLEAF=1;MQ=60;MQ0=0;QD=31.79;SOR=1.022	GT:AD:DP:GQ:PL	1/1:0,19:19:57:769,57,0
IV	10090308	G	GA	471.73	AC=2;AF=1;AN=2;DP=18;FS=0;MLEAC=2;MLEAF=1;MQ=60;MQ0=0;QD=26.21;SOR=1.244	GT:AD:DP:GQ:PL	1/1:0,16:16:48:509,48,0
IV	10090553	G	A	1042.77	AC=2;AF=1;AN=2;DP=26;FS=0;MLEAC=2;MLEAF=1;MQ=60;MQ0=0;QD=27.73;SOR=1.697	GT:AD:DP:GQ:PL	1/1:0,26:26:78:1071,78,0
IV	10090876	G	A	1092.77	AC=2;AF=1;AN=2;DP=27;FS=0;MLEAC=2;MLEAF=1;MQ=60;MQ0=0;QD=29.76;SOR=0.765	GT:AD:DP:GQ:PL	1/1:0,27:27:81:1121,81,0
IV	10090903	T	TA	362.73	AC=2;AF=1;AN=2;DP=21;FS=0;MLEAC=2;MLEAF=1;MQ=60;MQ0=0;QD=17.27;SOR=0.976	GT:AD:DP:GQ:PL	1/1:0,14:14:42:400,42,0
IV	10091217	G	A	1003.77	AC=2;AF=1;AN=2;DP=25;FS=0;MLEAC=2;MLEAF=1;MQ=60;MQ0=0;QD=25.1;SOR=0.941	GT:AD:DP:GQ:PL	1/1:0,25:25:75:1032,75,0
IV	10091968	A	G	1022.77	AC=2;AF=1;AN=2;DP=25;FS=0;MLEAC=2;MLEAF=1;MQ=60;MQ0=0;QD=30.75;SOR=0.941	GT:AD:DP:GQ:PL	1/1:0,25:25:75:1051,75,0
IV	10092275	G	T	799.77	AC=2;AF=1;AN=2;DP=21;FS=0;MLEAC=2;MLEAF=1;MQ=60;MQ0=0;QD=34.37;SOR=1.508	GT:AD:DP:GQ:PL	1/1:0,21:21:63:828,63,0
IV	10092393	T	TA	686.73	AC=2;AF=1;AN=2;DP=29;FS=0;MLEAC=2;MLEAF=1;MQ=60.74;MQ0=0;QD=23.68;SOR=0.941	GT:AD:DP:GQ:PL	1/1:0,25:25:75:724,75,0
IV	10092542	G	GC	1192.73	AC=2;AF=1;AN=2;DP=32;FS=0;MLEAC=2;MLEAF=1;MQ=60.34;MQ0=0;QD=30.35;SOR=0.957	GT:AD:DP:GQ:PL	1/1:0,32:32:99:1230,99,0
IV	10092774	G	A	1292.77	AC=2;AF=1;AN=2;DP=32;FS=0;MLEAC=2;MLEAF=1;MQ=60;MQ0=0;QD=26.02;SOR=0.693	GT:AD:DP:GQ:PL	1/1:0,32:32:96:1321,96,0
IV	10092833	C	A	958.77	AC=2;AF=1;AN=2;DP=23;FS=0;MLEAC=2;MLEAF=1;MQ=60;MQ0=0;QD=30.26;SOR=0.776	GT:AD:DP:GQ:PL	1/1:0,23:23:69:987,69,0
IV	10093138	T	A	855.77	AC=2;AF=1;AN=2;DP=22;FS=0;MLEAC=2;MLEAF=1;MQ=60;MQ0=0;QD=32.04;SOR=1.609	GT:AD:DP:GQ:PL	1/1:0,22:22:66:884,66,0
IV	10093907	C	T	1020.77	AC=2;AF=1;AN=2;DP=26;FS=0;MLEAC=2;MLEAF=1;MQ=60;MQ0=0;QD=31.49;SOR=1.358	GT:AD:DP:GQ:PL	1/1:0,25:25:75:1049,75,0
IV	10094057	G	A	774.77	AC=2;AF=1;AN=2;DP=19;FS=0;MLEAC=2;MLEAF=1;MQ=60;MQ0=0;QD=24.33;SOR=1.022	GT:AD:DP:GQ:PL	1/1:0,19:19:57:803,57,0
IV	10095480	T	C	1281.77	AC=2;AF=1;AN=2;DP=32;FS=0;MLEAC=2;MLEAF=1;MQ=60;MQ0=0;QD=32.71;SOR=0.693	GT:AD:DP:GQ:PL	1/1:0,32:32:96:1310,96,0
IV	10095637	T	G	815.77	AC=2;AF=1;AN=2;DP=22;FS=0;MLEAC=2;MLEAF=1;MQ=60;MQ0=0;QD=31.46;SOR=0.874	GT:AD:DP:GQ:PL	1/1:0,22:22:66:844,66,0
IV	10096236	A	AT	956.73	AC=2;AF=1;AN=2;DP=35;FS=0;MLEAC=2;MLEAF=1;MQ=60.62;MQ0=0;QD=27.34;SOR=0.693	GT:AD:DP:GQ:PL	1/1:0,32:32:96:994,96,0
IV	10096285	T	C	1038.77	AC=2;AF=1;AN=2;DP=26;FS=0;MLEAC=2;MLEAF=1;MQ=60;MQ0=0;QD=25.6;SOR=0.693	GT:AD:DP:GQ:PL	1/1:0,26:26:78:1067,78,0
IV	10096509	A	G	976.77	AC=2;AF=1;AN=2;DP=24;FS=0;MLEAC=2;MLEAF=1;MQ=60;MQ0=0;QD=32.54;SOR=0.859	GT:AD:DP:GQ:PL	1/1:0,24:24:72:1005,72,0
IV	10097144	G	T	1173.77	AC=2;AF=1;AN=2;DP=27;FS=0;MLEAC=2;MLEAF=1;MQ=60;MQ0=0;QD=29.9;SOR=0.922	GT:AD:DP:GQ:PL	1/1:0,27:27:81:1202,81,0
IV	10097155	G	C	1127.77	AC=2;AF=1;AN=2;DP=26;FS=0;MLEAC=2;MLEAF=1;MQ=60;MQ0=0;QD=25.24;SOR=0.693	GT:AD:DP:GQ:PL	1/1:0,26:26:78:1156,78,0
IV	10097227	G	T	989.77	AC=2;AF=1;AN=2;DP=25;FS=0;MLEAC=2;MLEAF=1;MQ=60;MQ0=0;QD=26.65;SOR=0.77	GT:AD:DP:GQ:PL	1/1:0,25:25:75:1018,75,0
IV	10097259	C	A	850.77	AC=2;AF=1;AN=2;DP=21;FS=0;MLEAC=2;MLEAF=1;MQ=60;MQ0=0;QD=27.92;SOR=1.23	GT:AD:DP:GQ:PL	1/1:0,21:21:63:879,63,0
IV	10097808	T	A	955.77	AC=2;AF=1;AN=2;DP=24;FS=0;MLEAC=2;MLEAF=1;MQ=60;MQ0=0;QD=27.87;SOR=1.051	GT:AD:DP:GQ:PL	1/1:0,24:24:72:984,72,0
IV	10097974	T	C	900.77	AC=2;AF=1;AN=2;DP=25;FS=0;MLEAC=2;MLEAF=1;MQ=60;MQ0=0;QD=27.42;SOR=1.136	GT:AD:DP:GQ:PL	1/1:0,25:25:75:929,75,0
IV	10098212	C	T	593.77	AC=2;AF=1;AN=2;DP=16;FS=0;MLEAC=2;MLEAF=1;MQ=60;MQ0=0;QD=29.65;SOR=0.941	GT:AD:DP:GQ:PL	1/1:0,16:16:48:622,48,0
IV	10098243	G	GA	423.73	AC=2;AF=1;AN=2;DP=18;FS=0;MLEAC=2;MLEAF=1;MQ=60;MQ0=0;QD=23.54;SOR=1.244	GT:AD:DP:GQ:PL	1/1:0,16:16:48:461,48,0
IV	10098305	GA	G	665.73	AC=2;AF=1;AN=2;DP=25;FS=0;MLEAC=2;MLEAF=1;MQ=60;MQ0=0;QD=26.63;SOR=1.708	GT:AD:DP:GQ:PL	1/1:0,23:23:69:703,69,0
IV	10098473	A	G	935.77	AC=2;AF=1;AN=2;DP=22;FS=0;MLEAC=2;MLEAF=1;MQ=60;MQ0=0;QD=30.25;SOR=1.609	GT:AD:DP:GQ:PL	1/1:0,22:22:66:964,66,0
IV	10098494	C	T	851.77	AC=2;AF=1;AN=2;DP=19;FS=0;MLEAC=2;MLEAF=1;MQ=60;MQ0=0;QD=30.11;SOR=1.292	GT:AD:DP:GQ:PL	1/1:0,19:19:60:880,60,0
IV	10098648	A	G	772.77	AC=2;AF=1;AN=2;DP=18;FS=0;MLEAC=2;MLEAF=1;MQ=60;MQ0=0;QD=30.81;SOR=1.493	GT:AD:DP:GQ:PL	1/1:0,18:18:54:801,54,0
IV	10098649	T	G	772.77	AC=2;AF=1;AN=2;DP=17;FS=0;MLEAC=2;MLEAF=1;MQ=60;MQ0=0;QD=31.21;SOR=1.371	GT:AD:DP:GQ:PL	1/1:0,17:17:54:801,54,0
IV	10099180	T	C	1213.77	AC=2;AF=1;AN=2;DP=32;FS=0;MLEAC=2;MLEAF=1;MQ=60;MQ0=0;QD=31.82;SOR=0.693	GT:AD:DP:GQ:PL	1/1:0,32:32:95:1242,95,0
IV	10099801	TA	T	771.73	AC=2;AF=1;AN=2;DP=29;FS=0;MLEAC=2;MLEAF=1;MQ=60;MQ0=0;QD=26.61;SOR=2.066	GT:AD:DP:GQ:PL	1/1:0,27:27:81:809,81,0
IV	10099891	AAAG	A	952.73	AC=2;AF=1;AN=2;DP=22;FS=0;MLEAC=2;MLEAF=1;MQ=60;MQ0=0;QD=33.73;SOR=1.329	GT:AD:DP:GQ:PL	1/1:0,22:22:66:990,66,0
IV	10099898	AGG	A	997.73	AC=2;AF=1;AN=2;DP=23;FS=0;MLEAC=2;MLEAF=1;MQ=60;MQ0=0;QD=33.79;SOR=1.179	GT:AD:DP:GQ:PL	1/1:0,23:23:69:1035,69,0
IV	10099902	G	T	1044.77	AC=2;AF=1;AN=2;DP=23;FS=0;MLEAC=2;MLEAF=1;MQ=60;MQ0=0;QD=28.48;SOR=1.179	GT:AD:DP:GQ:PL	1/1:0,23:23:72:1073,72,0
IV	10099904	A	C	1044.77	AC=2;AF=1;AN=2;DP=24;FS=0;MLEAC=2;MLEAF=1;MQ=60;MQ0=0;QD=30.54;SOR=1.051	GT:AD:DP:GQ:PL	1/1:0,24:24:72:1073,72,0
IV	10100289	A	G	681.77	AC=2;AF=1;AN=2;DP=18;FS=0;MLEAC=2;MLEAF=1;MQ=60;MQ0=0;QD=26.51;SOR=0.914	GT:AD:DP:GQ:PL	1/1:0,18:18:54:710,54,0
IV	10100311	A	G	728.77	AC=2;AF=1;AN=2;DP=18;FS=0;MLEAC=2;MLEAF=1;MQ=60;MQ0=0;QD=36.23;SOR=0.693	GT:AD:DP:GQ:PL	1/1:0,18:18:54:757,54,0
IV	10100410	G	A	887.77	AC=2;AF=1;AN=2;DP=23;FS=0;MLEAC=2;MLEAF=1;MQ=60;MQ0=0;QD=29.76;SOR=2.03	GT:AD:DP:GQ:PL	1/1:0,23:23:69:916,69,0
IV	10100465	C	T	1014.77	AC=2;AF=1;AN=2;DP=27;FS=0;MLEAC=2;MLEAF=1;MQ=60;MQ0=0;QD=32.48;SOR=1.781	GT:AD:DP:GQ:PL	1/1:0,27:27:81:1043,81,0
IV	10101771	A	G	1397.77	AC=2;AF=1;AN=2;DP=34;FS=0;MLEAC=2;MLEAF=1;MQ=60;MQ0=0;QD=34.98;SOR=0.811	GT:AD:DP:GQ:PL	1/1:0,34:34:99:1426,102,0
IV	10101914	CTGTGTG	C	1132.73	AC=2;AF=1;AN=2;DP=27;FS=0;MLEAC=2;MLEAF=1;MQ=60;MQ0=0;QD=29.52;SOR=2.67	GT:AD:DP:GQ:PL	1/1:0,26:26:78:1170,78,0
IV	10102440	T	G	1229.77	AC=2;AF=1;AN=2;DP=32;FS=0;MLEAC=2;MLEAF=1;MQ=60;MQ0=0;QD=32.03;SOR=0.957	GT:AD:DP:GQ:PL	1/1:0,32:32:96:1258,96,0
IV	10102689	C	T	1021.77	AC=2;AF=1;AN=2;BaseQRankSum=1.617;ClippingRankSum=-0.116;DP=30;FS=0;MLEAC=2;MLEAF=1;MQ=60;MQ0=0;MQRankSum=-0.924;QD=34.06;ReadPosRankSum=-0.231;SOR=0.314	GT:AD:DP:GQ:PL	1/1:1,29:30:79:1050,79,0
IV	10102734	T	C	1188.77	AC=2;AF=1;AN=2;DP=30;FS=0;MLEAC=2;MLEAF=1;MQ=60;MQ0=0;QD=29.03;SOR=0.693	GT:AD:DP:GQ:PL	1/1:0,30:30:90:1217,90,0
IV	10103354	T	C	791.77	AC=2;AF=1;AN=2;DP=21;FS=0;MLEAC=2;MLEAF=1;MQ=60;MQ0=0;QD=35.15;SOR=0.784	GT:AD:DP:GQ:PL	1/1:0,21:21:63:820,63,0
IV	10103515	A	G	1148.77	AC=2;AF=1;AN=2;DP=29;FS=0;MLEAC=2;MLEAF=1;MQ=60;MQ0=0;QD=32.91;SOR=0.76	GT:AD:DP:GQ:PL	1/1:0,29:29:87:1177,87,0
IV	10103872	T	C	1014.77	AC=2;AF=1;AN=2;DP=26;FS=0;MLEAC=2;MLEAF=1;MQ=60;MQ0=0;QD=27.85;SOR=1.22	GT:AD:DP:GQ:PL	1/1:0,26:26:78:1043,78,0
IV	10103902	T	A	1127.77	AC=2;AF=1;AN=2;DP=29;FS=0;MLEAC=2;MLEAF=1;MQ=60;MQ0=0;QD=29.89;SOR=0.906	GT:AD:DP:GQ:PL	1/1:0,29:29:86:1156,86,0
IV	10104094	G	A	1040.77	AC=2;AF=1;AN=2;DP=27;FS=0;MLEAC=2;MLEAF=1;MQ=60.8;MQ0=0;QD=29.86;SOR=1.302	GT:AD:DP:GQ:PL	1/1:0,27:27:81:1069,81,0
IV	10104116	T	TG	786.73	AC=2;AF=1;AN=2;DP=27;FS=0;MLEAC=2;MLEAF=1;MQ=57.47;MQ0=0;QD=29.14;SOR=1.136	GT:AD:DP:GQ:PL	1/1:0,25:25:78:824,78,0
IV	10104589	GA	G	352.73	AC=2;AF=1;AN=2;DP=14;FS=0;MLEAC=2;MLEAF=1;MQ=60.77;MQ0=0;QD=25.2;SOR=0.836	GT:AD:DP:GQ:PL	1/1:0,13:13:39:390,39,0
IV	10104892	G	GT	683.73	AC=2;AF=1;AN=2;DP=18;FS=0;MLEAC=2;MLEAF=1;MQ=60;MQ0=0;QD=33.74;SOR=2.303	GT:AD:DP:GQ:PL	1/1:0,18:18:54:721,54,0
IV	10104954	G	T	503.77	AC=2;AF=1;AN=2;DP=13;FS=0;MLEAC=2;MLEAF=1;MQ=60;MQ0=0;QD=25.35;SOR=1.179	GT:AD:DP:GQ:PL	1/1:0,13:13:39:532,39,0
IV	10105085	T	G	749.77	AC=2;AF=1;AN=2;DP=19;FS=0;MLEAC=2;MLEAF=1;MQ=60;MQ0=0;QD=29.86;SOR=1.292	GT:AD:DP:GQ:PL	1/1:0,19:19:57:778,57,0
IV	10105990	T	G	531.77	AC=2;AF=1;AN=2;DP=16;FS=0;MLEAC=2;MLEAF=1;MQ=60;MQ0=0;QD=33.24;SOR=2.584	GT:AD:DP:GQ:PL	1/1:0,16:16:48:560,48,0
IV	10106278	T	G	574.77	AC=2;AF=1;AN=2;DP=15;FS=0;MLEAC=2;MLEAF=1;MQ=60;MQ0=0;QD=30.89;SOR=1.473	GT:AD:DP:GQ:PL	1/1:0,15:15:45:603,45,0
IV	10106399	AGTCGG	A	997.73	AC=2;AF=1;AN=2;DP=24;FS=0;MLEAC=2;MLEAF=1;MQ=60;MQ0=0;QD=30.17;SOR=0.963	GT:AD:DP:GQ:PL	1/1:0,23:23:69:1035,69,0
IV	10106768	ATT	A	880.73	AC=2;AF=1;AN=2;DP=25;FS=0;MLEAC=2;MLEAF=1;MQ=60;MQ0=0;QD=32.16;SOR=0.776	GT:AD:DP:GQ:PL	1/1:0,23:23:69:918,69,0
IV	10107038	TAGA	T	856.73	AC=2;AF=1;AN=2;DP=23;FS=0;MLEAC=2;MLEAF=1;MQ=59.53;MQ0=0;QD=28.02;SOR=1.127	GT:AD:DP:GQ:PL	1/1:0,20:20:60:894,60,0
IV	10107238	T	A	940.77	AC=2;AF=1;AN=2;DP=24;FS=0;MLEAC=2;MLEAF=1;MQ=57.52;MQ0=0;QD=35.25;SOR=1.27	GT:AD:DP:GQ:PL	1/1:0,24:24:72:969,72,0
IV	10107459	T	C	1057.77	AC=2;AF=1;AN=2;DP=27;FS=0;MLEAC=2;MLEAF=1;MQ=60;MQ0=0;QD=33;SOR=0.765	GT:AD:DP:GQ:PL	1/1:0,27:27:81:1086,81,0
IV	10107748	G	A	904.77	AC=2;AF=1;AN=2;DP=25;FS=0;MLEAC=2;MLEAF=1;MQ=43.77;MQ0=0;QD=28.15;SOR=0.941	GT:AD:DP:GQ:PL	1/1:0,25:25:75:933,75,0
IV	10107777	G	A	1037.77	AC=2;AF=1;AN=2;BaseQRankSum=-0.924;ClippingRankSum=1.04;DP=30;FS=0;MLEAC=2;MLEAF=1;MQ=50.35;MQ0=0;MQRankSum=0.693;QD=34.59;ReadPosRankSum=-0.693;SOR=0.328	GT:AD:DP:GQ:PL	1/1:1,29:30:52:1066,52,0
IV	10108381	G	A	409.77	AC=2;AF=1;AN=2;DP=12;FS=0;MLEAC=2;MLEAF=1;MQ=40;MQ0=0;QD=34.15;SOR=5.136	GT:AD:DP:GQ:PL	1/1:0,12:12:36:438,36,0
IV	10109234	A	G	922.77	AC=2;AF=1;AN=2;DP=28;FS=0;MLEAC=2;MLEAF=1;MQ=60;MQ0=0;QD=32.96;SOR=2.4	GT:AD:DP:GQ:PL	1/1:0,23:23:69:951,69,0
IV	10109259	G	A	1042.77	AC=2;AF=1;AN=2;DP=29;FS=0;MLEAC=2;MLEAF=1;MQ=60;MQ0=0;QD=31.47;SOR=2.584	GT:AD:DP:GQ:PL	1/1:0,25:25:75:1071,75,0
IV	10109442	TAATTATA	T	819.73	AC=2;AF=1;AN=2;DP=25;FS=0;MLEAC=2;MLEAF=1;MQ=60;MQ0=0;QD=32.79;SOR=0.793	GT:AD:DP:GQ:PL	1/1:0,19:19:58:857,58,0
IV	10109654	C	T	1163.77	AC=2;AF=1;AN=2;DP=31;FS=0;MLEAC=2;MLEAF=1;MQ=60;MQ0=0;QD=33.22;SOR=1.214	GT:AD:DP:GQ:PL	1/1:0,31:31:92:1192,92,0
IV	10110421	A	G	1408.77	AC=2;AF=1;AN=2;DP=35;FS=0;MLEAC=2;MLEAF=1;MQ=60;MQ0=0;QD=27.3;SOR=0.869	GT:AD:DP:GQ:PL	1/1:0,35:35:99:1437,105,0
IV	10110641	G	A	1296.77	AC=2;AF=1;AN=2;DP=33;FS=0;MLEAC=2;MLEAF=1;MQ=60;MQ0=0;QD=32.04;SOR=1.179	GT:AD:DP:GQ:PL	1/1:0,33:33:99:1325,99,0
IV	10111009	G	A	611.77	AC=2;AF=1;AN=2;DP=15;FS=0;MLEAC=2;MLEAF=1;MQ=60;MQ0=0;QD=24.47;SOR=2.448	GT:AD:DP:GQ:PL	1/1:0,15:15:45:640,45,0
IV	10111068	T	A	1178.77	AC=2;AF=1;AN=2;DP=31;FS=0;MLEAC=2;MLEAF=1;MQ=60;MQ0=0;QD=25.71;SOR=0.826	GT:AD:DP:GQ:PL	1/1:0,30:30:90:1207,90,0
IV	10114238	C	T	1050.77	AC=2;AF=1;AN=2;DP=27;FS=0;MLEAC=2;MLEAF=1;MQ=60;MQ0=0;QD=32.73;SOR=0.922	GT:AD:DP:GQ:PL	1/1:0,27:27:81:1079,81,0
IV	10114567	A	G	877.77	AC=2;AF=1;AN=2;DP=21;FS=0;MLEAC=2;MLEAF=1;MQ=59.95;MQ0=0;QD=22.53;SOR=0.99	GT:AD:DP:GQ:PL	1/1:0,21:21:63:906,63,0
IV	10114593	C	T	1023.77	AC=2;AF=1;AN=2;DP=24;FS=0;MLEAC=2;MLEAF=1;MQ=59.96;MQ0=0;QD=30.08;SOR=0.693	GT:AD:DP:GQ:PL	1/1:0,24:24:72:1052,72,0
IV	10114625	ATGGTAGATAATAGAAAGG	A	810.73	AC=2;AF=1;AN=2;DP=22;FS=0;MLEAC=2;MLEAF=1;MQ=62.37;MQ0=0;QD=31.6;SOR=0.793	GT:AD:DP:GQ:PL	1/1:0,19:19:58:848,58,0
IV	10114831	A	G	856.77	AC=2;AF=1;AN=2;DP=23;FS=0;MLEAC=2;MLEAF=1;MQ=60;MQ0=0;QD=32.62;SOR=1.708	GT:AD:DP:GQ:PL	1/1:0,23:23:69:885,69,0
IV	10115062	G	C	1111.77	AC=2;AF=1;AN=2;DP=28;FS=0;MLEAC=2;MLEAF=1;MQ=60;MQ0=0;QD=28.59;SOR=0.836	GT:AD:DP:GQ:PL	1/1:0,28:28:84:1140,84,0
IV	10115414	G	A	809.77	AC=2;AF=1;AN=2;BaseQRankSum=1.583;ClippingRankSum=0.829;DP=24;FS=0;MLEAC=2;MLEAF=1;MQ=60;MQ0=0;MQRankSum=0.98;QD=33.74;ReadPosRankSum=-0.829;SOR=0.299	GT:AD:DP:GQ:PL	1/1:1,22:23:59:838,59,0
IV	10115507	A	C	802.77	AC=2;AF=1;AN=2;DP=31;FS=0;MLEAC=2;MLEAF=1;MQ=52.56;MQ0=0;QD=25.9;SOR=0.99	GT:AD:DP:GQ:PL	1/1:0,21:21:63:831,63,0
IV	10115592	C	T	1074.77	AC=2;AF=1;AN=2;DP=43;FS=0;MLEAC=2;MLEAF=1;MQ=53.42;MQ0=0;QD=24.99;SOR=0.997	GT:AD:DP:GQ:PL	1/1:0,28:28:84:1103,84,0
IV	10115648	C	T	1035.77	AC=2;AF=1;AN=2;DP=28;FS=0;MLEAC=2;MLEAF=1;MQ=60;MQ0=0;QD=32.04;SOR=0.997	GT:AD:DP:GQ:PL	1/1:0,28:28:84:1064,84,0
IV	10116021	A	G	951.77	AC=2;AF=1;AN=2;DP=22;FS=0;MLEAC=2;MLEAF=1;MQ=60;MQ0=0;QD=30.97;SOR=1.085	GT:AD:DP:GQ:PL	1/1:0,22:22:66:980,66,0
IV	10116022	T	G	951.77	AC=2;AF=1;AN=2;DP=21;FS=0;MLEAC=2;MLEAF=1;MQ=60;MQ0=0;QD=29.88;SOR=0.99	GT:AD:DP:GQ:PL	1/1:0,21:21:66:980,66,0
IV	10116043	C	T	1080.77	AC=2;AF=1;AN=2;DP=27;FS=0;MLEAC=2;MLEAF=1;MQ=60;MQ0=0;QD=30.87;SOR=1.101	GT:AD:DP:GQ:PL	1/1:0,27:27:81:1109,81,0
IV	10116435	C	T	875.77	AC=2;AF=1;AN=2;DP=24;FS=0;MLEAC=2;MLEAF=1;MQ=53.5;MQ0=0;QD=37.81;SOR=1.051	GT:AD:DP:GQ:PL	1/1:0,24:24:72:904,72,0
IV	10116927	CA	C	475.73	AC=2;AF=1;AN=2;DP=20;FS=0;MLEAC=2;MLEAF=1;MQ=60;MQ0=0;QD=23.79;SOR=1.061	GT:AD:DP:GQ:PL	1/1:0,17:17:51:513,51,0
IV	10117893	A	G	1108.77	AC=2;AF=1;AN=2;DP=28;FS=0;MLEAC=2;MLEAF=1;MQ=60;MQ0=0;QD=28.32;SOR=1.179	GT:AD:DP:GQ:PL	1/1:0,28:28:84:1137,84,0
IV	10118440	T	A	617.77	AC=2;AF=1;AN=2;DP=17;FS=0;MLEAC=2;MLEAF=1;MQ=50.86;MQ0=0;QD=29.86;SOR=1.371	GT:AD:DP:GQ:PL	1/1:0,17:17:51:646,51,0
IV	10118587	G	A	623.77	AC=2;AF=1;AN=2;DP=14;FS=0;MLEAC=2;MLEAF=1;MQ=35.54;MQ0=0;QD=26.09;SOR=5.421	GT:AD:DP:GQ:PL	1/1:0,14:14:45:652,45,0
IV	10118607	A	G	614.77	AC=2;AF=1;AN=2;DP=16;FS=0;MLEAC=2;MLEAF=1;MQ=31.87;MQ0=0;QD=38.85;SOR=5.67	GT:AD:DP:GQ:PL	1/1:0,16:16:48:643,48,0
IV	10118646	G	GA	328.73	AC=2;AF=1;AN=2;DP=15;FS=0;MLEAC=2;MLEAF=1;MQ=31.33;MQ0=0;QD=21.92;SOR=5.136	GT:AD:DP:GQ:PL	1/1:0,12:12:36:366,36,0
IV	10126208	C	A	756.77	AC=2;AF=1;AN=2;DP=20;FS=0;MLEAC=2;MLEAF=1;MQ=51.5;MQ0=0;QD=25.2;SOR=1.721	GT:AD:DP:GQ:PL	1/1:0,20:20:60:785,60,0
IV	10126407	A	T	818.77	AC=2;AF=1;AN=2;DP=21;FS=0;MLEAC=2;MLEAF=1;MQ=37.72;MQ0=0;QD=30.03;SOR=1.23	GT:AD:DP:GQ:PL	1/1:0,21:21:63:847,63,0
IV	10126670	T	C	577.77	AC=1;AF=0.5;AN=2;BaseQRankSum=1.752;ClippingRankSum=0.847;DP=39;FS=6.74;MLEAC=1;MLEAF=0.5;MQ=53.44;MQ0=0;MQRankSum=-3.065;QD=14.81;ReadPosRankSum=2.306;SOR=0.378	GT:AD:DP:GQ:PL	0/1:19,19:38:99:606,0,624
IV	10126724	A	G	11.12	AC=1;AF=0.5;AN=2;BaseQRankSum=-1.89;ClippingRankSum=0.704;DP=26;FS=10.926;MLEAC=1;MLEAF=0.5;MQ=51.51;MQ0=0;MQRankSum=-0.037;QD=0.43;ReadPosRankSum=1.371;SOR=1.417	GT:AD:DP:GQ:PL	0/1:21,4:25:39:39,0,754
IV	10126742	G	A	102.77	AC=1;AF=0.5;AN=2;BaseQRankSum=-1.286;ClippingRankSum=1.041;DP=15;FS=0;MLEAC=1;MLEAF=0.5;MQ=41.71;MQ0=0;MQRankSum=-1.898;QD=6.85;ReadPosRankSum=-1.531;SOR=0.646	GT:AD:DP:GQ:PL	0/1:10,5:15:99:131,0,330
IV	10126893	A	G	633.77	AC=2;AF=1;AN=2;DP=16;FS=0;MLEAC=2;MLEAF=1;MQ=41.22;MQ0=0;QD=30.08;SOR=4.174	GT:AD:DP:GQ:PL	1/1:0,16:16:48:662,48,0
IV	10127045	T	TG	407.73	AC=2;AF=1;AN=2;DP=11;FS=0;MLEAC=2;MLEAF=1;MQ=39.2;MQ0=0;QD=29.1;SOR=1.27	GT:AD:DP:GQ:PL	1/1:0,11:11:33:445,33,0
IV	10127329	A	T	933.77	AC=2;AF=1;AN=2;DP=22;FS=0;MLEAC=2;MLEAF=1;MQ=60;MQ0=0;QD=26.07;SOR=1.085	GT:AD:DP:GQ:PL	1/1:0,22:22:66:962,66,0
IV	10127330	T	C	933.77	AC=2;AF=1;AN=2;DP=20;FS=0;MLEAC=2;MLEAF=1;MQ=60;MQ0=0;QD=27.45;SOR=0.892	GT:AD:DP:GQ:PL	1/1:0,20:20:66:962,66,0
IV	10128023	T	G	801.77	AC=2;AF=1;AN=2;DP=22;FS=0;MLEAC=2;MLEAF=1;MQ=60;MQ0=0;QD=28.14;SOR=1.085	GT:AD:DP:GQ:PL	1/1:0,22:22:65:830,65,0
IV	10128533	T	C	938.77	AC=2;AF=1;AN=2;DP=24;FS=0;MLEAC=2;MLEAF=1;MQ=60;MQ0=0;QD=29.15;SOR=1.27	GT:AD:DP:GQ:PL	1/1:0,24:24:72:967,72,0
IV	10128741	CT	C	662.73	AC=2;AF=1;AN=2;DP=24;FS=0;MLEAC=2;MLEAF=1;MQ=61.34;MQ0=0;QD=27.61;SOR=0.963	GT:AD:DP:GQ:PL	1/1:0,23:23:69:700,69,0
IV	10129251	A	T	1114.77	AC=2;AF=1;AN=2;DP=28;FS=0;MLEAC=2;MLEAF=1;MQ=60;MQ0=0;QD=30.95;SOR=1.179	GT:AD:DP:GQ:PL	1/1:0,28:28:84:1143,84,0
IV	10129765	C	T	944.77	AC=2;AF=1;AN=2;DP=24;FS=0;MLEAC=2;MLEAF=1;MQ=60;MQ0=0;QD=35.39;SOR=0.693	GT:AD:DP:GQ:PL	1/1:0,24:24:72:973,72,0
IV	10130117	A	G	1086.77	AC=2;AF=1;AN=2;DP=29;FS=0;MLEAC=2;MLEAF=1;MQ=60;MQ0=0;QD=29.37;SOR=0.906	GT:AD:DP:GQ:PL	1/1:0,29:29:87:1115,87,0
IV	10130134	C	T	1199.77	AC=2;AF=1;AN=2;DP=31;FS=0;MLEAC=2;MLEAF=1;MQ=60;MQ0=0;QD=31.37;SOR=1.044	GT:AD:DP:GQ:PL	1/1:0,31:31:93:1228,93,0
IV	10130177	A	T	1385.77	AC=2;AF=1;AN=2;DP=35;FS=0;MLEAC=2;MLEAF=1;MQ=60;MQ0=0;QD=34.56;SOR=0.869	GT:AD:DP:GQ:PL	1/1:0,35:35:99:1414,105,0
IV	10131179	C	T	1012.77	AC=2;AF=1;AN=2;DP=26;FS=0;MLEAC=2;MLEAF=1;MQ=60;MQ0=0;QD=30.18;SOR=0.846	GT:AD:DP:GQ:PL	1/1:0,26:26:78:1041,78,0
IV	10132636	T	C	1188.77	AC=2;AF=1;AN=2;DP=29;FS=0;MLEAC=2;MLEAF=1;MQ=60;MQ0=0;QD=30.37;SOR=0.76	GT:AD:DP:GQ:PL	1/1:0,29:29:87:1217,87,0
IV	10132845	A	G	928.77	AC=2;AF=1;AN=2;DP=23;FS=0;MLEAC=2;MLEAF=1;MQ=60;MQ0=0;QD=27.87;SOR=0.963	GT:AD:DP:GQ:PL	1/1:0,23:23:69:957,69,0
IV	10132884	A	T	793.77	AC=2;AF=1;AN=2;DP=20;FS=0;MLEAC=2;MLEAF=1;MQ=60;MQ0=0;QD=28.19;SOR=0.892	GT:AD:DP:GQ:PL	1/1:0,20:20:60:822,60,0
IV	10133238	G	GTCAC	992.73	AC=2;AF=1;AN=2;DP=22;FS=0;MLEAC=2;MLEAF=1;MQ=60;MQ0=0;QD=32.16;SOR=0.874	GT:AD:DP:GQ:PL	1/1:0,22:22:69:1030,69,0
IV	10134228	G	GA	427.73	AC=2;AF=1;AN=2;DP=17;FS=0;MLEAC=2;MLEAF=1;MQ=60;MQ0=0;QD=25.16;SOR=1.244	GT:AD:DP:GQ:PL	1/1:0,16:16:48:465,48,0
IV	10137059	C	T	875.77	AC=2;AF=1;AN=2;DP=23;FS=0;MLEAC=2;MLEAF=1;MQ=59.27;MQ0=0;QD=29.82;SOR=0.776	GT:AD:DP:GQ:PL	1/1:0,23:23:68:904,68,0
IV	10137831	A	C	1328.77	AC=2;AF=1;AN=2;DP=36;FS=0;MLEAC=2;MLEAF=1;MQ=60;MQ0=0;QD=32.76;SOR=1.002	GT:AD:DP:GQ:PL	1/1:0,35:35:99:1357,105,0
IV	10137852	G	A	1627.77	AC=2;AF=1;AN=2;DP=39;FS=0;MLEAC=2;MLEAF=1;MQ=60;MQ0=0;QD=37.27;SOR=1.236	GT:AD:DP:GQ:PL	1/1:0,39:39:99:1656,117,0
IV	10138904	G	GA	629.73	AC=2;AF=1;AN=2;DP=25;FS=0;MLEAC=2;MLEAF=1;MQ=60;MQ0=0;QD=25.19;SOR=2.2	GT:AD:DP:GQ:PL	1/1:0,21:21:63:667,63,0
IV	10139388	A	G	748.77	AC=2;AF=1;AN=2;DP=20;FS=0;MLEAC=2;MLEAF=1;MQ=60;MQ0=0;QD=28.98;SOR=0.793	GT:AD:DP:GQ:PL	1/1:0,19:19:57:777,57,0
IV	10139471	A	T	934.77	AC=2;AF=1;AN=2;DP=23;FS=0;MLEAC=2;MLEAF=1;MQ=60;MQ0=0;QD=33.28;SOR=1.179	GT:AD:DP:GQ:PL	1/1:0,23:23:69:963,69,0
IV	10139924	ATCTCTC	A	1043.73	AC=2;AF=1;AN=2;DP=29;FS=0;MLEAC=2;MLEAF=1;MQ=60;MQ0=0;QD=27.02;SOR=1.051	GT:AD:DP:GQ:PL	1/1:0,24:24:73:1081,73,0
IV	10140083	G	A	1197.77	AC=2;AF=1;AN=2;DP=31;FS=0;MLEAC=2;MLEAF=1;MQ=60;MQ0=0;QD=31.52;SOR=1.214	GT:AD:DP:GQ:PL	1/1:0,31:31:93:1226,93,0
IV	10141107	T	C	1121.77	AC=2;AF=1;AN=2;DP=28;FS=0;MLEAC=2;MLEAF=1;MQ=60;MQ0=0;QD=29.13;SOR=0.997	GT:AD:DP:GQ:PL	1/1:0,28:28:84:1150,84,0
IV	10141221	C	CT	883.73	AC=2;AF=1;AN=2;DP=31;FS=0;MLEAC=2;MLEAF=1;MQ=60;MQ0=0;QD=28.51;SOR=0.76	GT:AD:DP:GQ:PL	1/1:0,29:29:87:921,87,0
IV	10141697	T	TA	1070.73	AC=2;AF=1;AN=2;DP=25;FS=0;MLEAC=2;MLEAF=1;MQ=60;MQ0=0;QD=27.52;SOR=0.941	GT:AD:DP:GQ:PL	1/1:0,25:25:78:1108,78,0
IV	10141698	T	A	1079.77	AC=2;AF=1;AN=2;DP=25;FS=0;MLEAC=2;MLEAF=1;MQ=60;MQ0=0;QD=25.74;SOR=0.77	GT:AD:DP:GQ:PL	1/1:0,25:25:78:1108,78,0
IV	10141862	C	T	976.77	AC=2;AF=1;AN=2;DP=26;FS=0;MLEAC=2;MLEAF=1;MQ=60;MQ0=0;QD=30.24;SOR=1.445	GT:AD:DP:GQ:PL	1/1:0,26:26:78:1005,78,0
IV	10142270	A	G	1276.77	AC=2;AF=1;AN=2;DP=32;FS=0;MLEAC=2;MLEAF=1;MQ=60;MQ0=0;QD=33.39;SOR=0.818	GT:AD:DP:GQ:PL	1/1:0,32:32:96:1305,96,0
IV	10143111	A	AT	661.73	AC=2;AF=1;AN=2;DP=23;FS=0;MLEAC=2;MLEAF=1;MQ=60;MQ0=0;QD=28.77;SOR=1.085	GT:AD:DP:GQ:PL	1/1:0,22:22:66:699,66,0
IV	10143865	C	G	809.77	AC=2;AF=1;AN=2;DP=20;FS=0;MLEAC=2;MLEAF=1;MQ=60;MQ0=0;QD=35.04;SOR=0.693	GT:AD:DP:GQ:PL	1/1:0,20:20:60:838,60,0
IV	10144355	CT	C	645.73	AC=2;AF=1;AN=2;DP=25;FS=0;MLEAC=2;MLEAF=1;MQ=60.86;MQ0=0;QD=25.83;SOR=1.085	GT:AD:DP:GQ:PL	1/1:0,22:22:66:683,66,0
IV	10144721	T	C	941.77	AC=2;AF=1;AN=2;DP=24;FS=0;MLEAC=2;MLEAF=1;MQ=60;MQ0=0;QD=31.12;SOR=1.051	GT:AD:DP:GQ:PL	1/1:0,24:24:72:970,72,0
IV	10145642	T	A	1001.77	AC=2;AF=1;AN=2;BaseQRankSum=2.109;ClippingRankSum=0.473;DP=29;FS=3.032;MLEAC=2;MLEAF=1;MQ=60;MQ0=0;MQRankSum=0.904;QD=34.54;ReadPosRankSum=0.301;SOR=0.156	GT:AD:DP:GQ:PL	1/1:2,27:29:66:1030,66,0
IV	10146938	A	G	832.77	AC=2;AF=1;AN=2;DP=23;FS=0;MLEAC=2;MLEAF=1;MQ=60;MQ0=0;QD=28.72;SOR=0.963	GT:AD:DP:GQ:PL	1/1:0,23:23:69:861,69,0
IV	10146980	C	T	1185.77	AC=2;AF=1;AN=2;DP=30;FS=0;MLEAC=2;MLEAF=1;MQ=60;MQ0=0;QD=32.5;SOR=0.693	GT:AD:DP:GQ:PL	1/1:0,30:30:90:1214,90,0
IV	10147128	T	G	876.77	AC=2;AF=1;AN=2;DP=23;FS=0;MLEAC=2;MLEAF=1;MQ=60;MQ0=0;QD=29.81;SOR=1.609	GT:AD:DP:GQ:PL	1/1:0,22:22:66:905,66,0
IV	10147400	A	T	1137.77	AC=2;AF=1;AN=2;DP=30;FS=0;MLEAC=2;MLEAF=1;MQ=60;MQ0=0;QD=27.4;SOR=1.143	GT:AD:DP:GQ:PL	1/1:0,30:30:90:1166,90,0
IV	10148302	C	T	1053.77	AC=2;AF=1;AN=2;DP=26;FS=0;MLEAC=2;MLEAF=1;MQ=60;MQ0=0;QD=27.18;SOR=1.022	GT:AD:DP:GQ:PL	1/1:0,26:26:78:1082,78,0
IV	10148376	A	G	1224.77	AC=2;AF=1;AN=2;DP=30;FS=0;MLEAC=2;MLEAF=1;MQ=60;MQ0=0;QD=28.18;SOR=0.976	GT:AD:DP:GQ:PL	1/1:0,30:30:90:1253,90,0
IV	10148903	A	T	750.77	AC=2;AF=1;AN=2;DP=19;FS=0;MLEAC=2;MLEAF=1;MQ=60;MQ0=0;QD=31.8;SOR=1.609	GT:AD:DP:GQ:PL	1/1:0,19:19:57:779,57,0
IV	10149757	T	C	395.77	AC=2;AF=1;AN=2;DP=10;FS=0;MLEAC=2;MLEAF=1;MQ=48.83;MQ0=0;QD=28.46;SOR=3.258	GT:AD:DP:GQ:PL	1/1:0,10:10:30:424,30,0
IV	10150070	G	GCCC	342.74	AC=2;AF=1;AN=2;DP=11;FS=0;MLEAC=2;MLEAF=1;MQ=59.48;MQ0=0;QD=31.16;SOR=1.402	GT:AD:DP:GQ:PL	1/1:0,9:9:27:380,27,0
IV	10150439	C	T	809.77	AC=2;AF=1;AN=2;DP=23;FS=0;MLEAC=2;MLEAF=1;MQ=60;MQ0=0;QD=31.54;SOR=1.179	GT:AD:DP:GQ:PL	1/1:0,23:23:69:838,69,0
IV	10150836	G	A	1001.77	AC=2;AF=1;AN=2;DP=25;FS=0;MLEAC=2;MLEAF=1;MQ=60;MQ0=0;QD=27.57;SOR=0.941	GT:AD:DP:GQ:PL	1/1:0,25:25:75:1030,75,0
IV	10150860	A	T	913.73	AC=2;AF=1;AN=2;DP=25;FS=0;MLEAC=2;MLEAF=1;MQ=60;MQ0=0;QD=31.06;SOR=0.99	GT:AD:DP:GQ:PL	1/1:0,23:23:69:951,69,0
IV	10150948	C	G	973.77	AC=2;AF=1;AN=2;DP=26;FS=0;MLEAC=2;MLEAF=1;MQ=60;MQ0=0;QD=30.05;SOR=1.981	GT:AD:DP:GQ:PL	1/1:0,26:26:78:1002,78,0
IV	10151051	T	TACGGATC	1395.73	AC=2;AF=1;AN=2;DP=31;FS=0;MLEAC=2;MLEAF=1;MQ=60;MQ0=0;QD=31.13;SOR=1.214	GT:AD:DP:GQ:PL	1/1:0,31:31:96:1433,96,0
IV	10151288	TTTG	T	1301.73	AC=2;AF=1;AN=2;DP=32;FS=0;MLEAC=2;MLEAF=1;MQ=60.67;MQ0=0;QD=29.68;SOR=1.143	GT:AD:DP:GQ:PL	1/1:0,30:30:90:1339,90,0
IV	10151293	T	A	1310.77	AC=2;AF=1;AN=2;DP=30;FS=0;MLEAC=2;MLEAF=1;MQ=60.72;MQ0=0;QD=32.16;SOR=1.143	GT:AD:DP:GQ:PL	1/1:0,30:30:90:1339,90,0
IV	10151973	T	C	1711.77	AC=2;AF=1;AN=2;DP=42;FS=0;MLEAC=2;MLEAF=1;MQ=60;MQ0=0;QD=31.28;SOR=1.127	GT:AD:DP:GQ:PL	1/1:0,42:42:99:1740,126,0
IV	10153760	A	T	1325.77	AC=2;AF=1;AN=2;DP=34;FS=0;MLEAC=2;MLEAF=1;MQ=60;MQ0=0;QD=26.01;SOR=0.811	GT:AD:DP:GQ:PL	1/1:0,34:34:99:1354,102,0
IV	10154749	G	A	1338.77	AC=2;AF=1;AN=2;DP=36;FS=0;MLEAC=2;MLEAF=1;MQ=60;MQ0=0;QD=32.25;SOR=0.869	GT:AD:DP:GQ:PL	1/1:0,35:35:99:1367,105,0
IV	10154904	A	G	1013.77	AC=2;AF=1;AN=2;DP=27;FS=0;MLEAC=2;MLEAF=1;MQ=60;MQ0=0;QD=31.16;SOR=1.101	GT:AD:DP:GQ:PL	1/1:0,27:27:81:1042,81,0
IV	10155181	C	CG	966.73	AC=2;AF=1;AN=2;DP=26;FS=0;MLEAC=2;MLEAF=1;MQ=60.42;MQ0=0;QD=26.62;SOR=1.22	GT:AD:DP:GQ:PL	1/1:0,26:26:81:1004,81,0
IV	10155287	T	G	1103.77	AC=2;AF=1;AN=2;DP=28;FS=0;MLEAC=2;MLEAF=1;MQ=60;MQ0=0;QD=29.21;SOR=0.693	GT:AD:DP:GQ:PL	1/1:0,28:28:84:1132,84,0
IV	10156821	T	G	920.77	AC=2;AF=1;AN=2;DP=24;FS=0;MLEAC=2;MLEAF=1;MQ=60;MQ0=0;QD=31.58;SOR=1.27	GT:AD:DP:GQ:PL	1/1:0,24:24:72:949,72,0
IV	10156861	C	T	765.77	AC=2;AF=1;AN=2;DP=19;FS=0;MLEAC=2;MLEAF=1;MQ=60;MQ0=0;QD=24.82;SOR=1.292	GT:AD:DP:GQ:PL	1/1:0,19:19:57:794,57,0
IV	10157097	C	A	954.77	AC=2;AF=1;AN=2;DP=25;FS=0;MLEAC=2;MLEAF=1;MQ=60;MQ0=0;QD=26.88;SOR=1.27	GT:AD:DP:GQ:PL	1/1:0,24:24:72:983,72,0
IV	10157378	T	TAAAATGATTTCATCCAAAAGCCACCTATGATTTAAACTCAC	366.74	AC=2;AF=1;AN=2;DP=9;FS=0;MLEAC=2;MLEAF=1;MQ=60;MQ0=0;QD=31.75;SOR=4.615	GT:AD:DP:GQ:PL	1/1:0,9:9:27:404,27,0
IV	10158301	C	CA	675.73	AC=2;AF=1;AN=2;DP=26;FS=0;MLEAC=2;MLEAF=1;MQ=60;MQ0=0;QD=25.99;SOR=2.737	GT:AD:DP:GQ:PL	1/1:0,22:22:75:713,75,0
IV	10158341	C	G	901.77	AC=2;AF=1;AN=2;DP=25;FS=0;MLEAC=2;MLEAF=1;MQ=60.43;MQ0=0;QD=29.63;SOR=1.136	GT:AD:DP:GQ:PL	1/1:0,25:25:74:930,74,0
IV	10158524	C	T	1298.77	AC=2;AF=1;AN=2;DP=35;FS=0;MLEAC=2;MLEAF=1;MQ=58.63;MQ0=0;QD=32.48;SOR=0.869	GT:AD:DP:GQ:PL	1/1:0,35:35:99:1327,104,0
IV	10158822	T	A	1454.77	AC=2;AF=1;AN=2;DP=37;FS=0;MLEAC=2;MLEAF=1;MQ=60;MQ0=0;QD=31.98;SOR=0.859	GT:AD:DP:GQ:PL	1/1:0,37:37:99:1483,111,0
IV	10159002	C	T	649.77	AC=2;AF=1;AN=2;DP=19;FS=0;MLEAC=2;MLEAF=1;MQ=51.91;MQ0=0;QD=34.2;SOR=1.022	GT:AD:DP:GQ:PL	1/1:0,19:19:56:678,56,0
IV	10159029	A	G	774.77	AC=2;AF=1;AN=2;DP=19;FS=0;MLEAC=2;MLEAF=1;MQ=51.91;MQ0=0;QD=30.52;SOR=0.793	GT:AD:DP:GQ:PL	1/1:0,19:19:57:803,57,0
IV	10159149	A	T	1064.77	AC=2;AF=1;AN=2;DP=26;FS=0;MLEAC=2;MLEAF=1;MQ=56.47;MQ0=0;QD=31.71;SOR=0.693	GT:AD:DP:GQ:PL	1/1:0,26:26:78:1093,78,0
IV	10159270	G	GAGAA	1278.73	AC=2;AF=1;AN=2;BaseQRankSum=0.622;ClippingRankSum=0.403;DP=35;FS=7.899;MLEAC=2;MLEAF=1;MQ=63;MQ0=0;MQRankSum=1.427;QD=31.91;ReadPosRankSum=0.915;SOR=1.001	GT:AD:DP:GQ:PL	1/1:2,32:34:85:1316,85,0
IV	10159518	G	A	1434.77	AC=2;AF=1;AN=2;DP=36;FS=0;MLEAC=2;MLEAF=1;MQ=60;MQ0=0;QD=29.09;SOR=1.209	GT:AD:DP:GQ:PL	1/1:0,36:36:99:1463,108,0
IV	10160743	A	C	1258.77	AC=2;AF=1;AN=2;DP=31;FS=0;MLEAC=2;MLEAF=1;MQ=60;MQ0=0;QD=34.19;SOR=1.044	GT:AD:DP:GQ:PL	1/1:0,31:31:93:1287,93,0
IV	10161006	C	A	867.77	AC=2;AF=1;AN=2;DP=21;FS=0;MLEAC=2;MLEAF=1;MQ=60;MQ0=0;QD=34.62;SOR=0.99	GT:AD:DP:GQ:PL	1/1:0,21:21:63:896,63,0
IV	10161444	C	T	686.77	AC=2;AF=1;AN=2;DP=18;FS=0;MLEAC=2;MLEAF=1;MQ=60;MQ0=0;QD=27.88;SOR=0.914	GT:AD:DP:GQ:PL	1/1:0,18:18:54:715,54,0
IV	10161675	T	C	1498.77	AC=2;AF=1;AN=2;DP=33;FS=0;MLEAC=2;MLEAF=1;MQ=60;MQ0=0;QD=32.72;SOR=2.235	GT:AD:DP:GQ:PL	1/1:0,33:33:99:1527,102,0
IV	10161683	A	T	1498.77	AC=2;AF=1;AN=2;DP=32;FS=0;MLEAC=2;MLEAF=1;MQ=60;MQ0=0;QD=27.96;SOR=2.165	GT:AD:DP:GQ:PL	1/1:0,32:32:99:1527,102,0
IV	10162386	C	T	992.77	AC=2;AF=1;AN=2;DP=26;FS=0;MLEAC=2;MLEAF=1;MQ=60;MQ0=0;QD=28.41;SOR=0.693	GT:AD:DP:GQ:PL	1/1:0,26:26:78:1021,78,0
IV	10162504	T	G	1312.77	AC=2;AF=1;AN=2;DP=34;FS=0;MLEAC=2;MLEAF=1;MQ=60;MQ0=0;QD=32.56;SOR=0.88	GT:AD:DP:GQ:PL	1/1:0,33:33:99:1341,99,0
IV	10162702	C	T	1414.77	AC=2;AF=1;AN=2;DP=36;FS=0;MLEAC=2;MLEAF=1;MQ=60;MQ0=0;QD=31.03;SOR=1.061	GT:AD:DP:GQ:PL	1/1:0,36:36:99:1443,107,0
IV	10162934	C	T	1317.77	AC=2;AF=1;AN=2;DP=33;FS=0;MLEAC=2;MLEAF=1;MQ=60;MQ0=0;QD=24.56;SOR=0.752	GT:AD:DP:GQ:PL	1/1:0,33:33:99:1346,99,0
IV	10163321	G	A	1856.77	AC=2;AF=1;AN=2;DP=45;FS=0;MLEAC=2;MLEAF=1;MQ=60;MQ0=0;QD=31.06;SOR=0.829	GT:AD:DP:GQ:PL	1/1:0,45:45:99:1885,135,0
IV	10164215	A	G	1080.77	AC=2;AF=1;AN=2;DP=27;FS=0;MLEAC=2;MLEAF=1;MQ=60;MQ0=0;QD=27.65;SOR=0.765	GT:AD:DP:GQ:PL	1/1:0,27:27:81:1109,81,0
IV	10164787	G	T	1310.77	AC=2;AF=1;AN=2;DP=29;FS=0;MLEAC=2;MLEAF=1;MQ=60;MQ0=0;QD=28.81;SOR=1.255	GT:AD:DP:GQ:PL	1/1:0,29:29:90:1339,90,0
IV	10164788	A	T	1310.77	AC=2;AF=1;AN=2;DP=30;FS=0;MLEAC=2;MLEAF=1;MQ=60;MQ0=0;QD=25.68;SOR=1.143	GT:AD:DP:GQ:PL	1/1:0,30:30:90:1339,90,0
IV	10165697	G	T	1286.77	AC=2;AF=1;AN=2;DP=31;FS=0;MLEAC=2;MLEAF=1;MQ=60;MQ0=0;QD=27.36;SOR=0.892	GT:AD:DP:GQ:PL	1/1:0,31:31:93:1315,93,0
IV	10166116	T	A	513.77	AC=2;AF=1;AN=2;DP=16;FS=0;MLEAC=2;MLEAF=1;MQ=60;MQ0=0;QD=32.11;SOR=3.767	GT:AD:DP:GQ:PL	1/1:0,13:13:39:542,39,0
IV	10166185	G	T	659.77	AC=2;AF=1;AN=2;DP=21;FS=0;MLEAC=2;MLEAF=1;MQ=60;MQ0=0;QD=31.42;SOR=5.784	GT:AD:DP:GQ:PL	1/1:0,17:17:51:688,51,0
IV	10166340	C	T	395.77	AC=2;AF=1;AN=2;DP=11;FS=0;MLEAC=2;MLEAF=1;MQ=53.72;MQ0=0;QD=29.41;SOR=4.977	GT:AD:DP:GQ:PL	1/1:0,11:11:33:424,33,0
IV	10166540	G	T	381.77	AC=2;AF=1;AN=2;DP=10;FS=0;MLEAC=2;MLEAF=1;MQ=46.04;MQ0=0;QD=32.89;SOR=2.303	GT:AD:DP:GQ:PL	1/1:0,10:10:30:410,30,0
IV	10166720	C	T	736.77	AC=2;AF=1;AN=2;DP=18;FS=0;MLEAC=2;MLEAF=1;MQ=60;MQ0=0;QD=33.4;SOR=0.804	GT:AD:DP:GQ:PL	1/1:0,17:17:51:765,51,0
IV	10166721	C	G	736.77	AC=2;AF=1;AN=2;DP=18;FS=0;MLEAC=2;MLEAF=1;MQ=60;MQ0=0;QD=29.78;SOR=0.804	GT:AD:DP:GQ:PL	1/1:0,17:17:51:765,51,0
IV	10167190	C	CA	700.73	AC=2;AF=1;AN=2;DP=23;FS=0;MLEAC=2;MLEAF=1;MQ=60;MQ0=0;QD=30.47;SOR=1.609	GT:AD:DP:GQ:PL	1/1:0,22:22:66:738,66,0
IV	10168106	G	GAA	852.73	AC=2;AF=1;AN=2;DP=26;FS=0;MLEAC=2;MLEAF=1;MQ=60;MQ0=0;QD=32.8;SOR=0.776	GT:AD:DP:GQ:PL	1/1:0,23:23:69:890,69,0
IV	10168160	T	A	1121.77	AC=2;AF=1;AN=2;DP=30;FS=0;MLEAC=2;MLEAF=1;MQ=60;MQ0=0;QD=25.8;SOR=1.329	GT:AD:DP:GQ:PL	1/1:0,30:30:90:1150,90,0
IV	10168495	T	G	1476.77	AC=2;AF=1;AN=2;DP=37;FS=0;MLEAC=2;MLEAF=1;MQ=60;MQ0=0;QD=29.73;SOR=1.061	GT:AD:DP:GQ:PL	1/1:0,36:36:99:1505,108,0
IV	10168986	T	C	964.77	AC=2;AF=1;AN=2;DP=25;FS=0;MLEAC=2;MLEAF=1;MQ=60;MQ0=0;QD=32.42;SOR=1.609	GT:AD:DP:GQ:PL	1/1:0,25:25:75:993,75,0
IV	10169330	T	C	1384.77	AC=2;AF=1;AN=2;DP=35;FS=0;MLEAC=2;MLEAF=1;MQ=60;MQ0=0;QD=31.85;SOR=0.749	GT:AD:DP:GQ:PL	1/1:0,35:35:99:1413,105,0
IV	10169441	A	G	633.77	AC=2;AF=1;AN=2;DP=16;FS=0;MLEAC=2;MLEAF=1;MQ=60;MQ0=0;QD=28.31;SOR=1.244	GT:AD:DP:GQ:PL	1/1:0,16:16:48:662,48,0
IV	10169734	G	A	1503.77	AC=2;AF=1;AN=2;DP=38;FS=0;MLEAC=2;MLEAF=1;MQ=60;MQ0=0;QD=30.9;SOR=0.914	GT:AD:DP:GQ:PL	1/1:0,38:38:99:1532,114,0
IV	10169969	A	G	919.77	AC=2;AF=1;AN=2;DP=26;FS=0;MLEAC=2;MLEAF=1;MQ=60;MQ0=0;QD=35.59;SOR=0.941	GT:AD:DP:GQ:PL	1/1:0,25:25:74:948,74,0
IV	10170062	A	G	861.77	AC=2;AF=1;AN=2;DP=22;FS=0;MLEAC=2;MLEAF=1;MQ=60;MQ0=0;QD=32.31;SOR=1.085	GT:AD:DP:GQ:PL	1/1:0,22:22:66:890,66,0
IV	10170208	G	C	1372.77	AC=2;AF=1;AN=2;DP=34;FS=0;MLEAC=2;MLEAF=1;MQ=60;MQ0=0;QD=31.48;SOR=0.941	GT:AD:DP:GQ:PL	1/1:0,34:34:99:1401,102,0
IV	10170889	C	CG	1222.73	AC=2;AF=1;AN=2;DP=28;FS=0;MLEAC=2;MLEAF=1;MQ=60;MQ0=0;QD=32.03;SOR=1.382	GT:AD:DP:GQ:PL	1/1:0,28:28:84:1260,84,0
IV	10170890	T	A	1231.77	AC=2;AF=1;AN=2;DP=28;FS=0;MLEAC=2;MLEAF=1;MQ=60;MQ0=0;QD=26.5;SOR=1.382	GT:AD:DP:GQ:PL	1/1:0,28:28:84:1260,84,0
IV	10171244	GT	G	962.73	AC=2;AF=1;AN=2;DP=29;FS=0;MLEAC=2;MLEAF=1;MQ=60;MQ0=0;QD=33.2;SOR=1.46	GT:AD:DP:GQ:PL	1/1:0,29:29:87:1000,87,0
IV	10171566	A	ACC	1169.73	AC=2;AF=1;AN=2;DP=31;FS=0;MLEAC=2;MLEAF=1;MQ=60.35;MQ0=0;QD=29.64;SOR=1.101	GT:AD:DP:GQ:PL	1/1:0,27:27:81:1207,81,0
IV	10172119	T	A	1209.77	AC=2;AF=1;AN=2;DP=31;FS=0;MLEAC=2;MLEAF=1;MQ=60;MQ0=0;QD=31.94;SOR=0.892	GT:AD:DP:GQ:PL	1/1:0,31:31:93:1238,93,0
IV	10172145	A	G	1549.77	AC=2;AF=1;AN=2;DP=38;FS=0;MLEAC=2;MLEAF=1;MQ=60;MQ0=0;QD=31.56;SOR=0.693	GT:AD:DP:GQ:PL	1/1:0,38:38:99:1578,114,0
IV	10172942	T	G	1049.77	AC=2;AF=1;AN=2;DP=27;FS=0;MLEAC=2;MLEAF=1;MQ=60;MQ0=0;QD=32.74;SOR=1.101	GT:AD:DP:GQ:PL	1/1:0,27:27:81:1078,81,0
IV	10174012	A	G	51.74	AC=2;AF=1;AN=2;DP=3;FS=0;MLEAC=2;MLEAF=1;MQ=60;MQ0=0;QD=17.25;SOR=2.303	GT:AD:DP:GQ:PL	1/1:0,2:2:6:79,6,0
IV	10174013	A	C	51.74	AC=2;AF=1;AN=2;DP=2;FS=0;MLEAC=2;MLEAF=1;MQ=60;MQ0=0;QD=25.87;SOR=1.609	GT:AD:DP:GQ:PL	1/1:0,1:1:6:79,6,0
IV	10175330	C	T	628.77	AC=2;AF=1;AN=2;DP=19;FS=0;MLEAC=2;MLEAF=1;MQ=57.17;MQ0=0;QD=33.09;SOR=5.67	GT:AD:DP:GQ:PL	1/1:0,16:16:48:657,48,0
IV	10175393	A	T	774.77	AC=2;AF=1;AN=2;BaseQRankSum=-0.578;ClippingRankSum=-0.908;DP=24;FS=0;MLEAC=2;MLEAF=1;MQ=57.53;MQ0=0;MQRankSum=1.569;QD=32.28;ReadPosRankSum=-1.404;SOR=4.712	GT:AD:DP:GQ:PL	1/1:1,20:21:33:803,33,0
IV	10175664	T	C	858.77	AC=2;AF=1;AN=2;DP=23;FS=0;MLEAC=2;MLEAF=1;MQ=40;MQ0=0;QD=29.85;SOR=1.179	GT:AD:DP:GQ:PL	1/1:0,23:23:69:887,69,0
IV	10175906	T	C	1303.77	AC=2;AF=1;AN=2;DP=31;FS=0;MLEAC=2;MLEAF=1;MQ=60;MQ0=0;QD=26.22;SOR=1.214	GT:AD:DP:GQ:PL	1/1:0,31:31:93:1332,93,0
IV	10176116	C	T	821.77	AC=2;AF=1;AN=2;DP=19;FS=0;MLEAC=2;MLEAF=1;MQ=60;MQ0=0;QD=27.43;SOR=0.793	GT:AD:DP:GQ:PL	1/1:0,19:19:57:850,57,0
IV	10176137	A	G	1051.77	AC=2;AF=1;AN=2;DP=22;FS=0;MLEAC=2;MLEAF=1;MQ=60;MQ0=0;QD=28.18;SOR=1.085	GT:AD:DP:GQ:PL	1/1:0,22:22:72:1080,72,0
IV	10176153	T	C	825.77	AC=2;AF=1;AN=2;DP=18;FS=0;MLEAC=2;MLEAF=1;MQ=60;MQ0=0;QD=24.75;SOR=0.914	GT:AD:DP:GQ:PL	1/1:0,18:18:57:854,57,0
IV	10177072	T	A	702.77	AC=2;AF=1;AN=2;DP=18;FS=0;MLEAC=2;MLEAF=1;MQ=60;MQ0=0;QD=32.38;SOR=5.784	GT:AD:DP:GQ:PL	1/1:0,17:17:51:731,51,0
IV	10177092	C	T	648.77	AC=2;AF=1;AN=2;DP=17;FS=0;MLEAC=2;MLEAF=1;MQ=60;MQ0=0;QD=27.48;SOR=5.67	GT:AD:DP:GQ:PL	1/1:0,16:16:48:677,48,0
IV	10178193	T	C	556.77	AC=2;AF=1;AN=2;DP=14;FS=0;MLEAC=2;MLEAF=1;MQ=60;MQ0=0;QD=28.36;SOR=0.976	GT:AD:DP:GQ:PL	1/1:0,14:14:42:585,42,0
IV	10178856	G	GT	390.73	AC=2;AF=1;AN=2;DP=13;FS=0;MLEAC=2;MLEAF=1;MQ=33.88;MQ0=0;QD=30.06;SOR=5.283	GT:AD:DP:GQ:PL	1/1:0,13:13:42:428,42,0
IV	10178903	T	C	556.77	AC=2;AF=1;AN=2;DP=14;FS=0;MLEAC=2;MLEAF=1;MQ=34.57;MQ0=0;QD=32.32;SOR=5.421	GT:AD:DP:GQ:PL	1/1:0,14:14:42:585,42,0
IV	10178923	C	T	636.77	AC=2;AF=1;AN=2;DP=16;FS=0;MLEAC=2;MLEAF=1;MQ=35.91;MQ0=0;QD=31.1;SOR=5.67	GT:AD:DP:GQ:PL	1/1:0,16:16:51:665,51,0
IV	10179587	C	T	707.77	AC=2;AF=1;AN=2;DP=18;FS=0;MLEAC=2;MLEAF=1;MQ=60;MQ0=0;QD=26.01;SOR=1.493	GT:AD:DP:GQ:PL	1/1:0,18:18:54:736,54,0
IV	10179615	A	G	890.77	AC=2;AF=1;AN=2;DP=21;FS=0;MLEAC=2;MLEAF=1;MQ=60;MQ0=0;QD=32.99;SOR=1.828	GT:AD:DP:GQ:PL	1/1:0,21:21:63:919,63,0
IV	10179788	A	G	1404.77	AC=2;AF=1;AN=2;DP=35;FS=0;MLEAC=2;MLEAF=1;MQ=60.31;MQ0=0;QD=36.45;SOR=1.002	GT:AD:DP:GQ:PL	1/1:0,35:35:99:1433,105,0
IV	10179804	C	CATG	1519.73	AC=2;AF=1;AN=2;DP=33;FS=0;MLEAC=2;MLEAF=1;MQ=60.33;MQ0=0;QD=31.03;SOR=1.022	GT:AD:DP:GQ:PL	1/1:0,33:33:99:1557,105,0
IV	10179884	T	C	1314.77	AC=2;AF=1;AN=2;DP=33;FS=0;MLEAC=2;MLEAF=1;MQ=60;MQ0=0;QD=28.39;SOR=1.179	GT:AD:DP:GQ:PL	1/1:0,33:33:99:1343,99,0
IV	10179923	C	T	1073.77	AC=2;AF=1;AN=2;BaseQRankSum=1.614;ClippingRankSum=-0.06;DP=29;FS=0;MLEAC=2;MLEAF=1;MQ=60;MQ0=0;MQRankSum=0.299;QD=26.57;ReadPosRankSum=-0.896;SOR=0.223	GT:AD:DP:GQ:PL	1/1:1,28:29:64:1102,64,0
IV	10180066	G	T	906.77	AC=2;AF=1;AN=2;DP=23;FS=0;MLEAC=2;MLEAF=1;MQ=60;MQ0=0;QD=25.02;SOR=0.776	GT:AD:DP:GQ:PL	1/1:0,23:23:69:935,69,0
IV	10180097	A	C	1181.77	AC=2;AF=1;AN=2;DP=29;FS=0;MLEAC=2;MLEAF=1;MQ=60;MQ0=0;QD=31.65;SOR=1.071	GT:AD:DP:GQ:PL	1/1:0,29:29:87:1210,87,0
IV	10180235	T	C	975.77	AC=2;AF=1;AN=2;DP=23;FS=0;MLEAC=2;MLEAF=1;MQ=60;MQ0=0;QD=30.24;SOR=0.963	GT:AD:DP:GQ:PL	1/1:0,23:23:69:1004,69,0
IV	10180236	T	A	975.77	AC=2;AF=1;AN=2;DP=23;FS=0;MLEAC=2;MLEAF=1;MQ=60;MQ0=0;QD=28.78;SOR=0.963	GT:AD:DP:GQ:PL	1/1:0,23:23:69:1004,69,0
IV	10180271	A	T	826.77	AC=2;AF=1;AN=2;DP=19;FS=0;MLEAC=2;MLEAF=1;MQ=60;MQ0=0;QD=34.63;SOR=1.292	GT:AD:DP:GQ:PL	1/1:0,19:19:57:855,57,0
IV	10180272	G	C	826.77	AC=2;AF=1;AN=2;DP=19;FS=0;MLEAC=2;MLEAF=1;MQ=60;MQ0=0;QD=31.13;SOR=1.292	GT:AD:DP:GQ:PL	1/1:0,19:19:57:855,57,0
IV	10180404	G	A	1060.77	AC=2;AF=1;AN=2;DP=25;FS=0;MLEAC=2;MLEAF=1;MQ=60;MQ0=0;QD=28.52;SOR=0.941	GT:AD:DP:GQ:PL	1/1:0,25:25:75:1089,75,0
IV	10180416	T	G	1043.77	AC=2;AF=1;AN=2;DP=22;FS=0;MLEAC=2;MLEAF=1;MQ=60;MQ0=0;QD=34.42;SOR=0.874	GT:AD:DP:GQ:PL	1/1:0,22:22:72:1072,72,0
IV	10180418	C	CTT	991.73	AC=2;AF=1;AN=2;DP=22;FS=0;MLEAC=2;MLEAF=1;MQ=60;MQ0=0;QD=34.61;SOR=0.693	GT:AD:DP:GQ:PL	1/1:0,22:22:69:1029,69,0
IV	10180516	T	C	1039.77	AC=2;AF=1;AN=2;DP=28;FS=0;MLEAC=2;MLEAF=1;MQ=60.77;MQ0=0;QD=33.4;SOR=0.836	GT:AD:DP:GQ:PL	1/1:0,28:28:83:1068,83,0
IV	10180545	T	C	973.77	AC=2;AF=1;AN=2;DP=25;FS=0;MLEAC=2;MLEAF=1;MQ=60.86;MQ0=0;QD=29.69;SOR=0.859	GT:AD:DP:GQ:PL	1/1:0,24:24:72:1002,72,0
IV	10180601	TAATC	T	792.73	AC=2;AF=1;AN=2;DP=22;FS=0;MLEAC=2;MLEAF=1;MQ=60.98;MQ0=0;QD=30.68;SOR=1.022	GT:AD:DP:GQ:PL	1/1:0,19:19:57:830,57,0
IV	10180739	G	A	1152.77	AC=2;AF=1;AN=2;DP=29;FS=0;MLEAC=2;MLEAF=1;MQ=60;MQ0=0;QD=22.87;SOR=0.76	GT:AD:DP:GQ:PL	1/1:0,29:29:87:1181,87,0
IV	10180791	A	G	1173.77	AC=2;AF=1;AN=2;DP=27;FS=0;MLEAC=2;MLEAF=1;MQ=60;MQ0=0;QD=27.87;SOR=0.765	GT:AD:DP:GQ:PL	1/1:0,27:27:81:1202,81,0
IV	10180792	C	T	1173.77	AC=2;AF=1;AN=2;DP=27;FS=0;MLEAC=2;MLEAF=1;MQ=60;MQ0=0;QD=28.2;SOR=0.765	GT:AD:DP:GQ:PL	1/1:0,27:27:81:1202,81,0
IV	10180843	A	C	907.77	AC=2;AF=1;AN=2;DP=24;FS=0;MLEAC=2;MLEAF=1;MQ=60;MQ0=0;QD=29.92;SOR=0.859	GT:AD:DP:GQ:PL	1/1:0,24:24:72:936,72,0
IV	10181148	C	T	798.77	AC=2;AF=1;AN=2;DP=21;FS=0;MLEAC=2;MLEAF=1;MQ=60;MQ0=0;QD=34.16;SOR=1.828	GT:AD:DP:GQ:PL	1/1:0,21:21:63:827,63,0
IV	10181192	ATT	A	883.73	AC=2;AF=1;AN=2;DP=25;FS=0;MLEAC=2;MLEAF=1;MQ=60;MQ0=0;QD=33.53;SOR=0.776	GT:AD:DP:GQ:PL	1/1:0,23:23:69:921,69,0
IV	10181339	G	GTT	748.73	AC=2;AF=1;AN=2;DP=22;FS=0;MLEAC=2;MLEAF=1;MQ=60;MQ0=0;QD=34.03;SOR=0.892	GT:AD:DP:GQ:PL	1/1:0,20:20:60:786,60,0
IV	10181464	A	G	1148.77	AC=2;AF=1;AN=2;DP=31;FS=0;MLEAC=2;MLEAF=1;MQ=60;MQ0=0;QD=32.05;SOR=0.892	GT:AD:DP:GQ:PL	1/1:0,31:31:92:1177,92,0
IV	10181488	C	T	1141.77	AC=2;AF=1;AN=2;DP=28;FS=0;MLEAC=2;MLEAF=1;MQ=60;MQ0=0;QD=26.22;SOR=0.836	GT:AD:DP:GQ:PL	1/1:0,28:28:84:1170,84,0
IV	10181517	G	T	979.77	AC=2;AF=1;AN=2;DP=24;FS=0;MLEAC=2;MLEAF=1;MQ=60;MQ0=0;QD=29.81;SOR=0.859	GT:AD:DP:GQ:PL	1/1:0,24:24:72:1008,72,0
IV	10181559	T	G	1285.77	AC=2;AF=1;AN=2;DP=39;FS=0;MLEAC=2;MLEAF=1;MQ=54.54;MQ0=0;QD=32.97;SOR=0.906	GT:AD:DP:GQ:PL	1/1:0,29:29:90:1314,90,0
IV	10181565	C	T	1244.77	AC=2;AF=1;AN=2;DP=40;FS=0;MLEAC=2;MLEAF=1;MQ=52.57;MQ0=0;QD=31.12;SOR=0.765	GT:AD:DP:GQ:PL	1/1:0,27:27:87:1273,87,0
IV	10181586	C	A	1143.77	AC=2;AF=1;AN=2;DP=44;FS=0;MLEAC=2;MLEAF=1;MQ=51.98;MQ0=0;QD=25.99;SOR=0.76	GT:AD:DP:GQ:PL	1/1:0,29:29:87:1172,87,0
IV	10181678	T	G	586.77	AC=2;AF=1;AN=2;DP=16;FS=0;MLEAC=2;MLEAF=1;MQ=58.4;MQ0=0;QD=30.38;SOR=1.473	GT:AD:DP:GQ:PL	1/1:0,15:15:45:615,45,0
IV	10181706	T	A	667.77	AC=2;AF=1;AN=2;DP=17;FS=0;MLEAC=2;MLEAF=1;MQ=60;MQ0=0;QD=36.31;SOR=1.371	GT:AD:DP:GQ:PL	1/1:0,17:17:51:696,51,0
IV	10182371	A	T	1181.77	AC=2;AF=1;AN=2;DP=31;FS=0;MLEAC=2;MLEAF=1;MQ=60;MQ0=0;QD=31.57;SOR=1.044	GT:AD:DP:GQ:PL	1/1:0,31:31:93:1210,93,0
IV	10182626	G	T	1027.77	AC=2;AF=1;AN=2;DP=28;FS=0;MLEAC=2;MLEAF=1;MQ=60;MQ0=0;QD=32.65;SOR=0.693	GT:AD:DP:GQ:PL	1/1:0,26:26:78:1056,78,0
IV	10183090	G	GC	881.73	AC=2;AF=1;AN=2;DP=26;FS=0;MLEAC=2;MLEAF=1;MQ=60.42;MQ0=0;QD=33.91;SOR=1.358	GT:AD:DP:GQ:PL	1/1:0,25:25:78:919,78,0
IV	10183113	A	G	855.77	AC=2;AF=1;AN=2;DP=24;FS=0;MLEAC=2;MLEAF=1;MQ=60.9;MQ0=0;QD=32.67;SOR=1.802	GT:AD:DP:GQ:PL	1/1:0,24:24:72:884,72,0
IV	10183304	G	T	628.77	AC=2;AF=1;AN=2;DP=20;FS=0;MLEAC=2;MLEAF=1;MQ=60;MQ0=0;QD=31.44;SOR=1.609	GT:AD:DP:GQ:PL	1/1:0,19:19:56:657,56,0
IV	10183356	A	AT	426.73	AC=2;AF=1;AN=2;DP=17;FS=0;MLEAC=2;MLEAF=1;MQ=60;MQ0=0;QD=25.1;SOR=1.244	GT:AD:DP:GQ:PL	1/1:0,16:16:48:464,48,0
IV	10183491	T	C	829.77	AC=2;AF=1;AN=2;DP=21;FS=0;MLEAC=2;MLEAF=1;MQ=60;MQ0=0;QD=33.46;SOR=0.99	GT:AD:DP:GQ:PL	1/1:0,21:21:63:858,63,0
IV	10183513	TA	T	420.73	AC=2;AF=1;AN=2;DP=20;FS=0;MLEAC=2;MLEAF=1;MQ=60;MQ0=0;QD=21.04;SOR=1.244	GT:AD:DP:GQ:PL	1/1:0,16:16:48:458,48,0
IV	10183553	C	A	962.77	AC=2;AF=1;AN=2;DP=24;FS=0;MLEAC=2;MLEAF=1;MQ=60;MQ0=0;QD=26.45;SOR=1.27	GT:AD:DP:GQ:PL	1/1:0,24:24:72:991,72,0
IV	10183713	T	C	958.77	AC=2;AF=1;AN=2;DP=23;FS=0;MLEAC=2;MLEAF=1;MQ=60;MQ0=0;QD=31.24;SOR=0.963	GT:AD:DP:GQ:PL	1/1:0,23:23:69:987,69,0
IV	10184752	A	C	254.8	AC=2;AF=1;AN=2;DP=15;FS=0;MLEAC=2;MLEAF=1;MQ=60;MQ0=0;QD=16.99;SOR=1.609	GT:AD:DP:GQ:PL	1/1:0,7:7:21:283,21,0
IV	10184773	C	A	211.84	AC=2;AF=1;AN=2;DP=18;FS=0;MLEAC=2;MLEAF=1;MQ=60;MQ0=0;QD=11.77;SOR=1.329	GT:AD:DP:GQ:PL	1/1:0,6:6:18:240,18,0
IV	10185256	C	T	1202.77	AC=2;AF=1;AN=2;DP=32;FS=0;MLEAC=2;MLEAF=1;MQ=60;MQ0=0;QD=28.26;SOR=1.284	GT:AD:DP:GQ:PL	1/1:0,32:32:95:1231,95,0
IV	10185287	A	C	1419.77	AC=2;AF=1;AN=2;DP=34;FS=0;MLEAC=2;MLEAF=1;MQ=60;MQ0=0;QD=32.92;SOR=1.085	GT:AD:DP:GQ:PL	1/1:0,34:34:99:1448,102,0
IV	10185586	A	T	722.77	AC=2;AF=1;AN=2;DP=19;FS=0;MLEAC=2;MLEAF=1;MQ=60;MQ0=0;QD=25.31;SOR=0.793	GT:AD:DP:GQ:PL	1/1:0,19:19:57:751,57,0
IV	10187657	A	T	781.77	AC=2;AF=1;AN=2;DP=18;FS=0;MLEAC=2;MLEAF=1;MQ=60;MQ0=0;QD=26.57;SOR=0.914	GT:AD:DP:GQ:PL	1/1:0,18:18:54:810,54,0
IV	10187658	T	G	781.77	AC=2;AF=1;AN=2;DP=18;FS=0;MLEAC=2;MLEAF=1;MQ=60;MQ0=0;QD=31.28;SOR=0.914	GT:AD:DP:GQ:PL	1/1:0,18:18:54:810,54,0
IV	10188067	A	AG	709.73	AC=2;AF=1;AN=2;DP=22;FS=0;MLEAC=2;MLEAF=1;MQ=60;MQ0=0;QD=32.26;SOR=1.402	GT:AD:DP:GQ:PL	1/1:0,20:20:60:747,60,0
IV	10188502	G	A	953.77	AC=2;AF=1;AN=2;DP=29;FS=0;MLEAC=2;MLEAF=1;MQ=60;MQ0=0;QD=32.89;SOR=0.941	GT:AD:DP:GQ:PL	1/1:0,25:25:75:982,75,0
IV	10190222	T	TACGATGGC	591.73	AC=2;AF=1;AN=2;DP=14;FS=0;MLEAC=2;MLEAF=1;MQ=60;MQ0=0;QD=29.88;SOR=2.833	GT:AD:DP:GQ:PL	1/1:0,13:13:42:629,42,0
IV	10191420	G	A	1078.77	AC=2;AF=1;AN=2;DP=28;FS=0;MLEAC=2;MLEAF=1;MQ=60;MQ0=0;QD=32.93;SOR=1.101	GT:AD:DP:GQ:PL	1/1:0,27:27:81:1107,81,0
IV	10191693	C	T	1616.77	AC=2;AF=1;AN=2;DP=41;FS=0;MLEAC=2;MLEAF=1;MQ=60;MQ0=0;QD=29.01;SOR=0.693	GT:AD:DP:GQ:PL	1/1:0,40:40:99:1645,120,0
IV	10192421	T	TACATCGAGGGC	726.73	AC=2;AF=1;AN=2;DP=18;FS=0;MLEAC=2;MLEAF=1;MQ=60;MQ0=0;QD=29.71;SOR=0.693	GT:AD:DP:GQ:PL	1/1:0,14:14:50:764,50,0
IV	10192572	C	T	755.77	AC=2;AF=1;AN=2;DP=18;FS=0;MLEAC=2;MLEAF=1;MQ=60;MQ0=0;QD=26.76;SOR=0.914	GT:AD:DP:GQ:PL	1/1:0,18:18:54:784,54,0
IV	10192592	A	C	696.77	AC=2;AF=1;AN=2;DP=17;FS=0;MLEAC=2;MLEAF=1;MQ=60;MQ0=0;QD=26.66;SOR=1.371	GT:AD:DP:GQ:PL	1/1:0,17:17:51:725,51,0
IV	10192816	C	CTGA	1259.73	AC=2;AF=1;AN=2;DP=27;FS=0;MLEAC=2;MLEAF=1;MQ=60;MQ0=0;QD=27.48;SOR=1.302	GT:AD:DP:GQ:PL	1/1:0,27:27:87:1297,87,0
IV	10192903	A	G	903.77	AC=2;AF=1;AN=2;DP=24;FS=0;MLEAC=2;MLEAF=1;MQ=60;MQ0=0;QD=29.79;SOR=1.519	GT:AD:DP:GQ:PL	1/1:0,24:24:72:932,72,0
IV	10193459	G	A	1089.77	AC=2;AF=1;AN=2;DP=27;FS=0;MLEAC=2;MLEAF=1;MQ=60;MQ0=0;QD=22.75;SOR=0.765	GT:AD:DP:GQ:PL	1/1:0,27:27:81:1118,81,0
IV	10193637	C	T	1305.77	AC=2;AF=1;AN=2;DP=34;FS=0;MLEAC=2;MLEAF=1;MQ=53.85;MQ0=0;QD=28.65;SOR=0.693	GT:AD:DP:GQ:PL	1/1:0,34:34:99:1334,102,0
IV	10194291	C	T	1048.77	AC=2;AF=1;AN=2;DP=27;FS=0;MLEAC=2;MLEAF=1;MQ=60;MQ0=0;QD=28.49;SOR=0.765	GT:AD:DP:GQ:PL	1/1:0,27:27:81:1077,81,0
IV	10194402	G	A	908.77	AC=2;AF=1;AN=2;DP=23;FS=0;MLEAC=2;MLEAF=1;MQ=60;MQ0=0;QD=30.8;SOR=1.426	GT:AD:DP:GQ:PL	1/1:0,23:23:69:937,69,0
IV	10194795	T	C	1188.77	AC=2;AF=1;AN=2;DP=29;FS=0;MLEAC=2;MLEAF=1;MQ=60;MQ0=0;QD=28.75;SOR=1.071	GT:AD:DP:GQ:PL	1/1:0,29:29:87:1217,87,0
IV	10195459	A	G	1056.77	AC=2;AF=1;AN=2;DP=26;FS=0;MLEAC=2;MLEAF=1;MQ=60;MQ0=0;QD=24.16;SOR=0.846	GT:AD:DP:GQ:PL	1/1:0,26:26:78:1085,78,0
IV	10195519	G	A	802.77	AC=2;AF=1;AN=2;DP=20;FS=0;MLEAC=2;MLEAF=1;MQ=60;MQ0=0;QD=30.83;SOR=0.892	GT:AD:DP:GQ:PL	1/1:0,20:20:60:831,60,0
IV	10196327	T	C	237.8	AC=2;AF=1;AN=2;DP=7;FS=0;MLEAC=2;MLEAF=1;MQ=36.19;MQ0=0;QD=33.97;SOR=1.609	GT:AD:DP:GQ:PL	1/1:0,7:7:21:266,21,0
IV	10196423	C	CA	318.74	AC=2;AF=1;AN=2;DP=9;FS=0;MLEAC=2;MLEAF=1;MQ=44.24;MQ0=0;QD=35.03;SOR=1.402	GT:AD:DP:GQ:PL	1/1:0,9:9:27:356,27,0
IV	10196604	A	C	108.77	AC=1;AF=0.5;AN=2;BaseQRankSum=0.604;ClippingRankSum=0.362;DP=32;FS=5.281;MLEAC=1;MLEAF=0.5;MQ=40.74;MQ0=0;MQRankSum=-0.845;QD=3.4;ReadPosRankSum=0.7;SOR=2.484	GT:AD:DP:GQ:PL	0/1:26,6:32:99:137,0,946
IV	10196656	T	C	34.77	AC=1;AF=0.5;AN=2;BaseQRankSum=-1.674;ClippingRankSum=-0.886;DP=28;FS=13.108;MLEAC=1;MLEAF=0.5;MQ=38.84;MQ0=0;MQRankSum=-1.018;QD=1.24;ReadPosRankSum=-0.492;SOR=3.24	GT:AD:DP:GQ:PL	0/1:24,4:28:63:63,0,877
IV	10196677	A	T	756.77	AC=2;AF=1;AN=2;DP=19;FS=0;MLEAC=2;MLEAF=1;MQ=38.49;MQ0=0;QD=29.17;SOR=2.419	GT:AD:DP:GQ:PL	1/1:0,19:19:57:785,57,0
IV	10196735	A	T	279.77	AC=1;AF=0.5;AN=2;BaseQRankSum=1.407;ClippingRankSum=0.186;DP=27;FS=12.167;MLEAC=1;MLEAF=0.5;MQ=42.07;MQ0=0;MQRankSum=-1.991;QD=10.36;ReadPosRankSum=0.982;SOR=3.841	GT:AD:DP:GQ:PL	0/1:19,8:27:99:308,0,761
IV	10196748	GT	G	273.73	AC=1;AF=0.5;AN=2;BaseQRankSum=0.849;ClippingRankSum=-0.437;DP=27;FS=15.885;MLEAC=1;MLEAF=0.5;MQ=41.83;MQ0=0;MQRankSum=-2.186;QD=10.14;ReadPosRankSum=0.591;SOR=4.219	GT:AD:DP:GQ:PL	0/1:18,9:27:99:311,0,728
IV	10196756	TCAATTTTTCC	T	565.73	AC=1;AF=0.5;AN=2;BaseQRankSum=-0.835;ClippingRankSum=1.193;DP=26;FS=20.225;MLEAC=1;MLEAF=0.5;MQ=41.9;MQ0=0;MQRankSum=2.027;QD=21.76;ReadPosRankSum=0.119;SOR=0.243	GT:AD:DP:GQ:PL	0/1:9,15:24:99:603,0,333
IV	10196807	T	G	21.8	AC=1;AF=0.5;AN=2;BaseQRankSum=-0.74;ClippingRankSum=-1.479;DP=12;FS=6.892;MLEAC=1;MLEAF=0.5;MQ=41.81;MQ0=0;MQRankSum=-2.589;QD=1.82;ReadPosRankSum=-1.214;SOR=2.815	GT:AD:DP:GQ:PL	0/1:9,3:12:50:50,0,332
IV	10196902	C	G	168.9	AC=2;AF=1;AN=2;DP=5;FS=0;MLEAC=2;MLEAF=1;MQ=41.25;MQ0=0;QD=33.78;SOR=1.022	GT:AD:DP:GQ:PL	1/1:0,5:5:15:197,15,0
IV	10196998	AAG	A	1034.73	AC=2;AF=1;AN=2;DP=24;FS=0;MLEAC=2;MLEAF=1;MQ=56.65;MQ0=0;QD=29.83;SOR=0.693	GT:AD:DP:GQ:PL	1/1:0,24:24:72:1072,72,0
IV	10197064	T	C	845.77	AC=1;AF=0.5;AN=2;BaseQRankSum=0.359;ClippingRankSum=-1.691;DP=42;FS=2.755;MLEAC=1;MLEAF=0.5;MQ=45.8;MQ0=0;MQRankSum=2.562;QD=20.14;ReadPosRankSum=-1.23;SOR=0.738	GT:AD:DP:GQ:PL	0/1:17,25:42:99:874,0,524
IV	10197120	G	GA	353.73	AC=1;AF=0.5;AN=2;BaseQRankSum=0.376;ClippingRankSum=0.564;DP=31;FS=3.372;MLEAC=1;MLEAF=0.5;MQ=43.15;MQ0=0;MQRankSum=-2.869;QD=11.41;ReadPosRankSum=-0.659;SOR=1.215	GT:AD:DP:GQ:PL	0/1:17,11:28:99:391,0,668
IV	10197126	T	G	362.77	AC=1;AF=0.5;AN=2;BaseQRankSum=0.395;ClippingRankSum=1.239;DP=26;FS=1.623;MLEAC=1;MLEAF=0.5;MQ=43.84;MQ0=0;MQRankSum=-2.714;QD=13.95;ReadPosRankSum=-2.451;SOR=0.956	GT:AD:DP:GQ:PL	0/1:16,10:26:99:391,0,668
IV	10197311	T	G	10.2	AC=1;AF=0.5;AN=2;BaseQRankSum=-0.888;ClippingRankSum=-0.746;DP=26;FS=9.997;MLEAC=1;MLEAF=0.5;MQ=38.13;MQ0=0;MQRankSum=-3.162;QD=0.39;ReadPosRankSum=-0.036;SOR=3.247	GT:AD:DP:GQ:PL	0/1:22,4:26:38:38,0,706
IV	10197445	GA	G	157.73	AC=1;AF=0.5;AN=2;BaseQRankSum=0.64;ClippingRankSum=1.171;DP=51;FS=1.442;MLEAC=1;MLEAF=0.5;MQ=49.68;MQ0=0;MQRankSum=-1.983;QD=3.09;ReadPosRankSum=0.37;SOR=0.43	GT:AD:DP:GQ:PL	0/1:30,10:40:99:195,0,883
IV	10197465	A	T	21.8	AC=1;AF=0.5;AN=2;BaseQRankSum=1.464;ClippingRankSum=0.183;DP=42;FS=5.33;MLEAC=1;MLEAF=0.5;MQ=48.29;MQ0=0;MQRankSum=-2.745;QD=0.52;ReadPosRankSum=-0.274;SOR=2.303	GT:AD:DP:GQ:PL	0/1:31,5:36:50:50,0,1154
IV	10197544	A	G	198.77	AC=1;AF=0.5;AN=2;BaseQRankSum=0.564;ClippingRankSum=0.971;DP=33;FS=1.609;MLEAC=1;MLEAF=0.5;MQ=44.99;MQ0=0;MQRankSum=0.023;QD=6.02;ReadPosRankSum=0.586;SOR=1.002	GT:AD:DP:GQ:PL	0/1:23,8:31:99:227,0,817
IV	10197596	T	G	146.77	AC=1;AF=0.5;AN=2;BaseQRankSum=0.14;ClippingRankSum=0.421;DP=18;FS=2.452;MLEAC=1;MLEAF=0.5;MQ=40.83;MQ0=0;MQRankSum=-1.077;QD=8.15;ReadPosRankSum=0.151;SOR=0.188	GT:AD:DP:GQ:PL	0/1:12,6:18:99:175,0,417
IV	10197626	T	C	361.74	AC=1;AF=0.5;AN=2;BaseQRankSum=-0.579;ClippingRankSum=-1.738;DP=12;FS=0;MLEAC=1;MLEAF=0.5;MQ=37.54;MQ0=0;MQRankSum=-1.738;QD=30.15;SOR=2.147	GT:AD:DP:GQ:PL	0/1:1,11:12:6:389,0,6
IV	10197705	C	T	539.77	AC=1;AF=0.5;AN=2;BaseQRankSum=0.655;ClippingRankSum=1.831;DP=41;FS=9.768;MLEAC=1;MLEAF=0.5;MQ=34.87;MQ0=0;MQRankSum=1.056;QD=13.17;ReadPosRankSum=0.174;SOR=1	GT:AD:DP:GQ:PL	0/1:25,16:41:99:568,0,998
IV	10197711	C	T	745.77	AC=1;AF=0.5;AN=2;BaseQRankSum=-0.189;ClippingRankSum=1.171;DP=42;FS=1.21;MLEAC=1;MLEAF=0.5;MQ=35.48;MQ0=0;MQRankSum=-1.196;QD=17.76;ReadPosRankSum=-0.088;SOR=0.412	GT:AD:DP:GQ:PL	0/1:22,20:42:99:774,0,854
IV	10197718	C	T	13.95	AC=1;AF=0.5;AN=2;BaseQRankSum=0.592;ClippingRankSum=-0.061;DP=46;FS=8.772;MLEAC=1;MLEAF=0.5;MQ=36.76;MQ0=0;MQRankSum=-3.123;QD=0.3;ReadPosRankSum=-1.817;SOR=2.894	GT:AD:DP:GQ:PL	0/1:40,4:44:42:42,0,1731
IV	10197722	A	G	19.81	AC=1;AF=0.5;AN=2;BaseQRankSum=-1.245;ClippingRankSum=0.143;DP=47;FS=9.146;MLEAC=1;MLEAF=0.5;MQ=37.41;MQ0=0;MQRankSum=-3.123;QD=0.42;ReadPosRankSum=-2.429;SOR=3.076	GT:AD:DP:GQ:PL	0/1:40,4:44:48:48,0,1664
IV	10197784	A	T	225.77	AC=1;AF=0.5;AN=2;BaseQRankSum=-0.411;ClippingRankSum=0.61;DP=55;FS=9.127;MLEAC=1;MLEAF=0.5;MQ=50.54;MQ0=0;MQRankSum=-3.902;QD=4.1;ReadPosRankSum=0.213;SOR=2.658	GT:AD:DP:GQ:PL	0/1:36,9:45:99:254,0,1497
IV	10197789	G	T	1290.77	AC=1;AF=0.5;AN=2;BaseQRankSum=1.09;ClippingRankSum=-0.761;DP=54;FS=21.736;MLEAC=1;MLEAF=0.5;MQ=51.22;MQ0=0;MQRankSum=4.553;QD=23.9;ReadPosRankSum=2.224;SOR=0.01	GT:AD:DP:GQ:PL	0/1:9,34:43:99:1319,0,290
IV	10197800	C	T	109.77	AC=1;AF=0.5;AN=2;BaseQRankSum=-1.18;ClippingRankSum=0.188;DP=58;FS=11.716;MLEAC=1;MLEAF=0.5;MQ=50.97;MQ0=0;MQRankSum=-3.574;QD=1.89;ReadPosRankSum=-0.564;SOR=3.521	GT:AD:DP:GQ:PL	0/1:38,6:44:99:138,0,1601
IV	10197868	G	A	63.77	AC=1;AF=0.5;AN=2;BaseQRankSum=0.08;ClippingRankSum=-0.59;DP=53;FS=11.605;MLEAC=1;MLEAF=0.5;MQ=47.46;MQ0=0;MQRankSum=-2.311;QD=1.2;ReadPosRankSum=0.207;SOR=3.457	GT:AD:DP:GQ:PL	0/1:41,6:47:92:92,0,1484
IV	10197919	T	C	86.77	AC=1;AF=0.5;AN=2;BaseQRankSum=0.275;ClippingRankSum=-0.075;DP=32;FS=17.527;MLEAC=1;MLEAF=0.5;MQ=46.48;MQ0=0;MQRankSum=-3.375;QD=2.71;ReadPosRankSum=0.925;SOR=3.901	GT:AD:DP:GQ:PL	0/1:25,6:31:99:115,0,920
IV	10197968	T	C	201.78	AC=1;AF=0.5;AN=2;DP=6;FS=0;MLEAC=1;MLEAF=0.5;MQ=33.77;MQ0=0;QD=33.63;SOR=3.912	GT:AD:DP:GQ:PL	0/1:0,6:6:24:230,0,24
IV	10197972	G	A	243.8	AC=1;AF=0.5;AN=2;BaseQRankSum=0.742;ClippingRankSum=-0.742;DP=7;FS=8.451;MLEAC=1;MLEAF=0.5;MQ=35.1;MQ0=0;MQRankSum=0.742;QD=34.83;ReadPosRankSum=0.742;SOR=3.897	GT:AD:DP:GQ:PL	0/1:1,6:7:21:272,0,21
IV	10197989	A	G	255.77	AC=1;AF=0.5;AN=2;BaseQRankSum=1.067;ClippingRankSum=-1.067;DP=8;FS=14.472;MLEAC=1;MLEAF=0.5;MQ=37.43;MQ0=0;MQRankSum=0.572;QD=31.97;ReadPosRankSum=0.572;SOR=3.894	GT:AD:DP:GQ:PL	0/1:2,6:8:63:284,0,63
IV	10198003	C	T	310.77	AC=1;AF=0.5;AN=2;BaseQRankSum=1.532;ClippingRankSum=-0.589;DP=11;FS=12.632;MLEAC=1;MLEAF=0.5;MQ=40.24;MQ0=0;MQRankSum=0.354;QD=28.25;ReadPosRankSum=-0.354;SOR=3.014	GT:AD:DP:GQ:PL	0/1:2,9:11:57:339,0,57
IV	10198023	A	T	125.77	AC=1;AF=0.5;AN=2;BaseQRankSum=-2.864;ClippingRankSum=0.352;DP=17;FS=26.454;MLEAC=1;MLEAF=0.5;MQ=42.15;MQ0=0;MQRankSum=-1.457;QD=7.4;ReadPosRankSum=-1.256;SOR=3.894	GT:AD:DP:GQ:PL	0/1:11,6:17:99:154,0,434
IV	10198086	T	G	197.77	AC=1;AF=0.5;AN=2;BaseQRankSum=2.171;ClippingRankSum=1.049;DP=29;FS=14.784;MLEAC=1;MLEAF=0.5;MQ=49.47;MQ0=0;MQRankSum=-3.538;QD=6.82;ReadPosRankSum=3.147;SOR=3.89	GT:AD:DP:GQ:PL	0/1:21,8:29:99:226,0,727
IV	10198175	AC	A	679.73	AC=2;AF=1;AN=2;DP=25;FS=0;MLEAC=2;MLEAF=1;MQ=53.14;MQ0=0;QD=27.19;SOR=1.426	GT:AD:DP:GQ:PL	1/1:0,23:23:69:717,69,0
IV	10198227	A	T	20.8	AC=1;AF=0.5;AN=2;BaseQRankSum=0.262;ClippingRankSum=1.309;DP=24;FS=2.793;MLEAC=1;MLEAF=0.5;MQ=48.25;MQ0=0;MQRankSum=-2.793;QD=0.87;ReadPosRankSum=-0.087;SOR=2.03	GT:AD:DP:GQ:PL	0/1:21,3:24:49:49,0,847
IV	10198647	C	T	1226.77	AC=2;AF=1;AN=2;DP=31;FS=0;MLEAC=2;MLEAF=1;MQ=60;MQ0=0;QD=30.85;SOR=0.892	GT:AD:DP:GQ:PL	1/1:0,31:31:93:1255,93,0
IV	10198867	A	G	1175.77	AC=2;AF=1;AN=2;DP=27;FS=0;MLEAC=2;MLEAF=1;MQ=60;MQ0=0;QD=29.91;SOR=1.101	GT:AD:DP:GQ:PL	1/1:0,27:27:81:1204,81,0
IV	10198868	A	G	1175.77	AC=2;AF=1;AN=2;DP=27;FS=0;MLEAC=2;MLEAF=1;MQ=60;MQ0=0;QD=31.14;SOR=1.101	GT:AD:DP:GQ:PL	1/1:0,27:27:81:1204,81,0
IV	10199282	T	C	830.77	AC=2;AF=1;AN=2;DP=20;FS=0;MLEAC=2;MLEAF=1;MQ=60;MQ0=0;QD=26.08;SOR=1.127	GT:AD:DP:GQ:PL	1/1:0,20:20:60:859,60,0
IV	10199362	TTGTGTGTGTG	T	613.73	AC=2;AF=1;AN=2;DP=20;FS=0;MLEAC=1;MLEAF=0.5;MQ=60.54;MQ0=0;QD=30.69;SOR=1.329	GT:AD:DP:GQ:PL	1/1:0,16:16:48:625,48,0
IV	10199418	C	G	1128.77	AC=2;AF=1;AN=2;DP=28;FS=0;MLEAC=2;MLEAF=1;MQ=60.39;MQ0=0;QD=32.23;SOR=0.836	GT:AD:DP:GQ:PL	1/1:0,28:28:84:1157,84,0
IV	10199665	G	GTT	826.73	AC=2;AF=1;AN=2;DP=23;FS=0;MLEAC=2;MLEAF=1;MQ=60;MQ0=0;QD=29.79;SOR=1.329	GT:AD:DP:GQ:PL	1/1:0,22:22:66:864,66,0
IV	10200302	TCGAAGCA	T	727.73	AC=2;AF=1;AN=2;DP=17;FS=0;MLEAC=2;MLEAF=1;MQ=60;MQ0=0;QD=35.15;SOR=1.371	GT:AD:DP:GQ:PL	1/1:0,17:17:51:765,51,0
IV	10200523	C	A	799.77	AC=2;AF=1;AN=2;DP=20;FS=0;MLEAC=2;MLEAF=1;MQ=60;MQ0=0;QD=25.05;SOR=1.402	GT:AD:DP:GQ:PL	1/1:0,20:20:60:828,60,0
IV	10201254	C	CA	590.73	AC=2;AF=1;AN=2;DP=22;FS=0;MLEAC=2;MLEAF=1;MQ=60;MQ0=0;QD=26.85;SOR=1.23	GT:AD:DP:GQ:PL	1/1:0,21:21:66:628,66,0
IV	10201738	A	G	940.77	AC=2;AF=1;AN=2;DP=24;FS=0;MLEAC=2;MLEAF=1;MQ=60;MQ0=0;QD=26.56;SOR=1.051	GT:AD:DP:GQ:PL	1/1:0,24:24:72:969,72,0
IV	10202613	G	GT	828.73	AC=2;AF=1;AN=2;DP=36;FS=0;MLEAC=2;MLEAF=1;MQ=60;MQ0=0;QD=23.02;SOR=0.976	GT:AD:DP:GQ:PL	1/1:0,30:30:90:866,90,0
IV	10202643	GCTTCTTCTTCCTCTTCTT	G	1268.73	AC=2;AF=1;AN=2;DP=31;FS=0;MLEAC=2;MLEAF=1;MQ=60;MQ0=0;QD=34.53;SOR=0.906	GT:AD:DP:GQ:PL	1/1:0,29:29:88:1306,88,0
IV	10202681	G	A	1265.77	AC=2;AF=1;AN=2;DP=29;FS=0;MLEAC=2;MLEAF=1;MQ=60;MQ0=0;QD=27;SOR=0.906	GT:AD:DP:GQ:PL	1/1:0,29:29:87:1294,87,0
IV	10203354	C	T	1085.77	AC=2;AF=1;AN=2;DP=30;FS=0;MLEAC=2;MLEAF=1;MQ=60;MQ0=0;QD=32.22;SOR=0.826	GT:AD:DP:GQ:PL	1/1:0,30:30:90:1114,90,0
IV	10203381	T	C	1080.77	AC=2;AF=1;AN=2;DP=28;FS=0;MLEAC=2;MLEAF=1;MQ=60;MQ0=0;QD=31.87;SOR=0.693	GT:AD:DP:GQ:PL	1/1:0,28:28:84:1109,84,0
IV	10203461	C	T	1100.77	AC=2;AF=1;AN=2;DP=27;FS=0;MLEAC=2;MLEAF=1;MQ=60;MQ0=0;QD=30.42;SOR=1.101	GT:AD:DP:GQ:PL	1/1:0,27:27:81:1129,81,0
IV	10203782	C	T	930.77	AC=2;AF=1;AN=2;DP=23;FS=0;MLEAC=2;MLEAF=1;MQ=60;MQ0=0;QD=33.26;SOR=0.963	GT:AD:DP:GQ:PL	1/1:0,23:23:69:959,69,0
IV	10204560	G	GT	398.73	AC=2;AF=1;AN=2;DP=20;FS=0;MLEAC=2;MLEAF=1;MQ=60;MQ0=0;QD=19.94;SOR=1.112	GT:AD:DP:GQ:PL	1/1:0,15:15:45:436,45,0
IV	10204741	C	G	719.77	AC=2;AF=1;AN=2;DP=19;FS=0;MLEAC=2;MLEAF=1;MQ=60;MQ0=0;QD=27.05;SOR=1.493	GT:AD:DP:GQ:PL	1/1:0,18:18:54:748,54,0
IV	10204875	A	C	595.77	AC=2;AF=1;AN=2;DP=15;FS=0;MLEAC=2;MLEAF=1;MQ=60;MQ0=0;QD=24.68;SOR=1.112	GT:AD:DP:GQ:PL	1/1:0,15:15:45:624,45,0
IV	10205036	A	G	976.77	AC=2;AF=1;AN=2;DP=25;FS=0;MLEAC=2;MLEAF=1;MQ=60;MQ0=0;QD=33.2;SOR=0.941	GT:AD:DP:GQ:PL	1/1:0,25:25:75:1005,75,0
IV	10205099	C	T	672.77	AC=2;AF=1;AN=2;DP=17;FS=0;MLEAC=2;MLEAF=1;MQ=60;MQ0=0;QD=27.2;SOR=0.804	GT:AD:DP:GQ:PL	1/1:0,17:17:51:701,51,0
IV	10205231	A	G	638.77	AC=2;AF=1;AN=2;DP=15;FS=0;MLEAC=2;MLEAF=1;MQ=60;MQ0=0;QD=28.21;SOR=1.473	GT:AD:DP:GQ:PL	1/1:0,15:15:45:667,45,0
IV	10205232	A	G	638.77	AC=2;AF=1;AN=2;DP=14;FS=0;MLEAC=2;MLEAF=1;MQ=60;MQ0=0;QD=27.32;SOR=1.329	GT:AD:DP:GQ:PL	1/1:0,14:14:45:667,45,0
IV	10205357	G	A	802.77	AC=2;AF=1;AN=2;DP=20;FS=0;MLEAC=2;MLEAF=1;MQ=60;MQ0=0;QD=28.27;SOR=1.402	GT:AD:DP:GQ:PL	1/1:0,20:20:60:831,60,0
IV	10205570	T	TTTTTTTCACTTTCAAACCTCTCTAAAATTATTTCGAAAACCTAAAAA	1310.73	AC=2;AF=1;AN=2;DP=22;FS=0;MLEAC=2;MLEAF=1;MQ=60;MQ0=0;QD=32.99;SOR=0.892	GT:AD:DP:GQ:PL	1/1:0,20:20:89:1348,89,0
IV	10205688	G	GT	427.73	AC=2;AF=1;AN=2;DP=19;FS=0;MLEAC=2;MLEAF=1;MQ=60;MQ0=0;QD=22.51;SOR=1.609	GT:AD:DP:GQ:PL	1/1:0,16:16:48:465,48,0
IV	10206184	T	C	916.77	AC=2;AF=1;AN=2;DP=21;FS=0;MLEAC=2;MLEAF=1;MQ=60;MQ0=0;QD=33.2;SOR=1.828	GT:AD:DP:GQ:PL	1/1:0,21:21:66:945,66,0
IV	10206197	C	CT	687.73	AC=2;AF=1;AN=2;DP=17;FS=0;MLEAC=2;MLEAF=1;MQ=60;MQ0=0;QD=30.37;SOR=1.371	GT:AD:DP:GQ:PL	1/1:0,17:17:51:725,51,0
IV	10207163	G	A	1126.77	AC=2;AF=1;AN=2;DP=27;FS=0;MLEAC=2;MLEAF=1;MQ=60;MQ0=0;QD=24.89;SOR=1.528	GT:AD:DP:GQ:PL	1/1:0,27:27:81:1155,81,0
IV	10208226	T	C	1230.77	AC=2;AF=1;AN=2;DP=31;FS=0;MLEAC=2;MLEAF=1;MQ=60;MQ0=0;QD=36.86;SOR=0.756	GT:AD:DP:GQ:PL	1/1:0,31:31:93:1259,93,0
IV	10208992	T	A	1148.77	AC=2;AF=1;AN=2;DP=29;FS=0;MLEAC=2;MLEAF=1;MQ=60;MQ0=0;QD=30.38;SOR=0.906	GT:AD:DP:GQ:PL	1/1:0,29:29:87:1177,87,0
IV	10209130	A	C	1189.77	AC=2;AF=1;AN=2;DP=31;FS=0;MLEAC=2;MLEAF=1;MQ=60;MQ0=0;QD=35.66;SOR=1.214	GT:AD:DP:GQ:PL	1/1:0,31:31:93:1218,93,0
IV	10209660	A	AT	754.73	AC=2;AF=1;AN=2;DP=25;FS=0;MLEAC=2;MLEAF=1;MQ=60.43;MQ0=0;QD=30.19;SOR=1.609	GT:AD:DP:GQ:PL	1/1:0,25:25:78:792,78,0
IV	10209791	C	T	1389.77	AC=2;AF=1;AN=2;DP=35;FS=0;MLEAC=2;MLEAF=1;MQ=60;MQ0=0;QD=28.68;SOR=1.483	GT:AD:DP:GQ:PL	1/1:0,35:35:99:1418,105,0
IV	10209847	C	T	1436.77	AC=2;AF=1;AN=2;DP=39;FS=0;MLEAC=2;MLEAF=1;MQ=60;MQ0=0;QD=26.29;SOR=0.85	GT:AD:DP:GQ:PL	1/1:0,39:39:99:1465,116,0
IV	10210077	T	A	685.77	AC=2;AF=1;AN=2;DP=16;FS=0;MLEAC=2;MLEAF=1;MQ=60;MQ0=0;QD=33.73;SOR=0.941	GT:AD:DP:GQ:PL	1/1:0,16:16:48:714,48,0
IV	10210078	T	A	685.77	AC=2;AF=1;AN=2;DP=16;FS=0;MLEAC=2;MLEAF=1;MQ=60;MQ0=0;QD=26.62;SOR=0.941	GT:AD:DP:GQ:PL	1/1:0,16:16:48:714,48,0
IV	10210133	AT	A	922.73	AC=2;AF=1;AN=2;DP=34;FS=0;MLEAC=2;MLEAF=1;MQ=60;MQ0=0;QD=27.14;SOR=0.693	GT:AD:DP:GQ:PL	1/1:0,32:32:96:960,96,0
IV	10210201	CA	C	876.73	AC=2;AF=1;AN=2;DP=32;FS=0;MLEAC=2;MLEAF=1;MQ=60;MQ0=0;QD=27.4;SOR=1.143	GT:AD:DP:GQ:PL	1/1:0,30:30:90:914,90,0
IV	10210353	GT	G	940.73	AC=2;AF=1;AN=2;DP=36;FS=0;MLEAC=2;MLEAF=1;MQ=60;MQ0=0;QD=26.13;SOR=1.112	GT:AD:DP:GQ:PL	1/1:0,32:32:96:978,96,0
IV	10210556	G	A	820.77	AC=2;AF=1;AN=2;DP=22;FS=0;MLEAC=2;MLEAF=1;MQ=60;MQ0=0;QD=28.94;SOR=0.99	GT:AD:DP:GQ:PL	1/1:0,21:21:63:849,63,0
IV	10210883	A	G	813.77	AC=2;AF=1;AN=2;DP=19;FS=0;MLEAC=2;MLEAF=1;MQ=60;MQ0=0;QD=31.5;SOR=1.609	GT:AD:DP:GQ:PL	1/1:0,19:19:57:842,57,0
IV	10210886	T	G	849.77	AC=2;AF=1;AN=2;DP=20;FS=0;MLEAC=2;MLEAF=1;MQ=60;MQ0=0;QD=35.23;SOR=1.402	GT:AD:DP:GQ:PL	1/1:0,20:20:60:878,60,0
IV	10211097	GAAA	G	1088.73	AC=2;AF=1;AN=2;DP=28;FS=0;MLEAC=2;MLEAF=1;MQ=60;MQ0=0;QD=27.88;SOR=0.77	GT:AD:DP:GQ:PL	1/1:0,25:25:76:1126,76,0
IV	10211460	T	C	1214.77	AC=2;AF=1;AN=2;DP=31;FS=0;MLEAC=2;MLEAF=1;MQ=60;MQ0=0;QD=30.62;SOR=0.892	GT:AD:DP:GQ:PL	1/1:0,31:31:92:1243,92,0
IV	10212165	GA	G	420.73	AC=2;AF=1;AN=2;DP=18;FS=0;MLEAC=2;MLEAF=1;MQ=60;MQ0=0;QD=23.37;SOR=0.941	GT:AD:DP:GQ:PL	1/1:0,16:16:48:458,48,0
IV	10212231	A	C	896.77	AC=2;AF=1;AN=2;DP=23;FS=0;MLEAC=2;MLEAF=1;MQ=60;MQ0=0;QD=27.68;SOR=0.963	GT:AD:DP:GQ:PL	1/1:0,23:23:69:925,69,0
IV	10212286	GAAAA	G	997.73	AC=2;AF=1;AN=2;DP=28;FS=0;MLEAC=2;MLEAF=1;MQ=60;MQ0=0;QD=28.68;SOR=1.179	GT:AD:DP:GQ:PL	1/1:0,23:23:69:1035,69,0
IV	10213307	TG	T	1522.73	AC=2;AF=1;AN=2;DP=35;FS=0;MLEAC=2;MLEAF=1;MQ=60;MQ0=0;QD=34.78;SOR=1.148	GT:AD:DP:GQ:PL	1/1:0,35:35:99:1560,105,0
IV	10213309	A	ACC	1522.73	AC=2;AF=1;AN=2;DP=35;FS=0;MLEAC=2;MLEAF=1;MQ=60;MQ0=0;QD=33.18;SOR=1.148	GT:AD:DP:GQ:PL	1/1:0,35:35:99:1560,105,0
IV	10214055	T	G	775.77	AC=2;AF=1;AN=2;DP=23;FS=0;MLEAC=2;MLEAF=1;MQ=44.73;MQ0=0;QD=33.73;SOR=1.609	GT:AD:DP:GQ:PL	1/1:0,22:22:65:804,65,0
IV	10214224	A	T	1007.77	AC=2;AF=1;AN=2;DP=25;FS=0;MLEAC=2;MLEAF=1;MQ=52.92;MQ0=0;QD=35.3;SOR=0.77	GT:AD:DP:GQ:PL	1/1:0,25:25:75:1036,75,0
IV	10214270	C	T	962.77	AC=2;AF=1;AN=2;DP=25;FS=0;MLEAC=2;MLEAF=1;MQ=60;MQ0=0;QD=27.98;SOR=0.77	GT:AD:DP:GQ:PL	1/1:0,25:25:75:991,75,0
IV	10216187	A	G	731.77	AC=2;AF=1;AN=2;DP=19;FS=0;MLEAC=2;MLEAF=1;MQ=60;MQ0=0;QD=30.25;SOR=0.793	GT:AD:DP:GQ:PL	1/1:0,19:19:57:760,57,0
IV	10217286	G	A	714.77	AC=2;AF=1;AN=2;DP=18;FS=0;MLEAC=2;MLEAF=1;MQ=60;MQ0=0;QD=28.63;SOR=0.914	GT:AD:DP:GQ:PL	1/1:0,18:18:54:743,54,0
IV	10217939	T	C	1134.77	AC=2;AF=1;AN=2;DP=30;FS=0;MLEAC=2;MLEAF=1;MQ=60;MQ0=0;QD=31.49;SOR=0.693	GT:AD:DP:GQ:PL	1/1:0,30:30:90:1163,90,0
IV	10217962	GA	G	563.73	AC=2;AF=1;AN=2;DP=24;FS=0;MLEAC=2;MLEAF=1;MQ=60;MQ0=0;QD=23.49;SOR=0.892	GT:AD:DP:GQ:PL	1/1:0,20:20:60:601,60,0
IV	10218128	G	T	1088.77	AC=2;AF=1;AN=2;DP=28;FS=0;MLEAC=2;MLEAF=1;MQ=40.38;MQ0=0;QD=27.98;SOR=0.836	GT:AD:DP:GQ:PL	1/1:0,28:28:84:1117,84,0
IV	10218221	T	C	335.89	AC=1;AF=0.5;AN=2;BaseQRankSum=-0.791;ClippingRankSum=0.158;DP=11;FS=3.424;MLEAC=1;MLEAF=0.5;MQ=40.71;MQ0=0;MQRankSum=1.423;QD=30.54;ReadPosRankSum=-0.158;SOR=0.793	GT:AD:DP:GQ:PL	0/1:1,10:11:2:362,0,2
IV	10218265	G	C	131.77	AC=1;AF=0.5;AN=2;BaseQRankSum=-0.731;ClippingRankSum=0.731;DP=5;FS=0;MLEAC=1;MLEAF=0.5;MQ=36.85;MQ0=0;MQRankSum=0.731;QD=26.35;ReadPosRankSum=-0.731;SOR=1.981	GT:AD:DP:GQ:PL	0/1:1,4:5:30:160,0,30
IV	10218269	A	G	151.78	AC=1;AF=0.5;AN=2;BaseQRankSum=-0.731;ClippingRankSum=0.731;DP=5;FS=0;MLEAC=1;MLEAF=0.5;MQ=36.01;MQ0=0;MQRankSum=0.731;QD=30.36;ReadPosRankSum=-0.731;SOR=1.981	GT:AD:DP:GQ:PL	0/1:1,4:5:27:180,0,27
IV	10218277	C	CT	117.87	AC=2;AF=1;AN=2;DP=6;FS=0;MLEAC=2;MLEAF=1;MQ=37.34;MQ0=0;QD=19.64;SOR=1.022	GT:AD:DP:GQ:PL	1/1:0,5:5:15:155,15,0
IV	10218296	C	T	370.78	AC=2;AF=1;AN=2;DP=7;FS=0;MLEAC=2;MLEAF=1;MQ=39.03;MQ0=0;QD=35.3;SOR=0.941	GT:AD:DP:GQ:PL	1/1:0,7:7:27:399,27,0
IV	10218305	T	A	409.77	AC=2;AF=1;AN=2;DP=10;FS=0;MLEAC=2;MLEAF=1;MQ=39.33;MQ0=0;QD=28.89;SOR=0.693	GT:AD:DP:GQ:PL	1/1:0,10:10:30:438,30,0
IV	10218643	T	G	274.77	AC=2;AF=1;AN=2;DP=13;FS=0;MLEAC=2;MLEAF=1;MQ=33.62;MQ0=0;QD=21.14;SOR=3.442	GT:AD:DP:GQ:PL	1/1:0,11:11:33:303,33,0
IV	10218809	T	C	396.77	AC=2;AF=1;AN=2;DP=10;FS=0;MLEAC=2;MLEAF=1;MQ=47.72;MQ0=0;QD=34.35;SOR=2.303	GT:AD:DP:GQ:PL	1/1:0,10:10:30:425,30,0
IV	10219202	C	T	1150.77	AC=2;AF=1;AN=2;DP=31;FS=0;MLEAC=2;MLEAF=1;MQ=60;MQ0=0;QD=35.73;SOR=2.833	GT:AD:DP:GQ:PL	1/1:0,28:28:84:1179,84,0
IV	10219614	A	C	1347.77	AC=2;AF=1;AN=2;DP=34;FS=0;MLEAC=2;MLEAF=1;MQ=53.96;MQ0=0;QD=24.22;SOR=0.693	GT:AD:DP:GQ:PL	1/1:0,34:34:99:1376,102,0
IV	10219798	G	A	1125.77	AC=2;AF=1;AN=2;DP=28;FS=0;MLEAC=2;MLEAF=1;MQ=60;MQ0=0;QD=26.89;SOR=0.693	GT:AD:DP:GQ:PL	1/1:0,28:28:84:1154,84,0
IV	10220157	T	A	977.77	AC=2;AF=1;AN=2;DP=25;FS=0;MLEAC=2;MLEAF=1;MQ=60;MQ0=0;QD=29.32;SOR=0.77	GT:AD:DP:GQ:PL	1/1:0,25:25:75:1006,75,0
IV	10220247	A	G	1011.77	AC=2;AF=1;AN=2;DP=24;FS=0;MLEAC=2;MLEAF=1;MQ=60;MQ0=0;QD=30.01;SOR=0.859	GT:AD:DP:GQ:PL	1/1:0,24:24:72:1040,72,0
IV	10220978	G	C	1522.77	AC=2;AF=1;AN=2;DP=38;FS=0;MLEAC=2;MLEAF=1;MQ=60;MQ0=0;QD=25.51;SOR=0.914	GT:AD:DP:GQ:PL	1/1:0,38:38:99:1551,114,0
IV	10221173	T	C	624.77	AC=2;AF=1;AN=2;DP=16;FS=0;MLEAC=2;MLEAF=1;MQ=60;MQ0=0;QD=28.67;SOR=0.693	GT:AD:DP:GQ:PL	1/1:0,16:16:48:653,48,0
IV	10221840	T	A	751.77	AC=2;AF=1;AN=2;DP=19;FS=0;MLEAC=2;MLEAF=1;MQ=60;MQ0=0;QD=29.13;SOR=1.022	GT:AD:DP:GQ:PL	1/1:0,19:19:57:780,57,0
IV	10222204	C	T	1012.77	AC=2;AF=1;AN=2;DP=27;FS=0;MLEAC=2;MLEAF=1;MQ=60;MQ0=0;QD=33.26;SOR=0.693	GT:AD:DP:GQ:PL	1/1:0,26:26:78:1041,78,0
IV	10222354	C	T	1320.77	AC=2;AF=1;AN=2;DP=32;FS=0;MLEAC=2;MLEAF=1;MQ=60;MQ0=0;QD=28.24;SOR=1.473	GT:AD:DP:GQ:PL	1/1:0,32:32:96:1349,96,0
IV	10223110	A	T	592.77	AC=2;AF=1;AN=2;DP=15;FS=0;MLEAC=2;MLEAF=1;MQ=60;MQ0=0;QD=29.41;SOR=3.126	GT:AD:DP:GQ:PL	1/1:0,15:15:45:621,45,0
IV	10223355	CA	C	78	AC=2;AF=1;AN=2;DP=6;FS=0;MLEAC=2;MLEAF=1;MQ=60;MQ0=0;QD=13;SOR=0.693	GT:AD:DP:GQ:PL	1/1:0,4:4:12:115,12,0
IV	10223829	G	A	624.77	AC=2;AF=1;AN=2;DP=17;FS=0;MLEAC=2;MLEAF=1;MQ=60;MQ0=0;QD=31.89;SOR=1.739	GT:AD:DP:GQ:PL	1/1:0,17:17:51:653,51,0
IV	10224924	A	C	1389.77	AC=2;AF=1;AN=2;DP=34;FS=0;MLEAC=2;MLEAF=1;MQ=60;MQ0=0;QD=28.76;SOR=1.085	GT:AD:DP:GQ:PL	1/1:0,34:34:99:1418,102,0
IV	10225080	T	C	321.78	AC=2;AF=1;AN=2;DP=8;FS=0;MLEAC=2;MLEAF=1;MQ=60;MQ0=0;QD=34.46;SOR=1.863	GT:AD:DP:GQ:PL	1/1:0,8:8:24:350,24,0
IV	10225381	A	T	331.77	AC=2;AF=1;AN=2;DP=14;FS=0;MLEAC=2;MLEAF=1;MQ=60;MQ0=0;QD=23.7;SOR=0.836	GT:AD:DP:GQ:PL	1/1:0,13:13:39:360,39,0
IV	10225395	A	AT	206.75	AC=2;AF=1;AN=2;DP=12;FS=0;MLEAC=2;MLEAF=1;MQ=60;MQ0=0;QD=17.23;SOR=4.407	GT:AD:DP:GQ:PL	1/1:0,8:8:24:244,24,0
IV	10225543	A	G	384.77	AC=2;AF=1;AN=2;DP=10;FS=0;MLEAC=2;MLEAF=1;MQ=60;MQ0=0;QD=31.7;SOR=1.609	GT:AD:DP:GQ:PL	1/1:0,10:10:30:413,30,0
IV	10226119	CT	C	735.73	AC=2;AF=1;AN=2;BaseQRankSum=1.016;ClippingRankSum=1.016;DP=34;FS=0;MLEAC=2;MLEAF=1;MQ=60.32;MQ0=0;MQRankSum=-1.494;QD=21.64;ReadPosRankSum=-1.375;SOR=0.223	GT:AD:DP:GQ:PL	1/1:1,28:29:59:773,59,0
IV	10226255	G	T	984.77	AC=2;AF=1;AN=2;DP=24;FS=0;MLEAC=2;MLEAF=1;MQ=60;MQ0=0;QD=30.42;SOR=0.693	GT:AD:DP:GQ:PL	1/1:0,24:24:72:1013,72,0
IV	10226329	T	G	753.77	AC=2;AF=1;AN=2;DP=20;FS=0;MLEAC=2;MLEAF=1;MQ=60;MQ0=0;QD=31.85;SOR=1.127	GT:AD:DP:GQ:PL	1/1:0,20:20:60:782,60,0
IV	10226466	GT	G	922.73	AC=2;AF=1;AN=2;DP=33;FS=0;MLEAC=2;MLEAF=1;MQ=60.65;MQ0=0;QD=27.96;SOR=0.818	GT:AD:DP:GQ:PL	1/1:0,32:32:96:960,96,0
IV	10226538	G	A	826.77	AC=2;AF=1;AN=2;DP=22;FS=0;MLEAC=2;MLEAF=1;MQ=60.49;MQ0=0;QD=26.85;SOR=0.874	GT:AD:DP:GQ:PL	1/1:0,22:22:66:855,66,0
IV	10226963	A	T	896.77	AC=2;AF=1;AN=2;DP=21;FS=0;MLEAC=2;MLEAF=1;MQ=60;MQ0=0;QD=25.44;SOR=1.508	GT:AD:DP:GQ:PL	1/1:0,21:21:63:925,63,0
IV	10226988	T	C	1134.77	AC=2;AF=1;AN=2;DP=27;FS=0;MLEAC=2;MLEAF=1;MQ=60;MQ0=0;QD=34.4;SOR=1.101	GT:AD:DP:GQ:PL	1/1:0,27:27:81:1163,81,0
IV	10227733	G	T	852.77	AC=2;AF=1;AN=2;DP=22;FS=0;MLEAC=2;MLEAF=1;MQ=60;MQ0=0;QD=33.27;SOR=1.931	GT:AD:DP:GQ:PL	1/1:0,22:22:66:881,66,0
IV	10227866	A	G	1197.77	AC=2;AF=1;AN=2;DP=30;FS=0;MLEAC=2;MLEAF=1;MQ=60;MQ0=0;QD=32.4;SOR=1.143	GT:AD:DP:GQ:PL	1/1:0,30:30:90:1226,90,0
IV	10227913	G	A	820.77	AC=2;AF=1;AN=2;DP=21;FS=0;MLEAC=2;MLEAF=1;MQ=60;MQ0=0;QD=29.22;SOR=0.99	GT:AD:DP:GQ:PL	1/1:0,21:21:63:849,63,0
IV	10228251	T	TTTCTTCTTCTTCTTCTTCTTC	1185.73	AC=2;AF=1;AN=2;DP=30;FS=0;MLEAC=2;MLEAF=1;MQ=44.96;MQ0=0;QD=31.99;SOR=1.358	GT:AD:DP:GQ:PL	1/1:0,25:25:83:1223,83,0
IV	10228469	A	C	1029.77	AC=2;AF=1;AN=2;DP=27;FS=0;MLEAC=2;MLEAF=1;MQ=40.44;MQ0=0;QD=23.89;SOR=1.101	GT:AD:DP:GQ:PL	1/1:0,27:27:81:1058,81,0
IV	10229023	A	AT	602.73	AC=2;AF=1;AN=2;DP=24;FS=0;MLEAC=2;MLEAF=1;MQ=60.45;MQ0=0;QD=25.11;SOR=0.99	GT:AD:DP:GQ:PL	1/1:0,21:21:63:640,63,0
IV	10229254	A	G	1933.77	AC=2;AF=1;AN=2;DP=49;FS=0;MLEAC=2;MLEAF=1;MQ=60;MQ0=0;QD=28.66;SOR=0.818	GT:AD:DP:GQ:PL	1/1:0,49:49:99:1962,147,0
IV	10229467	CT	C	787.73	AC=2;AF=1;AN=2;DP=32;FS=0;MLEAC=2;MLEAF=1;MQ=60.34;MQ0=0;QD=24.62;SOR=1.302	GT:AD:DP:GQ:PL	1/1:0,27:27:81:825,81,0
IV	10229721	T	G	1207.77	AC=2;AF=1;AN=2;DP=31;FS=0;MLEAC=2;MLEAF=1;MQ=60;MQ0=0;QD=28.39;SOR=0.756	GT:AD:DP:GQ:PL	1/1:0,31:31:93:1236,93,0
IV	10229750	T	G	1169.77	AC=2;AF=1;AN=2;DP=29;FS=0;MLEAC=2;MLEAF=1;MQ=60;MQ0=0;QD=26;SOR=0.906	GT:AD:DP:GQ:PL	1/1:0,29:29:87:1198,87,0
IV	10230128	G	GA	487.73	AC=2;AF=1;AN=2;BaseQRankSum=-1.561;ClippingRankSum=1.041;DP=24;FS=5.229;MLEAC=2;MLEAF=1;MQ=60.45;MQ0=0;MQRankSum=0.52;QD=20.32;ReadPosRankSum=-0.173;SOR=1.872	GT:AD:DP:GQ:PL	1/1:1,19:20:34:525,34,0
IV	10230304	T	G	745.77	AC=2;AF=1;AN=2;DP=20;FS=0;MLEAC=2;MLEAF=1;MQ=60;MQ0=0;QD=33.47;SOR=1.981	GT:AD:DP:GQ:PL	1/1:0,19:19:57:774,57,0
IV	10230409	G	A	285.78	AC=2;AF=1;AN=2;DP=8;FS=0;MLEAC=2;MLEAF=1;MQ=47.72;MQ0=0;QD=37.29;SOR=4.407	GT:AD:DP:GQ:PL	1/1:0,8:8:24:314,24,0
IV	10230427	A	AG	153.87	AC=2;AF=1;AN=2;DP=6;FS=0;MLEAC=2;MLEAF=1;MQ=42.86;MQ0=0;QD=25.64;SOR=3.611	GT:AD:DP:GQ:PL	1/1:0,5:5:15:191,15,0
IV	10230539	G	A	539.77	AC=2;AF=1;AN=2;DP=14;FS=0;MLEAC=2;MLEAF=1;MQ=39.73;MQ0=0;QD=33.24;SOR=2.985	GT:AD:DP:GQ:PL	1/1:0,14:14:42:568,42,0
IV	10230639	G	GA	484.73	AC=2;AF=1;AN=2;DP=21;FS=0;MLEAC=2;MLEAF=1;MQ=37.96;MQ0=0;QD=23.08;SOR=2.833	GT:AD:DP:GQ:PL	1/1:0,18:18:54:522,54,0
IV	10230725	C	G	417.77	AC=2;AF=1;AN=2;DP=11;FS=0;MLEAC=2;MLEAF=1;MQ=40;MQ0=0;QD=30.46;SOR=4.977	GT:AD:DP:GQ:PL	1/1:0,11:11:33:446,33,0
IV	10230935	GT	G	705.73	AC=2;AF=1;AN=2;DP=25;FS=0;MLEAC=2;MLEAF=1;MQ=60;MQ0=0;QD=28.23;SOR=0.693	GT:AD:DP:GQ:PL	1/1:0,24:24:72:743,72,0
IV	10230994	GTT	G	1198.73	AC=2;AF=1;AN=2;DP=32;FS=0;MLEAC=2;MLEAF=1;MQ=60;MQ0=0;QD=30.57;SOR=0.756	GT:AD:DP:GQ:PL	1/1:0,31:31:93:1236,93,0
IV	10233489	T	C	516.77	AC=2;AF=1;AN=2;DP=25;FS=0;MLEAC=2;MLEAF=1;MQ=60;MQ0=0;QD=20.67;SOR=4.047	GT:AD:DP:GQ:PL	1/1:0,15:15:45:545,45,0
IV	10234470	T	A	1042.77	AC=2;AF=1;AN=2;DP=26;FS=0;MLEAC=2;MLEAF=1;MQ=60;MQ0=0;QD=30.04;SOR=0.846	GT:AD:DP:GQ:PL	1/1:0,26:26:78:1071,78,0
IV	10234902	CGT	C	768.73	AC=2;AF=1;AN=2;DP=34;FS=0;MLEAC=2;MLEAF=1;MQ=60.32;MQ0=0;QD=22.61;SOR=0.859	GT:AD:DP:GQ:PL	1/1:0,24:24:72:806,72,0
IV	10235209	C	T	1117.77	AC=2;AF=1;AN=2;DP=29;FS=0;MLEAC=2;MLEAF=1;MQ=60;MQ0=0;QD=29.17;SOR=1.071	GT:AD:DP:GQ:PL	1/1:0,29:29:87:1146,87,0
IV	10235504	G	C	1093.77	AC=2;AF=1;AN=2;DP=28;FS=0;MLEAC=2;MLEAF=1;MQ=60;MQ0=0;QD=27.95;SOR=1.179	GT:AD:DP:GQ:PL	1/1:0,28:28:84:1122,84,0
IV	10236165	C	T	972.77	AC=2;AF=1;AN=2;DP=27;FS=0;MLEAC=2;MLEAF=1;MQ=60;MQ0=0;QD=31.95;SOR=0.922	GT:AD:DP:GQ:PL	1/1:0,27:27:81:1001,81,0
IV	10236254	C	T	1272.77	AC=2;AF=1;AN=2;DP=32;FS=0;MLEAC=2;MLEAF=1;MQ=60;MQ0=0;QD=35.37;SOR=1.839	GT:AD:DP:GQ:PL	1/1:0,31:31:93:1301,93,0
IV	10236539	T	C	1063.77	AC=2;AF=1;AN=2;DP=26;FS=0;MLEAC=2;MLEAF=1;MQ=60;MQ0=0;QD=28.65;SOR=1.022	GT:AD:DP:GQ:PL	1/1:0,26:26:78:1092,78,0
IV	10237565	A	G	1389.77	AC=2;AF=1;AN=2;DP=34;FS=0;MLEAC=2;MLEAF=1;MQ=60;MQ0=0;QD=28.85;SOR=0.693	GT:AD:DP:GQ:PL	1/1:0,34:34:99:1418,102,0
IV	10238622	A	G	737.77	AC=2;AF=1;AN=2;DP=20;FS=0;MLEAC=2;MLEAF=1;MQ=60;MQ0=0;QD=24.97;SOR=0.892	GT:AD:DP:GQ:PL	1/1:0,20:20:60:766,60,0
IV	10239433	A	G	1471.77	AC=2;AF=1;AN=2;DP=38;FS=0;MLEAC=2;MLEAF=1;MQ=60;MQ0=0;QD=30.4;SOR=0.798	GT:AD:DP:GQ:PL	1/1:0,38:38:99:1500,114,0
IV	10239759	G	C	959.77	AC=2;AF=1;AN=2;DP=26;FS=0;MLEAC=2;MLEAF=1;MQ=60;MQ0=0;QD=29.67;SOR=1.022	GT:AD:DP:GQ:PL	1/1:0,26:26:78:988,78,0
IV	10240191	T	A	742.77	AC=2;AF=1;AN=2;BaseQRankSum=1.3;ClippingRankSum=-0.867;DP=24;FS=0;MLEAC=2;MLEAF=1;MQ=60;MQ0=0;MQRankSum=-0.578;QD=30.95;ReadPosRankSum=0.144;SOR=0.582	GT:AD:DP:GQ:PL	1/1:1,23:24:61:771,61,0
IV	10240390	A	AT	604.73	AC=2;AF=1;AN=2;DP=15;FS=0;MLEAC=2;MLEAF=1;MQ=60;MQ0=0;QD=31.56;SOR=1.112	GT:AD:DP:GQ:PL	1/1:0,15:15:48:642,48,0
IV	10240891	G	T	774.77	AC=2;AF=1;AN=2;DP=23;FS=0;MLEAC=2;MLEAF=1;MQ=60;MQ0=0;QD=33.69;SOR=0.776	GT:AD:DP:GQ:PL	1/1:0,23:23:69:803,69,0
IV	10241522	G	A	1346.77	AC=2;AF=1;AN=2;DP=33;FS=0;MLEAC=2;MLEAF=1;MQ=60;MQ0=0;QD=31.83;SOR=1.179	GT:AD:DP:GQ:PL	1/1:0,33:33:99:1375,99,0
IV	10241607	T	C	1426.77	AC=2;AF=1;AN=2;DP=37;FS=0;MLEAC=2;MLEAF=1;MQ=60;MQ0=0;QD=28.26;SOR=1.121	GT:AD:DP:GQ:PL	1/1:0,37:37:99:1455,111,0
IV	10241620	A	G	1536.77	AC=2;AF=1;AN=2;BaseQRankSum=-1.646;ClippingRankSum=1.559;DP=40;FS=3.716;MLEAC=2;MLEAF=1;MQ=60;MQ0=0;MQRankSum=1.646;QD=32.76;ReadPosRankSum=-1.733;SOR=0.808	GT:AD:DP:GQ:PL	1/1:1,39:40:75:1565,75,0
IV	10241683	T	G	1295.77	AC=2;AF=1;AN=2;DP=32;FS=0;MLEAC=2;MLEAF=1;MQ=60;MQ0=0;QD=29.47;SOR=0.818	GT:AD:DP:GQ:PL	1/1:0,32:32:96:1324,96,0
IV	10242520	CT	C	813.73	AC=2;AF=1;AN=2;DP=25;FS=0;MLEAC=2;MLEAF=1;MQ=60.43;MQ0=0;QD=32.55;SOR=1.051	GT:AD:DP:GQ:PL	1/1:0,24:24:72:851,72,0
IV	10242787	T	A	1195.77	AC=2;AF=1;AN=2;DP=28;FS=0;MLEAC=2;MLEAF=1;MQ=60;MQ0=0;QD=31.59;SOR=0.836	GT:AD:DP:GQ:PL	1/1:0,28:28:84:1224,84,0
IV	10242788	C	T	1195.77	AC=2;AF=1;AN=2;DP=28;FS=0;MLEAC=2;MLEAF=1;MQ=60;MQ0=0;QD=27.95;SOR=0.836	GT:AD:DP:GQ:PL	1/1:0,28:28:84:1224,84,0
IV	10243361	G	A	1504.77	AC=2;AF=1;AN=2;DP=37;FS=0;MLEAC=2;MLEAF=1;MQ=60;MQ0=0;QD=31.88;SOR=1.121	GT:AD:DP:GQ:PL	1/1:0,37:37:99:1533,111,0
IV	10244622	G	GA	816.73	AC=2;AF=1;AN=2;DP=31;FS=0;MLEAC=2;MLEAF=1;MQ=60;MQ0=0;QD=26.35;SOR=0.836	GT:AD:DP:GQ:PL	1/1:0,28:28:84:854,84,0
IV	10244897	T	C	801.77	AC=2;AF=1;AN=2;DP=20;FS=0;MLEAC=2;MLEAF=1;MQ=60;MQ0=0;QD=28.07;SOR=1.721	GT:AD:DP:GQ:PL	1/1:0,20:20:60:830,60,0
IV	10246656	T	C	1246.77	AC=2;AF=1;AN=2;DP=32;FS=0;MLEAC=2;MLEAF=1;MQ=60;MQ0=0;QD=25.8;SOR=1.284	GT:AD:DP:GQ:PL	1/1:0,32:32:96:1275,96,0
IV	10247380	CA	C	356.77	AC=2;AF=1;AN=2;BaseQRankSum=0.868;ClippingRankSum=0.217;DP=19;FS=0;MLEAC=2;MLEAF=1;MQ=60;MQ0=0;MQRankSum=-1.302;QD=18.78;ReadPosRankSum=0.217;SOR=0.275	GT:AD:DP:GQ:PL	1/1:1,15:16:20:394,20,0
IV	10247791	T	A	839.77	AC=2;AF=1;AN=2;DP=21;FS=0;MLEAC=2;MLEAF=1;MQ=60;MQ0=0;QD=32.97;SOR=0.784	GT:AD:DP:GQ:PL	1/1:0,21:21:63:868,63,0
IV	10247837	T	A	788.77	AC=2;AF=1;AN=2;DP=20;FS=0;MLEAC=2;MLEAF=1;MQ=60;MQ0=0;QD=26.44;SOR=1.402	GT:AD:DP:GQ:PL	1/1:0,20:20:60:817,60,0
IV	10247969	C	T	1153.77	AC=2;AF=1;AN=2;DP=29;FS=0;MLEAC=2;MLEAF=1;MQ=60;MQ0=0;QD=30.57;SOR=1.255	GT:AD:DP:GQ:PL	1/1:0,29:29:87:1182,87,0
IV	10248203	AT	A	862.73	AC=2;AF=1;AN=2;DP=35;FS=0;MLEAC=2;MLEAF=1;MQ=60.92;MQ0=0;QD=24.65;SOR=0.826	GT:AD:DP:GQ:PL	1/1:0,30:30:90:900,90,0
IV	10248497	A	G	1233.77	AC=2;AF=1;AN=2;DP=32;FS=0;MLEAC=2;MLEAF=1;MQ=60;MQ0=0;QD=23.36;SOR=1.214	GT:AD:DP:GQ:PL	1/1:0,31:31:93:1262,93,0
IV	10249111	T	A	826.77	AC=2;AF=1;AN=2;DP=23;FS=0;MLEAC=2;MLEAF=1;MQ=60;MQ0=0;QD=27.42;SOR=0.963	GT:AD:DP:GQ:PL	1/1:0,23:23:69:855,69,0
IV	10249642	AT	A	735.73	AC=2;AF=1;AN=2;DP=31;FS=0;MLEAC=2;MLEAF=1;MQ=60;MQ0=0;QD=23.73;SOR=0.922	GT:AD:DP:GQ:PL	1/1:0,27:27:81:773,81,0
IV	10249724	G	A	998.77	AC=2;AF=1;AN=2;DP=26;FS=0;MLEAC=2;MLEAF=1;MQ=60;MQ0=0;QD=33.12;SOR=0.846	GT:AD:DP:GQ:PL	1/1:0,26:26:78:1027,78,0
IV	10249969	A	G	1116.77	AC=2;AF=1;AN=2;DP=27;FS=0;MLEAC=2;MLEAF=1;MQ=60;MQ0=0;QD=35.34;SOR=0.922	GT:AD:DP:GQ:PL	1/1:0,27:27:81:1145,81,0
IV	10250026	A	T	864.77	AC=2;AF=1;AN=2;DP=22;FS=0;MLEAC=2;MLEAF=1;MQ=60;MQ0=0;QD=31.55;SOR=0.874	GT:AD:DP:GQ:PL	1/1:0,22:22:66:893,66,0
IV	10250146	C	CGGAAAAACGCG	1039.73	AC=2;AF=1;AN=2;DP=23;FS=0;MLEAC=2;MLEAF=1;MQ=60;MQ0=0;QD=32.62;SOR=0.784	GT:AD:DP:GQ:PL	1/1:0,21:21:72:1077,72,0
IV	10250383	A	T	550.77	AC=2;AF=1;AN=2;DP=19;FS=0;MLEAC=2;MLEAF=1;MQ=60;MQ0=0;QD=28.99;SOR=0.793	GT:AD:DP:GQ:PL	1/1:0,19:19:57:579,57,0
IV	10251002	T	G	852.77	AC=2;AF=1;AN=2;DP=21;FS=0;MLEAC=2;MLEAF=1;MQ=60;MQ0=0;QD=31.1;SOR=0.99	GT:AD:DP:GQ:PL	1/1:0,21:21:63:881,63,0
IV	10252079	A	G	801.77	AC=2;AF=1;AN=2;DP=20;FS=0;MLEAC=2;MLEAF=1;MQ=60;MQ0=0;QD=31.02;SOR=0.892	GT:AD:DP:GQ:PL	1/1:0,20:20:60:830,60,0
IV	10252122	T	C	769.77	AC=2;AF=1;AN=2;DP=21;FS=0;MLEAC=2;MLEAF=1;MQ=60;MQ0=0;QD=34.62;SOR=0.99	GT:AD:DP:GQ:PL	1/1:0,21:21:63:798,63,0
IV	10252824	GT	G	758.73	AC=2;AF=1;AN=2;DP=29;FS=0;MLEAC=2;MLEAF=1;MQ=60.37;MQ0=0;QD=26.16;SOR=0.846	GT:AD:DP:GQ:PL	1/1:0,26:26:78:796,78,0
IV	10252930	A	AT	485.73	AC=2;AF=1;AN=2;DP=22;FS=0;MLEAC=2;MLEAF=1;MQ=60;MQ0=0;QD=22.08;SOR=1.179	GT:AD:DP:GQ:PL	1/1:0,18:18:54:523,54,0
IV	10253854	T	C	803.77	AC=2;AF=1;AN=2;DP=21;FS=0;MLEAC=2;MLEAF=1;MQ=60;MQ0=0;QD=32.72;SOR=0.784	GT:AD:DP:GQ:PL	1/1:0,21:21:63:832,63,0
IV	10254291	T	TGA	755.73	AC=2;AF=1;AN=2;DP=24;FS=0;MLEAC=2;MLEAF=1;MQ=60;MQ0=0;QD=31.49;SOR=1.828	GT:AD:DP:GQ:PL	1/1:0,21:21:63:793,63,0
IV	10254845	T	G	654.77	AC=2;AF=1;AN=2;DP=18;FS=0;MLEAC=2;MLEAF=1;MQ=60;MQ0=0;QD=36.35;SOR=1.493	GT:AD:DP:GQ:PL	1/1:0,18:18:54:683,54,0
IV	10254916	A	C	766.77	AC=2;AF=1;AN=2;DP=21;FS=0;MLEAC=2;MLEAF=1;MQ=60;MQ0=0;QD=33.76;SOR=0.99	GT:AD:DP:GQ:PL	1/1:0,21:21:63:795,63,0
IV	10255526	C	CTGCTCTGGGTTACTGTATAAATTTTTCTTTTTCT	1264.73	AC=2;AF=1;AN=2;DP=21;FS=0;MLEAC=2;MLEAF=1;MQ=60;MQ0=0;QD=30.08;SOR=0.892	GT:AD:DP:GQ:PL	1/1:0,20:20:86:1302,86,0
IV	10256844	G	A	1521.77	AC=2;AF=1;AN=2;DP=40;FS=0;MLEAC=2;MLEAF=1;MQ=60;MQ0=0;QD=25.08;SOR=0.793	GT:AD:DP:GQ:PL	1/1:0,40:40:99:1550,119,0
IV	10256879	T	A	1523.77	AC=2;AF=1;AN=2;DP=39;FS=0;MLEAC=2;MLEAF=1;MQ=60;MQ0=0;QD=31.93;SOR=1.236	GT:AD:DP:GQ:PL	1/1:0,39:39:99:1552,116,0
IV	10257065	A	T	723.77	AC=2;AF=1;AN=2;DP=23;FS=0;MLEAC=2;MLEAF=1;MQ=60;MQ0=0;QD=31.47;SOR=1.828	GT:AD:DP:GQ:PL	1/1:0,21:21:63:752,63,0
IV	10257473	T	C	813.77	AC=2;AF=1;AN=2;DP=20;FS=0;MLEAC=2;MLEAF=1;MQ=60;MQ0=0;QD=28.81;SOR=0.693	GT:AD:DP:GQ:PL	1/1:0,20:20:60:842,60,0
IV	10257496	GT	G	756.73	AC=2;AF=1;AN=2;DP=27;FS=0;MLEAC=2;MLEAF=1;MQ=60;MQ0=0;QD=28.03;SOR=0.846	GT:AD:DP:GQ:PL	1/1:0,26:26:78:794,78,0
IV	10257554	G	C	1279.77	AC=2;AF=1;AN=2;DP=32;FS=0;MLEAC=2;MLEAF=1;MQ=60;MQ0=0;QD=27.81;SOR=0.693	GT:AD:DP:GQ:PL	1/1:0,32:32:96:1308,96,0
IV	10257920	GA	G	743.73	AC=2;AF=1;AN=2;DP=26;FS=0;MLEAC=2;MLEAF=1;MQ=60;MQ0=0;QD=28.61;SOR=0.846	GT:AD:DP:GQ:PL	1/1:0,26:26:78:781,78,0
IV	10257951	T	TA	613.73	AC=2;AF=1;AN=2;DP=25;FS=0;MLEAC=2;MLEAF=1;MQ=60;MQ0=0;QD=24.55;SOR=1.23	GT:AD:DP:GQ:PL	1/1:0,21:21:63:651,63,0
IV	10258060	A	T	915.77	AC=2;AF=1;AN=2;DP=22;FS=0;MLEAC=2;MLEAF=1;MQ=60;MQ0=0;QD=23.47;SOR=1.085	GT:AD:DP:GQ:PL	1/1:0,22:22:66:944,66,0
IV	10258190	A	C	1576.77	AC=2;AF=1;AN=2;DP=38;FS=0;MLEAC=2;MLEAF=1;MQ=60;MQ0=0;QD=29.68;SOR=0.914	GT:AD:DP:GQ:PL	1/1:0,38:38:99:1605,114,0
IV	10258488	A	G	725.77	AC=2;AF=1;AN=2;DP=21;FS=0;MLEAC=2;MLEAF=1;MQ=42.56;MQ0=0;QD=34.56;SOR=3.816	GT:AD:DP:GQ:PL	1/1:0,21:21:62:754,62,0
IV	10258622	T	C	811.77	AC=2;AF=1;AN=2;DP=21;FS=0;MLEAC=2;MLEAF=1;MQ=40;MQ0=0;QD=23.49;SOR=6.184	GT:AD:DP:GQ:PL	1/1:0,21:21:63:840,63,0
IV	10258635	G	A	727.77	AC=2;AF=1;AN=2;DP=18;FS=0;MLEAC=2;MLEAF=1;MQ=40;MQ0=0;QD=27.63;SOR=5.892	GT:AD:DP:GQ:PL	1/1:0,18:18:54:756,54,0
IV	10258787	G	A	217.84	AC=2;AF=1;AN=2;DP=7;FS=0;MLEAC=2;MLEAF=1;MQ=40;MQ0=0;QD=31.12;SOR=3.912	GT:AD:DP:GQ:PL	1/1:0,6:6:18:246,18,0
IV	10263680	G	GTT	88	AC=2;AF=1;AN=2;DP=5;FS=0;MLEAC=2;MLEAF=1;MQ=38.98;MQ0=0;QD=17.6;SOR=0.693	GT:AD:DP:GQ:PL	1/1:0,4:4:12:125,12,0
IV	10263972	T	C	343.78	AC=2;AF=1;AN=2;DP=9;FS=0;MLEAC=2;MLEAF=1;MQ=38.77;MQ0=0;QD=38.08;SOR=4.615	GT:AD:DP:GQ:PL	1/1:0,9:9:27:372,27,0
IV	10264951	T	C	666.77	AC=2;AF=1;AN=2;DP=24;FS=0;MLEAC=2;MLEAF=1;MQ=60;MQ0=0;QD=27.78;SOR=3.258	GT:AD:DP:GQ:PL	1/1:0,16:16:48:695,48,0
IV	10264952	C	T	666.77	AC=2;AF=1;AN=2;DP=23;FS=0;MLEAC=2;MLEAF=1;MQ=60;MQ0=0;QD=28.99;SOR=4.047	GT:AD:DP:GQ:PL	1/1:0,15:15:48:695,48,0
IV	10265243	A	C	903.77	AC=2;AF=1;AN=2;DP=25;FS=0;MLEAC=2;MLEAF=1;MQ=60;MQ0=0;QD=30.88;SOR=0.859	GT:AD:DP:GQ:PL	1/1:0,24:24:72:932,72,0
IV	10265964	C	A	1095.77	AC=2;AF=1;AN=2;DP=28;FS=0;MLEAC=2;MLEAF=1;MQ=60;MQ0=0;QD=34.6;SOR=1.101	GT:AD:DP:GQ:PL	1/1:0,27:27:81:1124,81,0
IV	10267200	G	A	1241.77	AC=2;AF=1;AN=2;DP=32;FS=0;MLEAC=2;MLEAF=1;MQ=60;MQ0=0;QD=30.1;SOR=1.112	GT:AD:DP:GQ:PL	1/1:0,32:32:96:1270,96,0
IV	10267564	T	C	1045.77	AC=2;AF=1;AN=2;DP=26;FS=0;MLEAC=2;MLEAF=1;MQ=60;MQ0=0;QD=30.83;SOR=1.445	GT:AD:DP:GQ:PL	1/1:0,26:26:78:1074,78,0
IV	10267728	A	G	1059.77	AC=2;AF=1;AN=2;DP=26;FS=0;MLEAC=2;MLEAF=1;MQ=60;MQ0=0;QD=27.21;SOR=0.846	GT:AD:DP:GQ:PL	1/1:0,26:26:78:1088,78,0
IV	10267978	G	GT	602.73	AC=2;AF=1;AN=2;DP=21;FS=0;MLEAC=2;MLEAF=1;MQ=60;MQ0=0;QD=28.7;SOR=2.093	GT:AD:DP:GQ:PL	1/1:0,20:20:63:640,63,0
IV	10268185	T	C	1500.77	AC=2;AF=1;AN=2;DP=38;FS=0;MLEAC=2;MLEAF=1;MQ=60;MQ0=0;QD=34.81;SOR=1.179	GT:AD:DP:GQ:PL	1/1:0,38:38:99:1529,114,0
IV	10268762	A	G	577.77	AC=2;AF=1;AN=2;DP=14;FS=0;MLEAC=2;MLEAF=1;MQ=60;MQ0=0;QD=32.57;SOR=0.976	GT:AD:DP:GQ:PL	1/1:0,14:14:42:606,42,0
IV	10268887	T	C	699.77	AC=2;AF=1;AN=2;DP=19;FS=0;MLEAC=2;MLEAF=1;MQ=60;MQ0=0;QD=29.18;SOR=1.292	GT:AD:DP:GQ:PL	1/1:0,19:19:57:728,57,0
IV	10268998	G	T	625.77	AC=2;AF=1;AN=2;DP=18;FS=0;MLEAC=2;MLEAF=1;MQ=60;MQ0=0;QD=34.76;SOR=1.179	GT:AD:DP:GQ:PL	1/1:0,18:18:54:654,54,0
IV	10269958	A	T	1491.77	AC=2;AF=1;AN=2;DP=38;FS=0;MLEAC=2;MLEAF=1;MQ=60;MQ0=0;QD=31.35;SOR=0.914	GT:AD:DP:GQ:PL	1/1:0,38:38:99:1520,113,0
IV	10270093	T	C	1190.77	AC=2;AF=1;AN=2;DP=30;FS=0;MLEAC=2;MLEAF=1;MQ=60;MQ0=0;QD=30.63;SOR=0.826	GT:AD:DP:GQ:PL	1/1:0,30:30:90:1219,90,0
IV	10270182	G	T	881.77	AC=2;AF=1;AN=2;DP=25;FS=0;MLEAC=2;MLEAF=1;MQ=60;MQ0=0;QD=32.54;SOR=0.77	GT:AD:DP:GQ:PL	1/1:0,25:25:75:910,75,0
IV	10270341	G	GA	993.73	AC=2;AF=1;AN=2;DP=35;FS=0;MLEAC=2;MLEAF=1;MQ=60;MQ0=0;QD=28.39;SOR=0.88	GT:AD:DP:GQ:PL	1/1:0,33:33:99:1031,99,0
IV	10270450	A	G	1207.77	AC=2;AF=1;AN=2;DP=32;FS=0;MLEAC=2;MLEAF=1;MQ=60;MQ0=0;QD=31.88;SOR=1.044	GT:AD:DP:GQ:PL	1/1:0,31:31:93:1236,93,0
IV	10270662	T	C	987.77	AC=2;AF=1;AN=2;DP=26;FS=0;MLEAC=2;MLEAF=1;MQ=60;MQ0=0;QD=33.63;SOR=1.022	GT:AD:DP:GQ:PL	1/1:0,26:26:77:1016,77,0
IV	10270753	A	G	1293.77	AC=2;AF=1;AN=2;DP=33;FS=0;MLEAC=2;MLEAF=1;MQ=60;MQ0=0;QD=28.43;SOR=0.88	GT:AD:DP:GQ:PL	1/1:0,33:33:99:1322,99,0
IV	10270921	T	TA	988.73	AC=2;AF=1;AN=2;DP=35;FS=0;MLEAC=2;MLEAF=1;MQ=60;MQ0=0;QD=28.25;SOR=1.352	GT:AD:DP:GQ:PL	1/1:0,33:33:99:1026,99,0
IV	10271131	G	A	1011.77	AC=2;AF=1;AN=2;DP=23;FS=0;MLEAC=2;MLEAF=1;MQ=60;MQ0=0;QD=27.78;SOR=1.179	GT:AD:DP:GQ:PL	1/1:0,23:23:72:1040,72,0
IV	10271140	A	G	879.77	AC=2;AF=1;AN=2;DP=19;FS=0;MLEAC=2;MLEAF=1;MQ=60;MQ0=0;QD=31.56;SOR=0.793	GT:AD:DP:GQ:PL	1/1:0,19:19:63:908,63,0
IV	10271358	G	A	940.77	AC=2;AF=1;AN=2;DP=25;FS=0;MLEAC=2;MLEAF=1;MQ=60;MQ0=0;QD=33.41;SOR=1.609	GT:AD:DP:GQ:PL	1/1:0,25:25:75:969,75,0
IV	10272055	A	T	1196.77	AC=2;AF=1;AN=2;DP=28;FS=0;MLEAC=2;MLEAF=1;MQ=60;MQ0=0;QD=26.87;SOR=1.382	GT:AD:DP:GQ:PL	1/1:0,28:28:84:1225,84,0
IV	10272619	T	G	867.77	AC=2;AF=1;AN=2;DP=29;FS=0;MLEAC=2;MLEAF=1;MQ=60;MQ0=0;QD=29.92;SOR=1.329	GT:AD:DP:GQ:PL	1/1:0,22:22:66:896,66,0
IV	10272845	A	C	860.77	AC=2;AF=1;AN=2;DP=29;FS=0;MLEAC=2;MLEAF=1;MQ=60;MQ0=0;QD=29.68;SOR=1.609	GT:AD:DP:GQ:PL	1/1:0,22:22:66:889,66,0
IV	10273257	A	AT	885.73	AC=2;AF=1;AN=2;DP=23;FS=0;MLEAC=2;MLEAF=1;MQ=60.93;MQ0=0;QD=35.06;SOR=2.03	GT:AD:DP:GQ:PL	1/1:0,23:23:69:923,69,0
IV	10273471	G	GAAA	851.73	AC=2;AF=1;AN=2;DP=27;FS=0;MLEAC=1;MLEAF=0.5;MQ=60;MQ0=0;QD=31.55;SOR=2.448	GT:AD:DP:GQ:PL	1/1:0,18:18:63:864,63,0
IV	10273482	G	A	990.77	AC=2;AF=1;AN=2;DP=26;FS=0;MLEAC=2;MLEAF=1;MQ=60.42;MQ0=0;QD=26.18;SOR=1.708	GT:AD:DP:GQ:PL	1/1:0,23:23:69:1019,69,0
IV	10273514	T	A	579.77	AC=2;AF=1;AN=2;DP=19;FS=0;MLEAC=2;MLEAF=1;MQ=59.24;MQ0=0;QD=30.51;SOR=1.911	GT:AD:DP:GQ:PL	1/1:0,15:15:45:608,45,0
IV	10274499	C	T	46.74	AC=2;AF=1;AN=2;DP=2;FS=0;MLEAC=2;MLEAF=1;MQ=60;MQ0=0;QD=23.37;SOR=0.693	GT:AD:DP:GQ:PL	1/1:0,2:2:6:74,6,0
IV	10276426	C	G	440.77	AC=2;AF=1;AN=2;DP=12;FS=0;MLEAC=2;MLEAF=1;MQ=60;MQ0=0;QD=30.03;SOR=0.693	GT:AD:DP:GQ:PL	1/1:0,12:12:36:469,36,0
IV	10276599	T	A	962.77	AC=2;AF=1;AN=2;DP=25;FS=0;MLEAC=2;MLEAF=1;MQ=60;MQ0=0;QD=29.51;SOR=1.609	GT:AD:DP:GQ:PL	1/1:0,25:25:75:991,75,0
IV	10278421	C	T	1194.77	AC=2;AF=1;AN=2;DP=31;FS=0;MLEAC=2;MLEAF=1;MQ=60;MQ0=0;QD=32.15;SOR=1.071	GT:AD:DP:GQ:PL	1/1:0,29:29:87:1223,87,0
IV	10278833	TGTGCCGCTACTTGGGGCACCG	T	191.82	AC=2;AF=1;AN=2;DP=10;FS=0;MLEAC=2;MLEAF=1;MQ=55.95;MQ0=0;QD=19.18;SOR=1.022	GT:AD:DP:GQ:PL	1/1:0,5:5:17:229,17,0
IV	10279192	G	A	114.77	AC=1;AF=0.5;AN=2;BaseQRankSum=-0.231;ClippingRankSum=-2.023;DP=26;FS=2.015;MLEAC=1;MLEAF=0.5;MQ=44.36;MQ0=0;MQRankSum=-3.873;QD=4.41;ReadPosRankSum=-1.214;SOR=1.402	GT:AD:DP:GQ:PL	0/1:19,7:26:99:143,0,694
IV	10279416	C	A	37.77	AC=1;AF=0.5;AN=2;BaseQRankSum=0.484;ClippingRankSum=0.427;DP=32;FS=2.599;MLEAC=1;MLEAF=0.5;MQ=43.53;MQ0=0;MQRankSum=-2.251;QD=1.18;ReadPosRankSum=1.168;SOR=1.721	GT:AD:DP:GQ:PL	0/1:28,4:32:66:66,0,1021
IV	10279420	G	A	74.77	AC=1;AF=0.5;AN=2;BaseQRankSum=0.056;ClippingRankSum=-1.224;DP=30;FS=2.576;MLEAC=1;MLEAF=0.5;MQ=42.98;MQ0=0;MQRankSum=-2.059;QD=2.49;ReadPosRankSum=0.89;SOR=1.688	GT:AD:DP:GQ:PL	0/1:25,5:30:99:103,0,915
IV	10279534	A	T	465.77	AC=1;AF=0.5;AN=2;BaseQRankSum=-1.778;ClippingRankSum=0.075;DP=49;FS=21.052;MLEAC=1;MLEAF=0.5;MQ=47.02;MQ0=0;MQRankSum=-5.505;QD=9.51;ReadPosRankSum=-0.628;SOR=2.81	GT:AD:DP:GQ:PL	0/1:30,18:48:99:494,0,1094
IV	10279641	T	C	243.77	AC=1;AF=0.5;AN=2;BaseQRankSum=0.559;ClippingRankSum=0.606;DP=48;FS=24.135;MLEAC=1;MLEAF=0.5;MQ=33.45;MQ0=0;MQRankSum=-1.772;QD=5.08;ReadPosRankSum=-0.963;SOR=4.84	GT:AD:DP:GQ:PL	0/1:34,13:47:99:272,0,1006
IV	10279743	GTGTGT	G	961.73	AC=2;AF=1;AN=2;BaseQRankSum=1.3;ClippingRankSum=-0.433;DP=24;FS=0;MLEAC=2;MLEAF=1;MQ=57.57;MQ0=0;MQRankSum=1.589;QD=30.91;SOR=0.446	GT:AD:DP:GQ:PL	1/1:1,23:24:36:999,36,0
IV	10279808	A	C	370.77	AC=1;AF=0.5;AN=2;BaseQRankSum=-0.521;ClippingRankSum=-0.521;DP=53;FS=22.414;MLEAC=1;MLEAF=0.5;MQ=54.46;MQ0=0;MQRankSum=-2.428;QD=7;ReadPosRankSum=-0.462;SOR=2.792	GT:AD:DP:GQ:PL	0/1:26,13:39:99:399,0,951
IV	10280466	C	T	838.77	AC=2;AF=1;AN=2;DP=22;FS=0;MLEAC=2;MLEAF=1;MQ=60;MQ0=0;QD=28.85;SOR=1.329	GT:AD:DP:GQ:PL	1/1:0,22:22:66:867,66,0
IV	10290867	T	A	99.28	AC=2;AF=1;AN=2;DP=3;FS=0;MLEAC=2;MLEAF=1;MQ=40;MQ0=0;QD=33.09;SOR=2.833	GT:AD:DP:GQ:PL	1/1:0,3:3:9:127,9,0
IV	10290878	ATAT	A	221.8	AC=2;AF=1;AN=2;DP=6;FS=0;MLEAC=2;MLEAF=1;MQ=41.83;MQ0=0;QD=28.95;SOR=3.912	GT:AD:DP:GQ:PL	1/1:0,6:6:18:259,18,0
IV	10291911	G	A	274.8	AC=2;AF=1;AN=2;DP=8;FS=0;MLEAC=2;MLEAF=1;MQ=60;MQ0=0;QD=34.35;SOR=0.941	GT:AD:DP:GQ:PL	1/1:0,7:7:21:303,21,0
IV	10291972	A	T	666.77	AC=2;AF=1;AN=2;DP=18;FS=0;MLEAC=2;MLEAF=1;MQ=60;MQ0=0;QD=28.71;SOR=1.863	GT:AD:DP:GQ:PL	1/1:0,18:18:54:695,54,0
IV	10291997	C	A	643.77	AC=2;AF=1;AN=2;DP=17;FS=0;MLEAC=2;MLEAF=1;MQ=60;MQ0=0;QD=23.83;SOR=1.739	GT:AD:DP:GQ:PL	1/1:0,17:17:51:672,51,0
IV	10292125	T	A	708.77	AC=2;AF=1;AN=2;DP=18;FS=0;MLEAC=2;MLEAF=1;MQ=60;MQ0=0;QD=30.36;SOR=0.693	GT:AD:DP:GQ:PL	1/1:0,18:18:54:737,54,0
IV	10292324	A	G	706.77	AC=2;AF=1;AN=2;DP=18;FS=0;MLEAC=2;MLEAF=1;MQ=60;MQ0=0;QD=32.47;SOR=1.179	GT:AD:DP:GQ:PL	1/1:0,18:18:54:735,54,0
IV	10292380	G	GA	314.73	AC=2;AF=1;AN=2;DP=16;FS=0;MLEAC=2;MLEAF=1;MQ=60.67;MQ0=0;QD=19.67;SOR=1.179	GT:AD:DP:GQ:PL	1/1:0,13:13:39:352,39,0
IV	10293119	T	C	1228.77	AC=2;AF=1;AN=2;DP=31;FS=0;MLEAC=2;MLEAF=1;MQ=60;MQ0=0;QD=36.69;SOR=0.892	GT:AD:DP:GQ:PL	1/1:0,31:31:93:1257,93,0
IV	10293656	C	T	542.77	AC=2;AF=1;AN=2;DP=14;FS=0;MLEAC=2;MLEAF=1;MQ=60;MQ0=0;QD=26.37;SOR=0.976	GT:AD:DP:GQ:PL	1/1:0,14:14:42:571,42,0
IV	10293860	C	CAAGGA	862.73	AC=2;AF=1;AN=2;DP=20;FS=0;MLEAC=2;MLEAF=1;MQ=60;MQ0=0;QD=32.45;SOR=1.292	GT:AD:DP:GQ:PL	1/1:0,19:19:60:900,60,0
IV	10294028	A	G	835.77	AC=2;AF=1;AN=2;DP=24;FS=0;MLEAC=2;MLEAF=1;MQ=60;MQ0=0;QD=34.82;SOR=1.508	GT:AD:DP:GQ:PL	1/1:0,21:21:63:864,63,0
IV	10294792	G	A	730.77	AC=2;AF=1;AN=2;DP=20;FS=0;MLEAC=2;MLEAF=1;MQ=60;MQ0=0;QD=29.25;SOR=1.609	GT:AD:DP:GQ:PL	1/1:0,19:19:57:759,57,0
IV	10295096	G	A	1089.77	AC=2;AF=1;AN=2;DP=28;FS=0;MLEAC=2;MLEAF=1;MQ=60;MQ0=0;QD=30.11;SOR=0.997	GT:AD:DP:GQ:PL	1/1:0,28:28:84:1118,84,0
IV	10295260	T	A	1111.77	AC=2;AF=1;AN=2;DP=29;FS=0;MLEAC=2;MLEAF=1;MQ=60;MQ0=0;QD=28.57;SOR=0.76	GT:AD:DP:GQ:PL	1/1:0,29:29:87:1140,87,0
IV	10295405	C	CA	850.73	AC=2;AF=1;AN=2;DP=28;FS=0;MLEAC=2;MLEAF=1;MQ=60;MQ0=0;QD=30.38;SOR=1.101	GT:AD:DP:GQ:PL	1/1:0,27:27:84:888,84,0
IV	10295647	C	CT	746.73	AC=2;AF=1;AN=2;DP=29;FS=0;MLEAC=2;MLEAF=1;MQ=60.37;MQ0=0;QD=25.75;SOR=0.765	GT:AD:DP:GQ:PL	1/1:0,27:27:81:784,81,0
IV	10296343	A	G	1493.77	AC=2;AF=1;AN=2;DP=39;FS=0;MLEAC=2;MLEAF=1;MQ=60;MQ0=0;QD=31.53;SOR=0.984	GT:AD:DP:GQ:PL	1/1:0,37:37:99:1522,111,0
IV	10296394	T	C	969.77	AC=2;AF=1;AN=2;DP=26;FS=0;MLEAC=2;MLEAF=1;MQ=60;MQ0=0;QD=22.87;SOR=1.22	GT:AD:DP:GQ:PL	1/1:0,26:26:78:998,78,0
IV	10297399	TTTTAATAAATGCCTGATATCTCACATCGTATTCGCGAAAGC	T	1207.73	AC=2;AF=1;AN=2;DP=28;FS=0;MLEAC=2;MLEAF=1;MQ=60.77;MQ0=0;QD=27.31;SOR=0.693	GT:AD:DP:GQ:PL	1/1:0,28:28:85:1245,85,0
IV	10297511	C	T	1070.77	AC=2;AF=1;AN=2;DP=27;FS=0;MLEAC=2;MLEAF=1;MQ=60.4;MQ0=0;QD=31.48;SOR=0.765	GT:AD:DP:GQ:PL	1/1:0,27:27:81:1099,81,0
IV	10298418	T	A	891.77	AC=2;AF=1;AN=2;DP=22;FS=0;MLEAC=2;MLEAF=1;MQ=59.82;MQ0=0;QD=27.6;SOR=0.874	GT:AD:DP:GQ:PL	1/1:0,22:22:66:920,66,0
IV	10299197	T	C	532.77	AC=2;AF=1;AN=2;DP=14;FS=0;MLEAC=2;MLEAF=1;MQ=60;MQ0=0;QD=30.2;SOR=0.976	GT:AD:DP:GQ:PL	1/1:0,14:14:42:561,42,0
IV	10299516	T	G	657.77	AC=2;AF=1;AN=2;DP=16;FS=0;MLEAC=2;MLEAF=1;MQ=60;MQ0=0;QD=25.47;SOR=2.584	GT:AD:DP:GQ:PL	1/1:0,16:16:48:686,48,0
IV	10300464	C	G	697.77	AC=2;AF=1;AN=2;DP=18;FS=0;MLEAC=2;MLEAF=1;MQ=60;MQ0=0;QD=26.45;SOR=0.693	GT:AD:DP:GQ:PL	1/1:0,18:18:54:726,54,0
IV	10300588	G	GAA	779.73	AC=2;AF=1;AN=2;DP=27;FS=0;MLEAC=2;MLEAF=1;MQ=60.8;MQ0=0;QD=28.88;SOR=0.99	GT:AD:DP:GQ:PL	1/1:0,21:21:63:817,63,0
IV	10300836	T	C	727.77	AC=2;AF=1;AN=2;DP=19;FS=0;MLEAC=2;MLEAF=1;MQ=60;MQ0=0;QD=25.19;SOR=1.022	GT:AD:DP:GQ:PL	1/1:0,19:19:57:756,57,0
IV	10302533	T	A	883.77	AC=2;AF=1;AN=2;DP=22;FS=0;MLEAC=2;MLEAF=1;MQ=60;MQ0=0;QD=31.95;SOR=0.874	GT:AD:DP:GQ:PL	1/1:0,22:22:66:912,66,0
IV	10303014	C	T	781.77	AC=2;AF=1;AN=2;DP=20;FS=0;MLEAC=2;MLEAF=1;MQ=60;MQ0=0;QD=25.2;SOR=0.892	GT:AD:DP:GQ:PL	1/1:0,20:20:60:810,60,0
IV	10303109	G	A	936.77	AC=2;AF=1;AN=2;DP=24;FS=0;MLEAC=2;MLEAF=1;MQ=60;MQ0=0;QD=33.45;SOR=1.27	GT:AD:DP:GQ:PL	1/1:0,24:24:72:965,72,0
IV	10304173	T	A	636.77	AC=2;AF=1;AN=2;DP=16;FS=0;MLEAC=2;MLEAF=1;MQ=60;MQ0=0;QD=25.89;SOR=1.609	GT:AD:DP:GQ:PL	1/1:0,16:16:48:665,48,0
IV	10304215	C	A	947.77	AC=2;AF=1;AN=2;DP=23;FS=0;MLEAC=2;MLEAF=1;MQ=60;MQ0=0;QD=28.69;SOR=0.963	GT:AD:DP:GQ:PL	1/1:0,23:23:69:976,69,0
IV	10304336	A	G	1052.77	AC=2;AF=1;AN=2;DP=26;FS=0;MLEAC=2;MLEAF=1;MQ=60;MQ0=0;QD=26.95;SOR=1.697	GT:AD:DP:GQ:PL	1/1:0,26:26:78:1081,78,0
IV	10304456	A	C	934.77	AC=2;AF=1;AN=2;DP=23;FS=0;MLEAC=2;MLEAF=1;MQ=60;MQ0=0;QD=27.68;SOR=1.426	GT:AD:DP:GQ:PL	1/1:0,23:23:69:963,69,0
IV	10304796	T	A	1176.77	AC=2;AF=1;AN=2;DP=32;FS=0;MLEAC=2;MLEAF=1;MQ=60;MQ0=0;QD=30.92;SOR=1.402	GT:AD:DP:GQ:PL	1/1:0,31:31:92:1205,92,0
IV	10305540	G	A	852.77	AC=2;AF=1;AN=2;DP=22;FS=0;MLEAC=2;MLEAF=1;MQ=60;MQ0=0;QD=33.18;SOR=0.874	GT:AD:DP:GQ:PL	1/1:0,22:22:66:881,66,0
IV	10305654	C	A	938.77	AC=2;AF=1;AN=2;DP=25;FS=0;MLEAC=2;MLEAF=1;MQ=60;MQ0=0;QD=29.64;SOR=0.859	GT:AD:DP:GQ:PL	1/1:0,24:24:72:967,72,0
IV	10305962	A	G	882.77	AC=2;AF=1;AN=2;DP=23;FS=0;MLEAC=2;MLEAF=1;MQ=60;MQ0=0;QD=32.38;SOR=0.963	GT:AD:DP:GQ:PL	1/1:0,23:23:69:911,69,0
IV	10306034	A	G	834.77	AC=2;AF=1;AN=2;DP=23;FS=0;MLEAC=2;MLEAF=1;MQ=60;MQ0=0;QD=27.28;SOR=0.874	GT:AD:DP:GQ:PL	1/1:0,22:22:66:863,66,0
IV	10306176	A	G	822.77	AC=2;AF=1;AN=2;DP=21;FS=0;MLEAC=2;MLEAF=1;MQ=60;MQ0=0;QD=32.42;SOR=0.99	GT:AD:DP:GQ:PL	1/1:0,21:21:63:851,63,0
IV	10306627	G	GTTTT	637.73	AC=2;AF=1;AN=2;DP=16;FS=0;MLEAC=2;MLEAF=1;MQ=53.7;MQ0=0;QD=25.13;SOR=1.911	GT:AD:DP:GQ:PL	1/1:0,15:15:45:675,45,0
IV	10306629	CATGA	C	637.73	AC=2;AF=1;AN=2;DP=14;FS=0;MLEAC=2;MLEAF=1;MQ=52.74;MQ0=0;QD=28.35;SOR=1.765	GT:AD:DP:GQ:PL	1/1:0,14:14:45:675,45,0
IV	10306645	C	A	421.77	AC=2;AF=1;AN=2;DP=9;FS=0;MLEAC=2;MLEAF=1;MQ=48.24;MQ0=0;QD=33.16;SOR=3.056	GT:AD:DP:GQ:PL	1/1:0,9:9:30:450,30,0
IV	10306652	C	T	286.8	AC=2;AF=1;AN=2;DP=7;FS=0;MLEAC=2;MLEAF=1;MQ=44.31;MQ0=0;QD=26.99;SOR=2.584	GT:AD:DP:GQ:PL	1/1:0,7:7:21:315,21,0
IV	10306665	C	T	241.84	AC=2;AF=1;AN=2;DP=6;FS=0;MLEAC=2;MLEAF=1;MQ=41.12;MQ0=0;QD=31.25;SOR=3.912	GT:AD:DP:GQ:PL	1/1:0,6:6:18:270,18,0
IV	10306869	TG	T	284.75	AC=2;AF=1;AN=2;DP=8;FS=0;MLEAC=2;MLEAF=1;MQ=40;MQ0=0;QD=26.29;SOR=4.407	GT:AD:DP:GQ:PL	1/1:0,8:8:24:322,24,0
IV	10306989	T	C	294.78	AC=2;AF=1;AN=2;DP=8;FS=0;MLEAC=2;MLEAF=1;MQ=40;MQ0=0;QD=25.02;SOR=4.407	GT:AD:DP:GQ:PL	1/1:0,8:8:24:323,24,0
IV	10314604	C	T	591.77	AC=2;AF=1;AN=2;DP=14;FS=0;MLEAC=2;MLEAF=1;MQ=38.41;MQ0=0;QD=32.61;SOR=5.421	GT:AD:DP:GQ:PL	1/1:0,14:14:42:620,42,0
IV	10314610	A	T	591.77	AC=2;AF=1;AN=2;DP=13;FS=0;MLEAC=2;MLEAF=1;MQ=38.29;MQ0=0;QD=32.57;SOR=5.283	GT:AD:DP:GQ:PL	1/1:0,13:13:42:620,42,0
IV	10314681	A	G	662.77	AC=2;AF=1;AN=2;DP=18;FS=0;MLEAC=2;MLEAF=1;MQ=40;MQ0=0;QD=31.87;SOR=5.892	GT:AD:DP:GQ:PL	1/1:0,18:18:54:691,54,0
IV	10314732	T	TA	562.73	AC=2;AF=1;AN=2;DP=17;FS=0;MLEAC=2;MLEAF=1;MQ=41.3;MQ0=0;QD=33.1;SOR=5.784	GT:AD:DP:GQ:PL	1/1:0,17:17:51:600,51,0
IV	10314879	A	T	807.77	AC=2;AF=1;AN=2;DP=21;FS=0;MLEAC=2;MLEAF=1;MQ=43.93;MQ0=0;QD=32.83;SOR=2.636	GT:AD:DP:GQ:PL	1/1:0,21:21:63:836,63,0
IV	10315370	G	A	772.77	AC=2;AF=1;AN=2;DP=21;FS=0;MLEAC=2;MLEAF=1;MQ=60;MQ0=0;QD=31.04;SOR=1.402	GT:AD:DP:GQ:PL	1/1:0,20:20:60:801,60,0
IV	10315621	A	C	1010.77	AC=2;AF=1;AN=2;DP=26;FS=0;MLEAC=2;MLEAF=1;MQ=53.78;MQ0=0;QD=31.18;SOR=1.136	GT:AD:DP:GQ:PL	1/1:0,25:25:75:1039,75,0
IV	10316176	G	GA	534.73	AC=2;AF=1;AN=2;DP=21;FS=0;MLEAC=2;MLEAF=1;MQ=60.51;MQ0=0;QD=25.46;SOR=1.127	GT:AD:DP:GQ:PL	1/1:0,20:20:60:572,60,0
IV	10316980	A	C	1298.77	AC=2;AF=1;AN=2;DP=32;FS=0;MLEAC=2;MLEAF=1;MQ=60;MQ0=0;QD=34.83;SOR=0.957	GT:AD:DP:GQ:PL	1/1:0,32:32:96:1327,96,0
IV	10317586	C	CT	419.73	AC=2;AF=1;AN=2;DP=23;FS=0;MLEAC=2;MLEAF=1;MQ=60;MQ0=0;QD=18.25;SOR=2.049	GT:AD:DP:GQ:PL	1/1:0,16:16:48:457,48,0
IV	10317807	T	A	1089.77	AC=2;AF=1;AN=2;DP=27;FS=0;MLEAC=2;MLEAF=1;MQ=60;MQ0=0;QD=26.52;SOR=0.765	GT:AD:DP:GQ:PL	1/1:0,27:27:81:1118,81,0
IV	10317845	T	TA	659.73	AC=2;AF=1;AN=2;DP=27;FS=0;MLEAC=2;MLEAF=1;MQ=60;MQ0=0;QD=24.43;SOR=0.693	GT:AD:DP:GQ:PL	1/1:0,24:24:72:697,72,0
IV	10318285	T	A	1105.77	AC=2;AF=1;AN=2;DP=26;FS=0;MLEAC=2;MLEAF=1;MQ=60;MQ0=0;QD=33.08;SOR=0.846	GT:AD:DP:GQ:PL	1/1:0,26:26:78:1134,78,0
IV	10318306	T	C	1252.77	AC=2;AF=1;AN=2;DP=28;FS=0;MLEAC=2;MLEAF=1;MQ=60;MQ0=0;QD=27.27;SOR=0.836	GT:AD:DP:GQ:PL	1/1:0,28:28:87:1281,87,0
IV	10318748	G	A	1344.77	AC=2;AF=1;AN=2;DP=30;FS=0;MLEAC=2;MLEAF=1;MQ=60;MQ0=0;QD=27.95;SOR=0.826	GT:AD:DP:GQ:PL	1/1:0,30:30:93:1373,93,0
IV	10318749	G	A	1344.77	AC=2;AF=1;AN=2;DP=31;FS=0;MLEAC=2;MLEAF=1;MQ=60;MQ0=0;QD=27.46;SOR=0.756	GT:AD:DP:GQ:PL	1/1:0,31:31:93:1373,93,0
IV	10318940	C	G	1020.77	AC=2;AF=1;AN=2;DP=27;FS=0;MLEAC=2;MLEAF=1;MQ=60;MQ0=0;QD=33.54;SOR=1.22	GT:AD:DP:GQ:PL	1/1:0,26:26:78:1049,78,0
IV	10318978	A	T	775.77	AC=2;AF=1;AN=2;DP=29;FS=0;MLEAC=2;MLEAF=1;MQ=60;MQ0=0;QD=26.75;SOR=0.693	GT:AD:DP:GQ:PL	1/1:0,26:26:78:804,78,0
IV	10319439	G	T	991.77	AC=2;AF=1;AN=2;DP=25;FS=0;MLEAC=2;MLEAF=1;MQ=60.43;MQ0=0;QD=29.55;SOR=2.124	GT:AD:DP:GQ:PL	1/1:0,24:24:72:1020,72,0
IV	10319509	A	AT	531.73	AC=2;AF=1;AN=2;DP=21;FS=0;MLEAC=2;MLEAF=1;MQ=60.51;MQ0=0;QD=25.32;SOR=0.892	GT:AD:DP:GQ:PL	1/1:0,20:20:60:569,60,0
IV	10320529	G	A	1424.77	AC=2;AF=1;AN=2;DP=35;FS=0;MLEAC=2;MLEAF=1;MQ=60;MQ0=0;QD=30.51;SOR=0.811	GT:AD:DP:GQ:PL	1/1:0,34:34:99:1453,102,0
IV	10321719	A	C	974.77	AC=2;AF=1;AN=2;DP=21;FS=0;MLEAC=2;MLEAF=1;MQ=60;MQ0=0;QD=24.41;SOR=0.99	GT:AD:DP:GQ:PL	1/1:0,21:21:69:1003,69,0
IV	10321733	A	G	956.77	AC=2;AF=1;AN=2;DP=21;FS=0;MLEAC=2;MLEAF=1;MQ=60;MQ0=0;QD=30.2;SOR=0.784	GT:AD:DP:GQ:PL	1/1:0,21:21:66:985,66,0
IV	10321735	C	A	916.77	AC=2;AF=1;AN=2;DP=21;FS=0;MLEAC=2;MLEAF=1;MQ=60;MQ0=0;QD=31.33;SOR=0.784	GT:AD:DP:GQ:PL	1/1:0,21:21:63:945,63,0
IV	10322195	C	A	535.77	AC=2;AF=1;AN=2;DP=15;FS=0;MLEAC=2;MLEAF=1;MQ=60;MQ0=0;QD=37.19;SOR=2.303	GT:AD:DP:GQ:PL	1/1:0,14:14:42:564,42,0
IV	10322273	C	A	361.78	AC=2;AF=1;AN=2;DP=15;FS=0;MLEAC=2;MLEAF=1;MQ=60;MQ0=0;QD=24.12;SOR=2.093	GT:AD:DP:GQ:PL	1/1:0,9:9:27:390,27,0
IV	10322279	A	T	331.78	AC=2;AF=1;AN=2;DP=15;FS=0;MLEAC=2;MLEAF=1;MQ=60;MQ0=0;QD=22.12;SOR=1.863	GT:AD:DP:GQ:PL	1/1:0,8:8:24:360,24,0
IV	10322282	C	T	331.78	AC=2;AF=1;AN=2;DP=15;FS=0;MLEAC=2;MLEAF=1;MQ=60;MQ0=0;QD=22.12;SOR=1.863	GT:AD:DP:GQ:PL	1/1:0,8:8:24:360,24,0
IV	10322540	A	T	854.77	AC=2;AF=1;AN=2;DP=22;FS=0;MLEAC=2;MLEAF=1;MQ=60;MQ0=0;QD=25.39;SOR=2.303	GT:AD:DP:GQ:PL	1/1:0,22:22:66:883,66,0
IV	10323311	G	A	654.77	AC=2;AF=1;AN=2;DP=20;FS=0;MLEAC=2;MLEAF=1;MQ=60;MQ0=0;QD=32.74;SOR=1.739	GT:AD:DP:GQ:PL	1/1:0,17:17:51:683,51,0
IV	10323942	A	AG	501.73	AC=2;AF=1;AN=2;DP=13;FS=0;MLEAC=2;MLEAF=1;MQ=60;MQ0=0;QD=31.78;SOR=1.445	GT:AD:DP:GQ:PL	1/1:0,12:12:36:539,36,0
IV	10323943	T	TTTGGAATCATCTATCTCGATTCCGGCCAAAGATATC	501.73	AC=2;AF=1;AN=2;DP=12;FS=0;MLEAC=2;MLEAF=1;MQ=60;MQ0=0;QD=28.73;SOR=1.445	GT:AD:DP:GQ:PL	1/1:0,12:12:36:539,36,0
IV	10324475	A	C	1241.77	AC=2;AF=1;AN=2;DP=31;FS=0;MLEAC=2;MLEAF=1;MQ=60;MQ0=0;QD=29.27;SOR=0.693	GT:AD:DP:GQ:PL	1/1:0,30:30:90:1270,90,0
IV	10324659	T	A	1000.77	AC=2;AF=1;AN=2;DP=26;FS=0;MLEAC=2;MLEAF=1;MQ=60;MQ0=0;QD=30.68;SOR=0.846	GT:AD:DP:GQ:PL	1/1:0,26:26:78:1029,78,0
IV	10324709	G	A	980.77	AC=2;AF=1;AN=2;DP=25;FS=0;MLEAC=2;MLEAF=1;MQ=60;MQ0=0;QD=28.4;SOR=0.941	GT:AD:DP:GQ:PL	1/1:0,25:25:75:1009,75,0
IV	10325523	A	G	900.77	AC=2;AF=1;AN=2;DP=24;FS=0;MLEAC=2;MLEAF=1;MQ=49.93;MQ0=0;QD=30.94;SOR=0.776	GT:AD:DP:GQ:PL	1/1:0,23:23:69:929,69,0
IV	10326275	A	C	1246.77	AC=2;AF=1;AN=2;DP=31;FS=0;MLEAC=2;MLEAF=1;MQ=60;MQ0=0;QD=30.96;SOR=0.892	GT:AD:DP:GQ:PL	1/1:0,31:31:93:1275,93,0
IV	10326381	T	C	895.77	AC=2;AF=1;AN=2;DP=22;FS=0;MLEAC=2;MLEAF=1;MQ=60;MQ0=0;QD=24.81;SOR=1.609	GT:AD:DP:GQ:PL	1/1:0,22:22:66:924,66,0
IV	10327532	G	C	1263.77	AC=2;AF=1;AN=2;DP=31;FS=0;MLEAC=2;MLEAF=1;MQ=60;MQ0=0;QD=32.42;SOR=1.46	GT:AD:DP:GQ:PL	1/1:0,29:29:87:1292,87,0
IV	10327548	GA	G	1175.73	AC=2;AF=1;AN=2;DP=29;FS=0;MLEAC=2;MLEAF=1;MQ=60.74;MQ0=0;QD=23.42;SOR=1.179	GT:AD:DP:GQ:PL	1/1:0,28:28:84:1213,84,0
IV	10327577	C	T	1078.77	AC=2;AF=1;AN=2;DP=28;FS=0;MLEAC=2;MLEAF=1;MQ=60.77;MQ0=0;QD=31;SOR=0.765	GT:AD:DP:GQ:PL	1/1:0,27:27:81:1107,81,0
IV	10327790	G	A	917.77	AC=2;AF=1;AN=2;DP=25;FS=0;MLEAC=2;MLEAF=1;MQ=60;MQ0=0;QD=24.46;SOR=1.136	GT:AD:DP:GQ:PL	1/1:0,25:25:75:946,75,0
IV	10327969	T	A	1067.77	AC=2;AF=1;AN=2;DP=28;FS=0;MLEAC=2;MLEAF=1;MQ=60;MQ0=0;QD=30.31;SOR=0.836	GT:AD:DP:GQ:PL	1/1:0,28:28:83:1096,83,0
IV	10328202	C	A	567.77	AC=2;AF=1;AN=2;DP=19;FS=0;MLEAC=2;MLEAF=1;MQ=60;MQ0=0;QD=29.88;SOR=1.179	GT:AD:DP:GQ:PL	1/1:0,18:18:53:596,53,0
IV	10328582	C	CT	727.73	AC=2;AF=1;AN=2;DP=26;FS=0;MLEAC=2;MLEAF=1;MQ=60.42;MQ0=0;QD=27.99;SOR=1.27	GT:AD:DP:GQ:PL	1/1:0,24:24:72:765,72,0
IV	10329317	G	A	904.77	AC=2;AF=1;AN=2;DP=24;FS=0;MLEAC=2;MLEAF=1;MQ=60;MQ0=0;QD=34.58;SOR=1.051	GT:AD:DP:GQ:PL	1/1:0,24:24:72:933,72,0
IV	10329424	G	C	908.77	AC=2;AF=1;AN=2;DP=23;FS=0;MLEAC=2;MLEAF=1;MQ=60;MQ0=0;QD=32.5;SOR=1.426	GT:AD:DP:GQ:PL	1/1:0,23:23:69:937,69,0
IV	10330876	C	T	1142.77	AC=2;AF=1;AN=2;DP=31;FS=0;MLEAC=2;MLEAF=1;MQ=60;MQ0=0;QD=29.53;SOR=0.976	GT:AD:DP:GQ:PL	1/1:0,30:30:90:1171,90,0
IV	10333954	C	G	800.77	AC=2;AF=1;AN=2;DP=21;FS=0;MLEAC=2;MLEAF=1;MQ=60;MQ0=0;QD=29.5;SOR=0.99	GT:AD:DP:GQ:PL	1/1:0,21:21:63:829,63,0
IV	10334125	T	C	1147.77	AC=2;AF=1;AN=2;DP=31;FS=0;MLEAC=2;MLEAF=1;MQ=60;MQ0=0;QD=31.69;SOR=1.044	GT:AD:DP:GQ:PL	1/1:0,31:31:93:1176,93,0
IV	10334281	G	A	1067.77	AC=2;AF=1;AN=2;DP=26;FS=0;MLEAC=2;MLEAF=1;MQ=60;MQ0=0;QD=33.21;SOR=0.846	GT:AD:DP:GQ:PL	1/1:0,26:26:78:1096,78,0
IV	10335698	C	T	844.77	AC=2;AF=1;AN=2;DP=22;FS=0;MLEAC=2;MLEAF=1;MQ=55.67;MQ0=0;QD=30.21;SOR=1.609	GT:AD:DP:GQ:PL	1/1:0,22:22:66:873,66,0
IV	10335740	A	C	631.77	AC=2;AF=1;AN=2;DP=15;FS=0;MLEAC=2;MLEAF=1;MQ=43.95;MQ0=0;QD=32.25;SOR=1.112	GT:AD:DP:GQ:PL	1/1:0,15:15:45:660,45,0
IV	10335751	C	T	709.77	AC=2;AF=1;AN=2;DP=17;FS=0;MLEAC=2;MLEAF=1;MQ=40.71;MQ0=0;QD=32.58;SOR=1.371	GT:AD:DP:GQ:PL	1/1:0,17:17:51:738,51,0
IV	10336477	A	G	743.77	AC=2;AF=1;AN=2;DP=18;FS=0;MLEAC=2;MLEAF=1;MQ=60;MQ0=0;QD=25.11;SOR=0.914	GT:AD:DP:GQ:PL	1/1:0,18:18:54:772,54,0
IV	10336835	C	T	13.95	AC=1;AF=0.5;AN=2;BaseQRankSum=0.238;ClippingRankSum=1.508;DP=16;FS=0;MLEAC=1;MLEAF=0.5;MQ=57.41;MQ0=0;MQRankSum=-2.302;QD=0.87;ReadPosRankSum=1.985;SOR=0.307	GT:AD:DP:GQ:PL	0/1:14,2:16:42:42,0,1812
IV	10336968	C	T	893.77	AC=2;AF=1;AN=2;DP=25;FS=0;MLEAC=2;MLEAF=1;MQ=38.47;MQ0=0;QD=32.11;SOR=1.802	GT:AD:DP:GQ:PL	1/1:0,24:24:72:922,72,0
IV	10336989	CA	C	623.73	AC=2;AF=1;AN=2;DP=26;FS=0;MLEAC=2;MLEAF=1;MQ=37.74;MQ0=0;QD=23.99;SOR=1.931	GT:AD:DP:GQ:PL	1/1:0,22:22:66:661,66,0
IV	10337010	C	T	809.77	AC=2;AF=1;AN=2;DP=23;FS=0;MLEAC=2;MLEAF=1;MQ=36.84;MQ0=0;QD=30.03;SOR=2.303	GT:AD:DP:GQ:PL	1/1:0,22:22:66:838,66,0
IV	10337366	G	GTCAATTT	682.73	AC=2;AF=1;AN=2;DP=16;FS=0;MLEAC=2;MLEAF=1;MQ=39.31;MQ0=0;QD=27.9;SOR=0.976	GT:AD:DP:GQ:PL	1/1:0,14:14:48:720,48,0
IV	10337651	CA	C	449.73	AC=2;AF=1;AN=2;DP=20;FS=0;MLEAC=2;MLEAF=1;MQ=60;MQ0=0;QD=22.49;SOR=0.804	GT:AD:DP:GQ:PL	1/1:0,17:17:51:487,51,0
IV	10338140	C	T	696.77	AC=2;AF=1;AN=2;DP=18;FS=0;MLEAC=2;MLEAF=1;MQ=60;MQ0=0;QD=32.62;SOR=1.179	GT:AD:DP:GQ:PL	1/1:0,18:18:54:725,54,0
IV	10338374	CA	C	55.25	AC=2;AF=1;AN=2;DP=5;FS=0;MLEAC=2;MLEAF=1;MQ=55.69;MQ0=0;QD=11.05;SOR=2.833	GT:AD:DP:GQ:PL	1/1:0,3:3:9:92,9,0
IV	10338643	A	AT	229.74	AC=2;AF=1;AN=2;DP=18;FS=0;MLEAC=2;MLEAF=1;MQ=48.46;MQ0=0;QD=12.76;SOR=2.303	GT:AD:DP:GQ:PL	1/1:0,10:10:30:267,30,0
IV	10339018	C	CA	483.73	AC=2;AF=1;AN=2;DP=26;FS=0;MLEAC=2;MLEAF=1;MQ=54.14;MQ0=0;QD=18.61;SOR=0.693	GT:AD:DP:GQ:PL	1/1:0,18:18:54:521,54,0
IV	10339225	C	CT	783.73	AC=2;AF=1;AN=2;DP=30;FS=0;MLEAC=2;MLEAF=1;MQ=60.72;MQ0=0;QD=26.12;SOR=0.765	GT:AD:DP:GQ:PL	1/1:0,27:27:81:821,81,0
IV	10339274	T	A	1107.77	AC=2;AF=1;AN=2;DP=29;FS=0;MLEAC=2;MLEAF=1;MQ=60.37;MQ0=0;QD=31.95;SOR=1.071	GT:AD:DP:GQ:PL	1/1:0,29:29:87:1136,87,0
IV	10339424	A	G	1294.77	AC=2;AF=1;AN=2;DP=35;FS=0;MLEAC=2;MLEAF=1;MQ=59.31;MQ0=0;QD=32.13;SOR=1.819	GT:AD:DP:GQ:PL	1/1:0,34:34:99:1323,102,0
IV	10339792	G	T	1498.77	AC=2;AF=1;AN=2;DP=37;FS=0;MLEAC=2;MLEAF=1;MQ=60;MQ0=0;QD=32.43;SOR=1.27	GT:AD:DP:GQ:PL	1/1:0,37:37:99:1527,111,0
IV	10341405	C	T	1025.77	AC=2;AF=1;AN=2;DP=30;FS=0;MLEAC=2;MLEAF=1;MQ=60;MQ0=0;QD=34.19;SOR=0.976	GT:AD:DP:GQ:PL	1/1:0,30:30:90:1054,90,0
IV	10342862	C	G	1090.77	AC=2;AF=1;AN=2;DP=27;FS=0;MLEAC=2;MLEAF=1;MQ=60;MQ0=0;QD=32.6;SOR=0.922	GT:AD:DP:GQ:PL	1/1:0,27:27:81:1119,81,0
IV	10343647	G	A	1510.77	AC=2;AF=1;AN=2;DP=38;FS=0;MLEAC=2;MLEAF=1;MQ=60;MQ0=0;QD=27.84;SOR=1.329	GT:AD:DP:GQ:PL	1/1:0,38:38:99:1539,114,0
IV	10345113	A	G	957.77	AC=2;AF=1;AN=2;DP=25;FS=0;MLEAC=2;MLEAF=1;MQ=60;MQ0=0;QD=25.81;SOR=1.051	GT:AD:DP:GQ:PL	1/1:0,24:24:72:986,72,0
IV	10345881	A	G	1803.77	AC=2;AF=1;AN=2;DP=44;FS=0;MLEAC=2;MLEAF=1;MQ=60;MQ0=0;QD=33.27;SOR=0.784	GT:AD:DP:GQ:PL	1/1:0,44:44:99:1832,132,0
IV	10346503	T	C	1119.77	AC=2;AF=1;AN=2;DP=29;FS=0;MLEAC=2;MLEAF=1;MQ=60;MQ0=0;QD=31.1;SOR=0.906	GT:AD:DP:GQ:PL	1/1:0,29:29:87:1148,87,0
IV	10346732	C	A	1039.77	AC=2;AF=1;AN=2;DP=26;FS=0;MLEAC=2;MLEAF=1;MQ=60;MQ0=0;QD=26.84;SOR=0.846	GT:AD:DP:GQ:PL	1/1:0,26:26:78:1068,78,0
IV	10347336	A	G	1111.77	AC=2;AF=1;AN=2;DP=29;FS=0;MLEAC=2;MLEAF=1;MQ=60;MQ0=0;QD=29.46;SOR=1.609	GT:AD:DP:GQ:PL	1/1:0,28:28:84:1140,84,0
IV	10347551	A	G	878.77	AC=2;AF=1;AN=2;DP=23;FS=0;MLEAC=2;MLEAF=1;MQ=60;MQ0=0;QD=30.65;SOR=1.179	GT:AD:DP:GQ:PL	1/1:0,23:23:69:907,69,0
IV	10347775	A	G	860.77	AC=2;AF=1;AN=2;DP=22;FS=0;MLEAC=2;MLEAF=1;MQ=60;MQ0=0;QD=30.88;SOR=0.874	GT:AD:DP:GQ:PL	1/1:0,22:22:66:889,66,0
IV	10348132	C	CT	910.73	AC=2;AF=1;AN=2;DP=31;FS=0;MLEAC=2;MLEAF=1;MQ=60.35;MQ0=0;QD=29.38;SOR=1.839	GT:AD:DP:GQ:PL	1/1:0,31:31:93:948,93,0
IV	10348195	G	A	1016.77	AC=2;AF=1;AN=2;DP=26;FS=0;MLEAC=2;MLEAF=1;MQ=60;MQ0=0;QD=26.02;SOR=1.697	GT:AD:DP:GQ:PL	1/1:0,26:26:78:1045,78,0
IV	10348206	G	A	1178.77	AC=2;AF=1;AN=2;DP=27;FS=0;MLEAC=2;MLEAF=1;MQ=60;MQ0=0;QD=30.19;SOR=1.781	GT:AD:DP:GQ:PL	1/1:0,27:27:81:1207,81,0
IV	10348207	A	C	1178.77	AC=2;AF=1;AN=2;DP=26;FS=0;MLEAC=2;MLEAF=1;MQ=60;MQ0=0;QD=31.86;SOR=1.697	GT:AD:DP:GQ:PL	1/1:0,26:26:81:1207,81,0
IV	10349333	T	C	1167.77	AC=2;AF=1;AN=2;DP=30;FS=0;MLEAC=2;MLEAF=1;MQ=60;MQ0=0;QD=32.5;SOR=2.019	GT:AD:DP:GQ:PL	1/1:0,30:30:89:1196,89,0
IV	10349880	C	A	1119.77	AC=2;AF=1;AN=2;DP=28;FS=0;MLEAC=2;MLEAF=1;MQ=60;MQ0=0;QD=22.01;SOR=1.179	GT:AD:DP:GQ:PL	1/1:0,28:28:84:1148,84,0
IV	10350123	CT	C	276.73	AC=2;AF=1;AN=2;DP=17;FS=0;MLEAC=2;MLEAF=1;MQ=60.63;MQ0=0;QD=16.28;SOR=1.27	GT:AD:DP:GQ:PL	1/1:0,11:11:33:314,33,0
IV	10350276	A	T	1029.77	AC=2;AF=1;AN=2;DP=25;FS=0;MLEAC=2;MLEAF=1;MQ=60;MQ0=0;QD=25.55;SOR=1.136	GT:AD:DP:GQ:PL	1/1:0,25:25:75:1058,75,0
IV	10351391	G	T	1032.77	AC=2;AF=1;AN=2;DP=28;FS=0;MLEAC=2;MLEAF=1;MQ=60;MQ0=0;QD=21.76;SOR=1.179	GT:AD:DP:GQ:PL	1/1:0,28:28:83:1061,83,0
IV	10352178	A	G	1001.77	AC=2;AF=1;AN=2;DP=25;FS=0;MLEAC=2;MLEAF=1;MQ=60;MQ0=0;QD=36.94;SOR=1.136	GT:AD:DP:GQ:PL	1/1:0,25:25:75:1030,75,0
IV	10352540	C	G	1046.77	AC=2;AF=1;AN=2;DP=26;FS=0;MLEAC=2;MLEAF=1;MQ=60;MQ0=0;QD=28.89;SOR=0.846	GT:AD:DP:GQ:PL	1/1:0,26:26:78:1075,78,0
IV	10353185	G	A	1367.77	AC=2;AF=1;AN=2;DP=36;FS=0;MLEAC=2;MLEAF=1;MQ=60;MQ0=0;QD=26.67;SOR=0.927	GT:AD:DP:GQ:PL	1/1:0,36:36:99:1396,108,0
IV	10353419	G	GA	933.73	AC=2;AF=1;AN=2;DP=28;FS=0;MLEAC=2;MLEAF=1;MQ=60;MQ0=0;QD=33.35;SOR=1.445	GT:AD:DP:GQ:PL	1/1:0,26:26:78:971,78,0
IV	10353550	G	T	1370.77	AC=2;AF=1;AN=2;DP=35;FS=0;MLEAC=2;MLEAF=1;MQ=60;MQ0=0;QD=27.02;SOR=0.749	GT:AD:DP:GQ:PL	1/1:0,35:35:99:1399,105,0
IV	10357311	G	T	1413.77	AC=2;AF=1;AN=2;DP=36;FS=0;MLEAC=2;MLEAF=1;MQ=60;MQ0=0;QD=30.54;SOR=0.804	GT:AD:DP:GQ:PL	1/1:0,36:36:99:1442,108,0
IV	10357786	C	T	946.77	AC=2;AF=1;AN=2;DP=24;FS=0;MLEAC=2;MLEAF=1;MQ=60;MQ0=0;QD=29.14;SOR=0.693	GT:AD:DP:GQ:PL	1/1:0,24:24:72:975,72,0
IV	10358444	T	G	1311.77	AC=2;AF=1;AN=2;DP=34;FS=0;MLEAC=2;MLEAF=1;MQ=60;MQ0=0;QD=30.11;SOR=1.022	GT:AD:DP:GQ:PL	1/1:0,33:33:98:1340,98,0
IV	10358738	T	A	901.77	AC=2;AF=1;AN=2;DP=22;FS=0;MLEAC=2;MLEAF=1;MQ=60;MQ0=0;QD=32.94;SOR=0.874	GT:AD:DP:GQ:PL	1/1:0,22:22:66:930,66,0
IV	10359712	A	G	1238.77	AC=2;AF=1;AN=2;DP=30;FS=0;MLEAC=2;MLEAF=1;MQ=60;MQ0=0;QD=27.79;SOR=0.976	GT:AD:DP:GQ:PL	1/1:0,30:30:90:1267,90,0
IV	10360048	A	T	1030.77	AC=2;AF=1;AN=2;DP=26;FS=0;MLEAC=2;MLEAF=1;MQ=60;MQ0=0;QD=26.37;SOR=0.846	GT:AD:DP:GQ:PL	1/1:0,26:26:78:1059,78,0
IV	10360140	A	T	1187.77	AC=2;AF=1;AN=2;DP=31;FS=0;MLEAC=2;MLEAF=1;MQ=60;MQ0=0;QD=28.57;SOR=1.044	GT:AD:DP:GQ:PL	1/1:0,31:31:93:1216,93,0
IV	10360165	T	A	1286.77	AC=2;AF=1;AN=2;DP=33;FS=0;MLEAC=2;MLEAF=1;MQ=60;MQ0=0;QD=30.34;SOR=1.022	GT:AD:DP:GQ:PL	1/1:0,33:33:99:1315,99,0
IV	10361886	T	A	733.77	AC=2;AF=1;AN=2;DP=18;FS=0;MLEAC=2;MLEAF=1;MQ=60;MQ0=0;QD=32.98;SOR=0.914	GT:AD:DP:GQ:PL	1/1:0,18:18:54:762,54,0
IV	10362750	G	A	1158.77	AC=2;AF=1;AN=2;DP=28;FS=0;MLEAC=2;MLEAF=1;MQ=60;MQ0=0;QD=38.71;SOR=0.693	GT:AD:DP:GQ:PL	1/1:0,28:28:84:1187,84,0
IV	10362895	T	TTC	727.73	AC=2;AF=1;AN=2;DP=17;FS=0;MLEAC=2;MLEAF=1;MQ=51.52;MQ0=0;QD=26.29;SOR=2.179	GT:AD:DP:GQ:PL	1/1:0,17:17:51:765,51,0
IV	10363157	T	G	900.77	AC=2;AF=1;AN=2;DP=22;FS=0;MLEAC=2;MLEAF=1;MQ=60;MQ0=0;QD=27.37;SOR=0.784	GT:AD:DP:GQ:PL	1/1:0,21:21:63:929,63,0
IV	10363179	G	A	771.77	AC=2;AF=1;AN=2;DP=17;FS=0;MLEAC=2;MLEAF=1;MQ=60;MQ0=0;QD=30.17;SOR=1.371	GT:AD:DP:GQ:PL	1/1:0,17:17:54:800,54,0
IV	10363303	T	A	617.77	AC=1;AF=0.5;AN=2;BaseQRankSum=0.493;ClippingRankSum=1.299;DP=28;FS=0;MLEAC=1;MLEAF=0.5;MQ=52.74;MQ0=0;MQRankSum=3;QD=22.06;ReadPosRankSum=0.403;SOR=0.804	GT:AD:DP:GQ:PL	0/1:4,17:21:77:646,0,77
IV	10363309	G	T	823.77	AC=2;AF=1;AN=2;DP=26;FS=0;MLEAC=2;MLEAF=1;MQ=53.25;MQ0=0;QD=31.68;SOR=0.693	GT:AD:DP:GQ:PL	1/1:0,20:20:60:852,60,0
IV	10363466	G	C	669.77	AC=2;AF=1;AN=2;DP=18;FS=0;MLEAC=2;MLEAF=1;MQ=58.5;MQ0=0;QD=26.49;SOR=0.804	GT:AD:DP:GQ:PL	1/1:0,17:17:51:698,51,0
IV	10363532	G	A	11.12	AC=1;AF=0.5;AN=2;BaseQRankSum=-2.012;ClippingRankSum=0.373;DP=23;FS=0;MLEAC=1;MLEAF=0.5;MQ=51.43;MQ0=0;MQRankSum=-2.311;QD=0.48;ReadPosRankSum=-1.118;SOR=0.26	GT:AD:DP:GQ:PL	0/1:15,2:17:39:39,0,615
IV	10363878	G	A	576.77	AC=2;AF=1;AN=2;DP=15;FS=0;MLEAC=2;MLEAF=1;MQ=60;MQ0=0;QD=30.82;SOR=0.818	GT:AD:DP:GQ:PL	1/1:0,15:15:45:605,45,0
IV	10364030	G	GTT	806.73	AC=2;AF=1;AN=2;DP=22;FS=0;MLEAC=2;MLEAF=1;MQ=57.62;MQ0=0;QD=26.73;SOR=1.23	GT:AD:DP:GQ:PL	1/1:0,21:21:66:844,66,0
IV	10364115	TCC	T	850.73	AC=2;AF=1;AN=2;DP=21;FS=0;MLEAC=2;MLEAF=1;MQ=59.82;MQ0=0;QD=29.51;SOR=0.693	GT:AD:DP:GQ:PL	1/1:0,20:20:60:888,60,0
IV	10364203	A	G	539.77	AC=2;AF=1;AN=2;DP=16;FS=0;MLEAC=2;MLEAF=1;MQ=60;MQ0=0;QD=33.74;SOR=1.244	GT:AD:DP:GQ:PL	1/1:0,16:16:48:568,48,0
IV	10364345	G	A	968.77	AC=2;AF=1;AN=2;DP=25;FS=0;MLEAC=2;MLEAF=1;MQ=60;MQ0=0;QD=26.26;SOR=1.358	GT:AD:DP:GQ:PL	1/1:0,25:25:75:997,75,0
IV	10364481	G	GTACCGC	947.73	AC=2;AF=1;AN=2;DP=23;FS=0;MLEAC=2;MLEAF=1;MQ=60;MQ0=0;QD=28.06;SOR=0.693	GT:AD:DP:GQ:PL	1/1:0,22:22:66:985,66,0
IV	10364709	C	T	975.77	AC=2;AF=1;AN=2;DP=24;FS=0;MLEAC=2;MLEAF=1;MQ=60;MQ0=0;QD=31.99;SOR=1.27	GT:AD:DP:GQ:PL	1/1:0,24:24:72:1004,72,0
IV	10364863	T	C	759.77	AC=2;AF=1;AN=2;DP=20;FS=0;MLEAC=2;MLEAF=1;MQ=60;MQ0=0;QD=31.82;SOR=0.793	GT:AD:DP:GQ:PL	1/1:0,19:19:57:788,57,0
IV	10364929	T	A	954.77	AC=2;AF=1;AN=2;DP=24;FS=0;MLEAC=2;MLEAF=1;MQ=60;MQ0=0;QD=28.87;SOR=0.693	GT:AD:DP:GQ:PL	1/1:0,24:24:72:983,72,0
IV	10365369	GA	G	678.73	AC=2;AF=1;AN=2;DP=24;FS=0;MLEAC=2;MLEAF=1;MQ=60.45;MQ0=0;QD=28.28;SOR=1.179	GT:AD:DP:GQ:PL	1/1:0,23:23:69:716,69,0
IV	10366222	C	T	1496.77	AC=2;AF=1;AN=2;DP=36;FS=0;MLEAC=2;MLEAF=1;MQ=60;MQ0=0;QD=31.19;SOR=1.949	GT:AD:DP:GQ:PL	1/1:0,36:36:99:1525,108,0
IV	10366328	C	CA	1431.73	AC=2;AF=1;AN=2;DP=33;FS=0;MLEAC=2;MLEAF=1;MQ=60.65;MQ0=0;QD=28.47;SOR=1.352	GT:AD:DP:GQ:PL	1/1:0,33:33:99:1469,99,0
IV	10366329	T	TCCC	1431.73	AC=2;AF=1;AN=2;DP=32;FS=0;MLEAC=2;MLEAF=1;MQ=60.34;MQ0=0;QD=28.86;SOR=1.284	GT:AD:DP:GQ:PL	1/1:0,32:32:99:1469,99,0
IV	10366458	G	T	994.77	AC=2;AF=1;AN=2;DP=25;FS=0;MLEAC=2;MLEAF=1;MQ=60;MQ0=0;QD=31.81;SOR=0.941	GT:AD:DP:GQ:PL	1/1:0,25:25:75:1023,75,0
IV	10366744	T	A	820.77	AC=2;AF=1;AN=2;DP=21;FS=0;MLEAC=2;MLEAF=1;MQ=60;MQ0=0;QD=31.83;SOR=2.636	GT:AD:DP:GQ:PL	1/1:0,21:21:63:849,63,0
IV	10367300	CA	C	592.73	AC=2;AF=1;AN=2;DP=25;FS=0;MLEAC=2;MLEAF=1;MQ=60;MQ0=0;QD=23.71;SOR=1.609	GT:AD:DP:GQ:PL	1/1:0,22:22:66:630,66,0
IV	10367653	TATCTTTTACAGGGAATGA	T	803.73	AC=2;AF=1;AN=2;DP=19;FS=0;MLEAC=2;MLEAF=1;MQ=60.57;MQ0=0;QD=30.11;SOR=0.793	GT:AD:DP:GQ:PL	1/1:0,19:19:57:841,57,0
IV	10367752	C	T	978.77	AC=2;AF=1;AN=2;DP=25;FS=0;MLEAC=2;MLEAF=1;MQ=60;MQ0=0;QD=26.94;SOR=1.609	GT:AD:DP:GQ:PL	1/1:0,25:25:75:1007,75,0
IV	10368011	C	CT	686.73	AC=2;AF=1;AN=2;DP=29;FS=0;MLEAC=2;MLEAF=1;MQ=60.37;MQ0=0;QD=23.68;SOR=0.859	GT:AD:DP:GQ:PL	1/1:0,24:24:75:724,75,0
IV	10368089	C	T	1168.77	AC=2;AF=1;AN=2;DP=30;FS=0;MLEAC=2;MLEAF=1;MQ=60.36;MQ0=0;QD=29.24;SOR=1.536	GT:AD:DP:GQ:PL	1/1:0,30:30:90:1197,90,0
IV	10368180	A	C	939.77	AC=2;AF=1;AN=2;DP=25;FS=0;MLEAC=2;MLEAF=1;MQ=60;MQ0=0;QD=31.81;SOR=0.693	GT:AD:DP:GQ:PL	1/1:0,24:24:72:968,72,0
IV	10368459	C	A	1010.77	AC=2;AF=1;AN=2;DP=26;FS=0;MLEAC=2;MLEAF=1;MQ=60;MQ0=0;QD=29.37;SOR=1.981	GT:AD:DP:GQ:PL	1/1:0,26:26:78:1039,78,0
IV	10368491	AT	A	827.73	AC=2;AF=1;AN=2;DP=31;FS=0;MLEAC=2;MLEAF=1;MQ=60;MQ0=0;QD=26.7;SOR=0.906	GT:AD:DP:GQ:PL	1/1:0,29:29:87:865,87,0
IV	10368878	C	T	1214.77	AC=2;AF=1;AN=2;DP=30;FS=0;MLEAC=2;MLEAF=1;MQ=60;MQ0=0;QD=29.19;SOR=0.976	GT:AD:DP:GQ:PL	1/1:0,30:30:90:1243,90,0
IV	10370080	GCCGTAAAA	G	952.73	AC=2;AF=1;AN=2;DP=22;FS=0;MLEAC=2;MLEAF=1;MQ=60;MQ0=0;QD=25.42;SOR=0.693	GT:AD:DP:GQ:PL	1/1:0,22:22:66:990,66,0
IV	10370278	G	A	794.77	AC=2;AF=1;AN=2;DP=22;FS=0;MLEAC=2;MLEAF=1;MQ=60;MQ0=0;QD=33.98;SOR=0.99	GT:AD:DP:GQ:PL	1/1:0,21:21:63:823,63,0
IV	10370300	GT	G	621.73	AC=2;AF=1;AN=2;DP=26;FS=0;MLEAC=2;MLEAF=1;MQ=60;MQ0=0;QD=23.91;SOR=2.03	GT:AD:DP:GQ:PL	1/1:0,23:23:69:659,69,0
IV	10370333	A	G	904.77	AC=2;AF=1;AN=2;DP=22;FS=0;MLEAC=2;MLEAF=1;MQ=60;MQ0=0;QD=34.93;SOR=2.737	GT:AD:DP:GQ:PL	1/1:0,22:22:66:933,66,0
IV	10370400	T	G	938.77	AC=2;AF=1;AN=2;DP=24;FS=0;MLEAC=2;MLEAF=1;MQ=60;MQ0=0;QD=30.4;SOR=0.693	GT:AD:DP:GQ:PL	1/1:0,24:24:72:967,72,0
IV	10371500	C	CT	847.73	AC=2;AF=1;AN=2;DP=30;FS=0;MLEAC=2;MLEAF=1;MQ=61.07;MQ0=0;QD=28.26;SOR=1.101	GT:AD:DP:GQ:PL	1/1:0,27:27:84:885,84,0
IV	10372111	C	T	804.77	AC=2;AF=1;AN=2;DP=21;FS=0;MLEAC=2;MLEAF=1;MQ=60;MQ0=0;QD=31.79;SOR=1.23	GT:AD:DP:GQ:PL	1/1:0,21:21:63:833,63,0
IV	10372130	C	A	993.77	AC=2;AF=1;AN=2;DP=25;FS=0;MLEAC=2;MLEAF=1;MQ=60;MQ0=0;QD=28.02;SOR=1.609	GT:AD:DP:GQ:PL	1/1:0,25:25:75:1022,75,0
IV	10372417	A	G	715.77	AC=2;AF=1;AN=2;DP=19;FS=0;MLEAC=2;MLEAF=1;MQ=43.16;MQ0=0;QD=30.67;SOR=1.292	GT:AD:DP:GQ:PL	1/1:0,19:19:57:744,57,0
IV	10372707	G	T	223.77	AC=1;AF=0.5;AN=2;BaseQRankSum=-1.36;ClippingRankSum=-0.71;DP=34;FS=18.773;MLEAC=1;MLEAF=0.5;MQ=43.61;MQ0=0;MQRankSum=-3.796;QD=6.58;ReadPosRankSum=0.02;SOR=4.407	GT:AD:DP:GQ:PL	0/1:26,8:34:99:252,0,1724
IV	10372708	T	C	223.77	AC=1;AF=0.5;AN=2;BaseQRankSum=-0.819;ClippingRankSum=0.063;DP=33;FS=15.248;MLEAC=1;MLEAF=0.5;MQ=43.71;MQ0=0;MQRankSum=-3.55;QD=6.78;ReadPosRankSum=-0.651;SOR=4.26	GT:AD:DP:GQ:PL	0/1:25,8:33:99:252,0,1724
IV	10373349	G	T	818.77	AC=2;AF=1;AN=2;DP=20;FS=0;MLEAC=2;MLEAF=1;MQ=60;MQ0=0;QD=28.09;SOR=1.127	GT:AD:DP:GQ:PL	1/1:0,20:20:60:847,60,0
IV	10373835	C	G	566.77	AC=2;AF=1;AN=2;DP=18;FS=0;MLEAC=2;MLEAF=1;MQ=60;MQ0=0;QD=31.49;SOR=0.914	GT:AD:DP:GQ:PL	1/1:0,18:18:53:595,53,0
IV	10373979	C	T	1341.77	AC=2;AF=1;AN=2;DP=33;FS=0;MLEAC=2;MLEAF=1;MQ=60;MQ0=0;QD=28.86;SOR=0.752	GT:AD:DP:GQ:PL	1/1:0,33:33:99:1370,99,0
IV	10374455	T	C	1182.77	AC=2;AF=1;AN=2;DP=30;FS=0;MLEAC=2;MLEAF=1;MQ=60;MQ0=0;QD=34.34;SOR=0.693	GT:AD:DP:GQ:PL	1/1:0,30:30:90:1211,90,0
IV	10375012	G	T	1379.77	AC=2;AF=1;AN=2;DP=34;FS=0;MLEAC=2;MLEAF=1;MQ=60;MQ0=0;QD=32.3;SOR=0.752	GT:AD:DP:GQ:PL	1/1:0,33:33:99:1408,99,0
IV	10376821	A	T	1061.77	AC=2;AF=1;AN=2;DP=28;FS=0;MLEAC=2;MLEAF=1;MQ=60;MQ0=0;QD=34.73;SOR=1.302	GT:AD:DP:GQ:PL	1/1:0,27:27:81:1090,81,0
IV	10377030	AC	A	744.73	AC=2;AF=1;AN=2;DP=25;FS=0;MLEAC=2;MLEAF=1;MQ=60.43;MQ0=0;QD=29.79;SOR=1.27	GT:AD:DP:GQ:PL	1/1:0,24:24:72:782,72,0
IV	10377057	C	A	1223.77	AC=2;AF=1;AN=2;DP=31;FS=0;MLEAC=2;MLEAF=1;MQ=60.35;MQ0=0;QD=25.26;SOR=1.609	GT:AD:DP:GQ:PL	1/1:0,31:31:93:1252,93,0
IV	10377104	T	A	830.77	AC=2;AF=1;AN=2;DP=26;FS=0;MLEAC=2;MLEAF=1;MQ=57.5;MQ0=0;QD=31.95;SOR=1.179	GT:AD:DP:GQ:PL	1/1:0,23:23:68:859,68,0
IV	10377147	T	C	100.77	AC=1;AF=0.5;AN=2;BaseQRankSum=0.94;ClippingRankSum=-0.081;DP=35;FS=0;MLEAC=1;MLEAF=0.5;MQ=53.24;MQ0=0;MQRankSum=-3.518;QD=2.88;ReadPosRankSum=-0.295;SOR=0.437	GT:AD:DP:GQ:PL	0/1:26,5:31:99:129,0,1119
IV	10377149	G	T	100.77	AC=1;AF=0.5;AN=2;BaseQRankSum=0.363;ClippingRankSum=-0.156;DP=36;FS=0;MLEAC=1;MLEAF=0.5;MQ=53.44;MQ0=0;MQRankSum=-3.529;QD=2.8;ReadPosRankSum=0.363;SOR=0.509	GT:AD:DP:GQ:PL	0/1:27,5:32:99:129,0,1119
IV	10377154	G	C	109.77	AC=1;AF=0.5;AN=2;BaseQRankSum=0.72;ClippingRankSum=-0.84;DP=32;FS=0;MLEAC=1;MLEAF=0.5;MQ=52.57;MQ0=0;MQRankSum=-3.479;QD=3.43;ReadPosRankSum=0.12;SOR=0.741	GT:AD:DP:GQ:PL	0/1:23,5:28:99:138,0,993
IV	10377383	GA	G	533.73	AC=2;AF=1;AN=2;DP=20;FS=0;MLEAC=2;MLEAF=1;MQ=60.54;MQ0=0;QD=26.69;SOR=0.793	GT:AD:DP:GQ:PL	1/1:0,19:19:57:571,57,0
IV	10377419	G	T	864.77	AC=2;AF=1;AN=2;DP=23;FS=0;MLEAC=2;MLEAF=1;MQ=60.47;MQ0=0;QD=29.54;SOR=0.776	GT:AD:DP:GQ:PL	1/1:0,23:23:69:893,69,0
IV	10378098	GA	G	895.73	AC=2;AF=1;AN=2;DP=34;FS=0;MLEAC=2;MLEAF=1;MQ=60.63;MQ0=0;QD=26.35;SOR=1.839	GT:AD:DP:GQ:PL	1/1:0,31:31:93:933,93,0
IV	10378152	T	G	1438.77	AC=2;AF=1;AN=2;DP=36;FS=0;MLEAC=2;MLEAF=1;MQ=60.3;MQ0=0;QD=30.77;SOR=1.061	GT:AD:DP:GQ:PL	1/1:0,36:36:99:1467,108,0
IV	10378279	C	A	708.77	AC=2;AF=1;AN=2;DP=18;FS=0;MLEAC=2;MLEAF=1;MQ=60;MQ0=0;QD=34.03;SOR=1.863	GT:AD:DP:GQ:PL	1/1:0,18:18:54:737,54,0
IV	10378313	T	C	632.77	AC=2;AF=1;AN=2;DP=16;FS=0;MLEAC=2;MLEAF=1;MQ=60;MQ0=0;QD=30.35;SOR=2.049	GT:AD:DP:GQ:PL	1/1:0,16:16:48:661,48,0
IV	10378686	T	TGCTGA	547.73	AC=2;AF=1;AN=2;DP=13;FS=0;MLEAC=2;MLEAF=1;MQ=60;MQ0=0;QD=22.73;SOR=1.609	GT:AD:DP:GQ:PL	1/1:0,13:13:39:585,39,0
IV	10378763	T	A	650.77	AC=2;AF=1;AN=2;DP=17;FS=0;MLEAC=2;MLEAF=1;MQ=60;MQ0=0;QD=32.61;SOR=1.061	GT:AD:DP:GQ:PL	1/1:0,17:17:51:679,51,0
IV	10379154	G	A	871.77	AC=2;AF=1;AN=2;DP=24;FS=0;MLEAC=2;MLEAF=1;MQ=60;MQ0=0;QD=31.25;SOR=1.708	GT:AD:DP:GQ:PL	1/1:0,23:23:69:900,69,0
IV	10379371	C	A	1353.77	AC=2;AF=1;AN=2;DP=30;FS=0;MLEAC=2;MLEAF=1;MQ=60;MQ0=0;QD=30.72;SOR=1.143	GT:AD:DP:GQ:PL	1/1:0,30:30:93:1382,93,0
IV	10379374	C	T	1387.77	AC=2;AF=1;AN=2;DP=31;FS=0;MLEAC=2;MLEAF=1;MQ=60;MQ0=0;QD=31.74;SOR=1.214	GT:AD:DP:GQ:PL	1/1:0,31:31:96:1416,96,0
IV	10379435	C	A	1133.77	AC=2;AF=1;AN=2;DP=28;FS=0;MLEAC=2;MLEAF=1;MQ=60;MQ0=0;QD=28.13;SOR=1.863	GT:AD:DP:GQ:PL	1/1:0,28:28:84:1162,84,0
IV	10379920	A	G	775.77	AC=2;AF=1;AN=2;DP=19;FS=0;MLEAC=2;MLEAF=1;MQ=60;MQ0=0;QD=31.7;SOR=1.022	GT:AD:DP:GQ:PL	1/1:0,19:19:57:804,57,0
IV	10380032	G	C	633.77	AC=2;AF=1;AN=2;DP=20;FS=0;MLEAC=2;MLEAF=1;MQ=60;MQ0=0;QD=31.69;SOR=2.049	GT:AD:DP:GQ:PL	1/1:0,16:16:48:662,48,0
IV	10380363	T	A	339.78	AC=2;AF=1;AN=2;DP=9;FS=0;MLEAC=2;MLEAF=1;MQ=60;MQ0=0;QD=29.94;SOR=1.402	GT:AD:DP:GQ:PL	1/1:0,9:9:27:368,27,0
IV	10380461	A	G	107.28	AC=2;AF=1;AN=2;DP=3;FS=0;MLEAC=2;MLEAF=1;MQ=40;MQ0=0;QD=30.73;SOR=1.179	GT:AD:DP:GQ:PL	1/1:0,3:3:9:135,9,0
IV	10380465	A	T	107.28	AC=2;AF=1;AN=2;DP=3;FS=0;MLEAC=2;MLEAF=1;MQ=40;MQ0=0;QD=33.87;SOR=1.179	GT:AD:DP:GQ:PL	1/1:0,3:3:9:135,9,0
IV	10380676	C	A	1006.77	AC=2;AF=1;AN=2;DP=23;FS=0;MLEAC=2;MLEAF=1;MQ=53.47;MQ0=0;QD=31.79;SOR=1.708	GT:AD:DP:GQ:PL	1/1:0,23:23:69:1035,69,0
IV	10380680	T	C	1042.77	AC=2;AF=1;AN=2;DP=24;FS=0;MLEAC=2;MLEAF=1;MQ=53.26;MQ0=0;QD=25.66;SOR=1.802	GT:AD:DP:GQ:PL	1/1:0,24:24:72:1071,72,0
IV	10380913	C	A	1487.77	AC=2;AF=1;AN=2;DP=34;FS=0;MLEAC=2;MLEAF=1;MQ=60;MQ0=0;QD=29.44;SOR=0.811	GT:AD:DP:GQ:PL	1/1:0,34:34:99:1516,102,0
IV	10380914	A	T	1487.77	AC=2;AF=1;AN=2;DP=34;FS=0;MLEAC=2;MLEAF=1;MQ=60;MQ0=0;QD=23.93;SOR=0.811	GT:AD:DP:GQ:PL	1/1:0,34:34:99:1516,102,0
IV	10381068	A	T	1277.77	AC=2;AF=1;AN=2;DP=32;FS=0;MLEAC=2;MLEAF=1;MQ=60;MQ0=0;QD=25.57;SOR=0.756	GT:AD:DP:GQ:PL	1/1:0,31:31:93:1306,93,0
IV	10381540	AT	A	922.73	AC=2;AF=1;AN=2;DP=35;FS=0;MLEAC=2;MLEAF=1;MQ=60.62;MQ0=0;QD=26.36;SOR=1.681	GT:AD:DP:GQ:PL	1/1:0,32:32:96:960,96,0
IV	10382637	A	AT	598.73	AC=2;AF=1;AN=2;DP=21;FS=0;MLEAC=2;MLEAF=1;MQ=60;MQ0=0;QD=28.51;SOR=1.721	GT:AD:DP:GQ:PL	1/1:0,20:20:60:636,60,0
IV	10382742	C	CA	282.73	AC=2;AF=1;AN=2;DP=14;FS=0;MLEAC=2;MLEAF=1;MQ=60;MQ0=0;QD=20.2;SOR=0.859	GT:AD:DP:GQ:PL	1/1:0,11:11:33:320,33,0
IV	10382782	A	T	586.77	AC=2;AF=1;AN=2;DP=16;FS=0;MLEAC=2;MLEAF=1;MQ=60;MQ0=0;QD=28.92;SOR=0.941	GT:AD:DP:GQ:PL	1/1:0,16:16:47:615,47,0
IV	10382873	T	G	690.77	AC=2;AF=1;AN=2;DP=17;FS=0;MLEAC=2;MLEAF=1;MQ=60;MQ0=0;QD=32.88;SOR=1.061	GT:AD:DP:GQ:PL	1/1:0,17:17:51:719,51,0
IV	10382997	G	GA	369.73	AC=2;AF=1;AN=2;DP=14;FS=0;MLEAC=2;MLEAF=1;MQ=60;MQ0=0;QD=26.41;SOR=2.147	GT:AD:DP:GQ:PL	1/1:0,13:13:42:407,42,0
IV	10383015	T	A	579.77	AC=2;AF=1;AN=2;DP=17;FS=0;MLEAC=2;MLEAF=1;MQ=60.63;MQ0=0;QD=34.1;SOR=1.061	GT:AD:DP:GQ:PL	1/1:0,17:17:51:608,51,0
IV	10383109	G	A	791.77	AC=2;AF=1;AN=2;DP=20;FS=0;MLEAC=2;MLEAF=1;MQ=60;MQ0=0;QD=28.15;SOR=0.892	GT:AD:DP:GQ:PL	1/1:0,20:20:60:820,60,0
IV	10383414	G	A	421.77	AC=2;AF=1;AN=2;DP=11;FS=0;MLEAC=2;MLEAF=1;MQ=60;MQ0=0;QD=26;SOR=0.859	GT:AD:DP:GQ:PL	1/1:0,11:11:33:450,33,0
IV	10383794	T	G	568.77	AC=2;AF=1;AN=2;DP=15;FS=0;MLEAC=2;MLEAF=1;MQ=60;MQ0=0;QD=28.33;SOR=1.112	GT:AD:DP:GQ:PL	1/1:0,15:15:45:597,45,0
IV	10383841	T	C	592.77	AC=2;AF=1;AN=2;DP=15;FS=0;MLEAC=2;MLEAF=1;MQ=60;MQ0=0;QD=25.4;SOR=1.473	GT:AD:DP:GQ:PL	1/1:0,15:15:45:621,45,0
IV	10384203	C	T	676.77	AC=2;AF=1;AN=2;DP=18;FS=0;MLEAC=2;MLEAF=1;MQ=60;MQ0=0;QD=33.51;SOR=0.693	GT:AD:DP:GQ:PL	1/1:0,18:18:54:705,54,0
IV	10384448	GT	G	741.73	AC=2;AF=1;AN=2;DP=28;FS=0;MLEAC=2;MLEAF=1;MQ=60;MQ0=0;QD=26.49;SOR=0.77	GT:AD:DP:GQ:PL	1/1:0,25:25:75:779,75,0
IV	10385015	A	G	1074.77	AC=2;AF=1;AN=2;DP=27;FS=0;MLEAC=2;MLEAF=1;MQ=60;MQ0=0;QD=35.57;SOR=0.765	GT:AD:DP:GQ:PL	1/1:0,27:27:81:1103,81,0
IV	10385578	G	T	1269.77	AC=2;AF=1;AN=2;DP=31;FS=0;MLEAC=2;MLEAF=1;MQ=60;MQ0=0;QD=31.33;SOR=1.044	GT:AD:DP:GQ:PL	1/1:0,31:31:93:1298,93,0
IV	10385838	T	C	917.77	AC=2;AF=1;AN=2;DP=24;FS=0;MLEAC=2;MLEAF=1;MQ=60;MQ0=0;QD=28.72;SOR=0.693	GT:AD:DP:GQ:PL	1/1:0,24:24:72:946,72,0
IV	10386955	A	C	1254.77	AC=2;AF=1;AN=2;DP=32;FS=0;MLEAC=2;MLEAF=1;MQ=60.34;MQ0=0;QD=32.69;SOR=0.818	GT:AD:DP:GQ:PL	1/1:0,32:32:96:1283,96,0
IV	10386974	GACTACA	G	1126.73	AC=2;AF=1;AN=2;DP=34;FS=0;MLEAC=2;MLEAF=1;MQ=60.32;MQ0=0;QD=33.14;SOR=1.022	GT:AD:DP:GQ:PL	1/1:0,26:26:79:1164,79,0
IV	10387059	G	A	1028.77	AC=2;AF=1;AN=2;DP=26;FS=0;MLEAC=2;MLEAF=1;MQ=60;MQ0=0;QD=24.08;SOR=1.697	GT:AD:DP:GQ:PL	1/1:0,26:26:78:1057,78,0
IV	10387388	G	GAGACA	1069.73	AC=2;AF=1;AN=2;DP=23;FS=0;MLEAC=2;MLEAF=1;MQ=60;MQ0=0;QD=33.83;SOR=1.179	GT:AD:DP:GQ:PL	1/1:0,23:23:75:1107,75,0
IV	10387454	A	AT	617.73	AC=2;AF=1;AN=2;DP=14;FS=0;MLEAC=2;MLEAF=1;MQ=60;MQ0=0;QD=34.67;SOR=0.693	GT:AD:DP:GQ:PL	1/1:0,14:14:45:655,45,0
IV	10387455	A	AG	617.73	AC=2;AF=1;AN=2;DP=14;FS=0;MLEAC=2;MLEAF=1;MQ=60;MQ0=0;QD=31.51;SOR=0.976	GT:AD:DP:GQ:PL	1/1:0,14:14:45:655,45,0
IV	10388402	AT	A	802.73	AC=2;AF=1;AN=2;DP=21;FS=0;MLEAC=2;MLEAF=1;MQ=60.51;MQ0=0;QD=29.55;SOR=0.99	GT:AD:DP:GQ:PL	1/1:0,21:21:63:840,63,0
IV	10388983	A	C	787.77	AC=2;AF=1;AN=2;DP=19;FS=0;MLEAC=2;MLEAF=1;MQ=60;MQ0=0;QD=32.51;SOR=0.793	GT:AD:DP:GQ:PL	1/1:0,19:19:57:816,57,0
IV	10389409	C	T	1126.77	AC=2;AF=1;AN=2;DP=29;FS=0;MLEAC=2;MLEAF=1;MQ=60;MQ0=0;QD=30.66;SOR=1.179	GT:AD:DP:GQ:PL	1/1:0,28:28:84:1155,84,0
IV	10391060	G	T	1103.77	AC=2;AF=1;AN=2;DP=28;FS=0;MLEAC=2;MLEAF=1;MQ=60;MQ0=0;QD=27.81;SOR=0.693	GT:AD:DP:GQ:PL	1/1:0,28:28:84:1132,84,0
IV	10391177	T	C	802.77	AC=2;AF=1;AN=2;DP=22;FS=0;MLEAC=2;MLEAF=1;MQ=60;MQ0=0;QD=38.2;SOR=0.693	GT:AD:DP:GQ:PL	1/1:0,22:22:66:831,66,0
IV	10391273	T	C	936.77	AC=2;AF=1;AN=2;DP=23;FS=0;MLEAC=2;MLEAF=1;MQ=60;MQ0=0;QD=28.52;SOR=0.963	GT:AD:DP:GQ:PL	1/1:0,23:23:69:965,69,0
IV	10391730	GA	G	934.73	AC=2;AF=1;AN=2;DP=36;FS=0;MLEAC=2;MLEAF=1;MQ=60.6;MQ0=0;QD=25.96;SOR=1.352	GT:AD:DP:GQ:PL	1/1:0,33:33:99:972,99,0
IV	10391810	T	TA	632.73	AC=2;AF=1;AN=2;DP=26;FS=0;MLEAC=2;MLEAF=1;MQ=60.42;MQ0=0;QD=24.34;SOR=0.874	GT:AD:DP:GQ:PL	1/1:0,22:22:66:670,66,0
IV	10392100	G	C	1092.77	AC=2;AF=1;AN=2;DP=28;FS=0;MLEAC=2;MLEAF=1;MQ=60;MQ0=0;QD=31.43;SOR=1.863	GT:AD:DP:GQ:PL	1/1:0,28:28:84:1121,84,0
IV	10393311	A	C	766.77	AC=2;AF=1;AN=2;DP=20;FS=0;MLEAC=2;MLEAF=1;MQ=60;MQ0=0;QD=31.03;SOR=0.892	GT:AD:DP:GQ:PL	1/1:0,20:20:60:795,60,0
IV	10393723	A	G	1146.77	AC=2;AF=1;AN=2;DP=29;FS=0;MLEAC=2;MLEAF=1;MQ=60;MQ0=0;QD=30.78;SOR=0.906	GT:AD:DP:GQ:PL	1/1:0,29:29:87:1175,87,0
IV	10394098	T	A	1117.77	AC=2;AF=1;AN=2;DP=28;FS=0;MLEAC=2;MLEAF=1;MQ=60;MQ0=0;QD=29.02;SOR=1.179	GT:AD:DP:GQ:PL	1/1:0,28:28:84:1146,84,0
IV	10394227	G	A	657.77	AC=2;AF=1;AN=2;DP=17;FS=0;MLEAC=2;MLEAF=1;MQ=60;MQ0=0;QD=32.57;SOR=0.941	GT:AD:DP:GQ:PL	1/1:0,16:16:48:686,48,0
IV	10394730	A	T	1136.77	AC=2;AF=1;AN=2;DP=29;FS=0;MLEAC=2;MLEAF=1;MQ=60;MQ0=0;QD=36.33;SOR=0.906	GT:AD:DP:GQ:PL	1/1:0,29:29:87:1165,87,0
IV	10396389	A	G	1040.77	AC=2;AF=1;AN=2;DP=27;FS=0;MLEAC=2;MLEAF=1;MQ=60;MQ0=0;QD=31.28;SOR=0.765	GT:AD:DP:GQ:PL	1/1:0,27:27:81:1069,81,0
IV	10396787	G	A	1411.77	AC=2;AF=1;AN=2;DP=32;FS=0;MLEAC=2;MLEAF=1;MQ=60;MQ0=0;QD=28.46;SOR=1.112	GT:AD:DP:GQ:PL	1/1:0,32:32:96:1440,96,0
IV	10396790	A	C	1411.77	AC=2;AF=1;AN=2;DP=32;FS=0;MLEAC=2;MLEAF=1;MQ=60;MQ0=0;QD=31.75;SOR=1.112	GT:AD:DP:GQ:PL	1/1:0,32:32:96:1440,96,0
IV	10396903	A	G	936.77	AC=2;AF=1;AN=2;DP=23;FS=0;MLEAC=2;MLEAF=1;MQ=60;MQ0=0;QD=31.7;SOR=0.963	GT:AD:DP:GQ:PL	1/1:0,23:23:69:965,69,0
IV	10397648	T	C	605.77	AC=2;AF=1;AN=2;DP=17;FS=0;MLEAC=2;MLEAF=1;MQ=60;MQ0=0;QD=30.7;SOR=0.804	GT:AD:DP:GQ:PL	1/1:0,17:17:51:634,51,0
IV	10397676	TA	T	772.73	AC=2;AF=1;AN=2;DP=16;FS=0;MLEAC=2;MLEAF=1;MQ=60;MQ0=0;QD=32.37;SOR=0.941	GT:AD:DP:GQ:PL	1/1:0,16:16:54:810,54,0
IV	10397678	A	G	781.77	AC=2;AF=1;AN=2;DP=17;FS=0;MLEAC=2;MLEAF=1;MQ=60.63;MQ0=0;QD=25.78;SOR=0.804	GT:AD:DP:GQ:PL	1/1:0,17:17:54:810,54,0
IV	10397700	A	G	734.77	AC=2;AF=1;AN=2;DP=17;FS=0;MLEAC=2;MLEAF=1;MQ=60.63;MQ0=0;QD=32.01;SOR=1.061	GT:AD:DP:GQ:PL	1/1:0,17:17:51:763,51,0
IV	10397742	A	C	927.77	AC=2;AF=1;AN=2;DP=20;FS=0;MLEAC=2;MLEAF=1;MQ=60.54;MQ0=0;QD=29.3;SOR=1.402	GT:AD:DP:GQ:PL	1/1:0,20:20:66:956,66,0
IV	10397764	CCTTTGACATA	C	862.73	AC=2;AF=1;AN=2;DP=20;FS=0;MLEAC=2;MLEAF=1;MQ=60.54;MQ0=0;QD=28.82;SOR=1.127	GT:AD:DP:GQ:PL	1/1:0,20:20:60:900,60,0
IV	10397866	G	A	1154.77	AC=2;AF=1;AN=2;DP=29;FS=0;MLEAC=2;MLEAF=1;MQ=60;MQ0=0;QD=33.46;SOR=1.688	GT:AD:DP:GQ:PL	1/1:0,29:29:87:1183,87,0
IV	10398930	T	C	1385.77	AC=2;AF=1;AN=2;DP=34;FS=0;MLEAC=2;MLEAF=1;MQ=60;MQ0=0;QD=29.4;SOR=2.049	GT:AD:DP:GQ:PL	1/1:0,34:34:99:1414,102,0
IV	10399379	C	T	1075.77	AC=2;AF=1;AN=2;DP=29;FS=0;MLEAC=2;MLEAF=1;MQ=60;MQ0=0;QD=31.34;SOR=1.609	GT:AD:DP:GQ:PL	1/1:0,28:28:84:1104,84,0
IV	10399452	T	A	1019.77	AC=2;AF=1;AN=2;DP=25;FS=0;MLEAC=2;MLEAF=1;MQ=60;MQ0=0;QD=28.36;SOR=0.941	GT:AD:DP:GQ:PL	1/1:0,25:25:75:1048,75,0
IV	10399496	C	T	791.77	AC=2;AF=1;AN=2;DP=19;FS=0;MLEAC=2;MLEAF=1;MQ=60;MQ0=0;QD=32.03;SOR=1.292	GT:AD:DP:GQ:PL	1/1:0,19:19:57:820,57,0
IV	10399547	C	T	872.77	AC=2;AF=1;AN=2;DP=24;FS=0;MLEAC=2;MLEAF=1;MQ=60;MQ0=0;QD=30.24;SOR=0.776	GT:AD:DP:GQ:PL	1/1:0,23:23:69:901,69,0
IV	10400373	TC	T	861.73	AC=2;AF=1;AN=2;DP=24;FS=0;MLEAC=2;MLEAF=1;MQ=60;MQ0=0;QD=28.71;SOR=1.519	GT:AD:DP:GQ:PL	1/1:0,24:24:72:899,72,0
IV	10400425	G	GT	740.73	AC=2;AF=1;AN=2;DP=26;FS=0;MLEAC=2;MLEAF=1;MQ=60;MQ0=0;QD=28.49;SOR=1.893	GT:AD:DP:GQ:PL	1/1:0,25:25:75:778,75,0
IV	10400841	C	T	1004.77	AC=2;AF=1;AN=2;DP=23;FS=0;MLEAC=2;MLEAF=1;MQ=60;MQ0=0;QD=36.17;SOR=0.963	GT:AD:DP:GQ:PL	1/1:0,23:23:69:1033,69,0
IV	10400853	C	T	1106.77	AC=2;AF=1;AN=2;DP=25;FS=0;MLEAC=2;MLEAF=1;MQ=60;MQ0=0;QD=32.99;SOR=1.136	GT:AD:DP:GQ:PL	1/1:0,25:25:78:1135,78,0
IV	10400913	G	A	691.77	AC=2;AF=1;AN=2;DP=17;FS=0;MLEAC=2;MLEAF=1;MQ=60;MQ0=0;QD=36.88;SOR=0.804	GT:AD:DP:GQ:PL	1/1:0,17:17:51:720,51,0
IV	10401240	G	C	691.77	AC=2;AF=1;AN=2;DP=17;FS=0;MLEAC=2;MLEAF=1;MQ=60;MQ0=0;QD=35.87;SOR=0.804	GT:AD:DP:GQ:PL	1/1:0,17:17:51:720,51,0
IV	10401300	G	C	896.77	AC=2;AF=1;AN=2;DP=23;FS=0;MLEAC=2;MLEAF=1;MQ=60;MQ0=0;QD=34;SOR=0.776	GT:AD:DP:GQ:PL	1/1:0,23:23:69:925,69,0
IV	10401382	T	G	905.77	AC=2;AF=1;AN=2;DP=23;FS=0;MLEAC=2;MLEAF=1;MQ=60;MQ0=0;QD=28.51;SOR=0.963	GT:AD:DP:GQ:PL	1/1:0,23:23:69:934,69,0
IV	10402048	T	TA	776.73	AC=2;AF=1;AN=2;DP=30;FS=0;MLEAC=2;MLEAF=1;MQ=60.36;MQ0=0;QD=25.89;SOR=0.997	GT:AD:DP:GQ:PL	1/1:0,28:28:84:814,84,0
IV	10402264	C	T	1036.77	AC=2;AF=1;AN=2;DP=27;FS=0;MLEAC=2;MLEAF=1;MQ=60;MQ0=0;QD=29.87;SOR=1.528	GT:AD:DP:GQ:PL	1/1:0,27:27:81:1065,81,0
IV	10402313	T	A	610.77	AC=2;AF=1;AN=2;DP=19;FS=0;MLEAC=2;MLEAF=1;MQ=60;MQ0=0;QD=32.15;SOR=2.303	GT:AD:DP:GQ:PL	1/1:0,18:18:53:639,53,0
IV	10402848	C	CG	1094.73	AC=2;AF=1;AN=2;DP=29;FS=0;MLEAC=2;MLEAF=1;MQ=60;MQ0=0;QD=30.88;SOR=0.836	GT:AD:DP:GQ:PL	1/1:0,28:28:84:1132,84,0
IV	10403004	A	G	1394.77	AC=2;AF=1;AN=2;DP=36;FS=0;MLEAC=2;MLEAF=1;MQ=60;MQ0=0;QD=33.32;SOR=0.927	GT:AD:DP:GQ:PL	1/1:0,36:36:99:1423,107,0
IV	10403492	A	ATAATGT	1379.73	AC=2;AF=1;AN=2;DP=31;FS=0;MLEAC=2;MLEAF=1;MQ=60.35;MQ0=0;QD=28.92;SOR=1.402	GT:AD:DP:GQ:PL	1/1:0,31:31:96:1417,96,0
IV	10403598	G	A	699.77	AC=2;AF=1;AN=2;DP=18;FS=0;MLEAC=2;MLEAF=1;MQ=60;MQ0=0;QD=31.37;SOR=1.863	GT:AD:DP:GQ:PL	1/1:0,18:18:54:728,54,0
IV	10403647	T	C	697.77	AC=2;AF=1;AN=2;DP=18;FS=0;MLEAC=2;MLEAF=1;MQ=60;MQ0=0;QD=29.5;SOR=1.061	GT:AD:DP:GQ:PL	1/1:0,17:17:51:726,51,0
IV	10404089	AAT	A	833.73	AC=2;AF=1;AN=2;DP=25;FS=0;MLEAC=2;MLEAF=1;MQ=60;MQ0=0;QD=33.35;SOR=1.508	GT:AD:DP:GQ:PL	1/1:0,21:21:63:871,63,0
IV	10404123	G	A	1104.77	AC=2;AF=1;AN=2;DP=27;FS=0;MLEAC=2;MLEAF=1;MQ=60;MQ0=0;QD=29.6;SOR=1.101	GT:AD:DP:GQ:PL	1/1:0,27:27:81:1133,81,0
IV	10404314	A	T	1022.77	AC=2;AF=1;AN=2;DP=28;FS=0;MLEAC=2;MLEAF=1;MQ=60;MQ0=0;QD=32.91;SOR=2.833	GT:AD:DP:GQ:PL	1/1:0,28:28:84:1051,84,0
IV	10405352	GA	G	833.73	AC=2;AF=1;AN=2;DP=31;FS=0;MLEAC=2;MLEAF=1;MQ=60.69;MQ0=0;QD=26.89;SOR=2.147	GT:AD:DP:GQ:PL	1/1:0,28:28:84:871,84,0
IV	10405942	T	TAA	505.73	AC=2;AF=1;AN=2;DP=16;FS=0;MLEAC=2;MLEAF=1;MQ=60;MQ0=0;QD=31.61;SOR=0.976	GT:AD:DP:GQ:PL	1/1:0,14:14:42:543,42,0
IV	10406078	T	C	822.77	AC=2;AF=1;AN=2;DP=21;FS=0;MLEAC=2;MLEAF=1;MQ=60;MQ0=0;QD=28.96;SOR=0.99	GT:AD:DP:GQ:PL	1/1:0,21:21:63:851,63,0
IV	10406202	G	T	772.77	AC=2;AF=1;AN=2;DP=21;FS=0;MLEAC=2;MLEAF=1;MQ=60;MQ0=0;QD=33.48;SOR=1.402	GT:AD:DP:GQ:PL	1/1:0,20:20:60:801,60,0
IV	10406578	C	A	883.77	AC=2;AF=1;AN=2;DP=22;FS=0;MLEAC=2;MLEAF=1;MQ=60;MQ0=0;QD=33.25;SOR=1.329	GT:AD:DP:GQ:PL	1/1:0,22:22:66:912,66,0
IV	10406968	T	A	598.77	AC=2;AF=1;AN=2;DP=15;FS=0;MLEAC=2;MLEAF=1;MQ=60;MQ0=0;QD=37.62;SOR=1.473	GT:AD:DP:GQ:PL	1/1:0,15:15:45:627,45,0
IV	10407217	C	T	915.77	AC=2;AF=1;AN=2;DP=23;FS=0;MLEAC=2;MLEAF=1;MQ=60;MQ0=0;QD=26.91;SOR=2.03	GT:AD:DP:GQ:PL	1/1:0,23:23:69:944,69,0
IV	10407491	G	GA	544.73	AC=2;AF=1;AN=2;BaseQRankSum=-0.473;ClippingRankSum=1.419;DP=26;FS=0;MLEAC=2;MLEAF=1;MQ=60.42;MQ0=0;MQRankSum=1.261;QD=20.95;ReadPosRankSum=-0.473;SOR=0.473	GT:AD:DP:GQ:PL	1/1:1,21:22:36:582,36,0
IV	10408098	T	TCACA	989.73	AC=2;AF=1;AN=2;DP=22;FS=0;MLEAC=2;MLEAF=1;MQ=60.49;MQ0=0;QD=32.09;SOR=0.693	GT:AD:DP:GQ:PL	1/1:0,22:22:69:1027,69,0
IV	10408166	GA	G	1312.73	AC=2;AF=1;AN=2;DP=31;FS=0;MLEAC=2;MLEAF=1;MQ=60;MQ0=0;QD=29.78;SOR=1.329	GT:AD:DP:GQ:PL	1/1:0,30:30:90:1350,90,0
IV	10408170	T	TCCACTTAC	1312.73	AC=2;AF=1;AN=2;DP=30;FS=0;MLEAC=2;MLEAF=1;MQ=60;MQ0=0;QD=26.26;SOR=1.329	GT:AD:DP:GQ:PL	1/1:0,30:30:90:1350,90,0
IV	10408256	G	A	853.77	AC=2;AF=1;AN=2;DP=22;FS=0;MLEAC=2;MLEAF=1;MQ=60;MQ0=0;QD=27.13;SOR=0.693	GT:AD:DP:GQ:PL	1/1:0,22:22:66:882,66,0
IV	10408424	T	G	888.77	AC=2;AF=1;AN=2;DP=23;FS=0;MLEAC=2;MLEAF=1;MQ=60;MQ0=0;QD=25.6;SOR=1.426	GT:AD:DP:GQ:PL	1/1:0,23:23:69:917,69,0
IV	10408637	A	T	1022.77	AC=2;AF=1;AN=2;DP=26;FS=0;MLEAC=2;MLEAF=1;MQ=60;MQ0=0;QD=32.36;SOR=0.693	GT:AD:DP:GQ:PL	1/1:0,26:26:78:1051,78,0
IV	10408911	C	T	516.77	AC=2;AF=1;AN=2;DP=14;FS=0;MLEAC=2;MLEAF=1;MQ=60;MQ0=0;QD=32.9;SOR=2.303	GT:AD:DP:GQ:PL	1/1:0,14:14:42:545,42,0
IV	10408986	G	GT	626.73	AC=2;AF=1;AN=2;BaseQRankSum=-1.317;ClippingRankSum=1.317;DP=31;FS=0;MLEAC=2;MLEAF=1;MQ=60.35;MQ0=0;MQRankSum=-0.901;QD=20.22;ReadPosRankSum=1.04;SOR=0.293	GT:AD:DP:GQ:PL	1/1:1,24:25:45:664,45,0
IV	10409532	A	G	805.77	AC=2;AF=1;AN=2;DP=22;FS=0;MLEAC=2;MLEAF=1;MQ=60;MQ0=0;QD=29.02;SOR=2.093	GT:AD:DP:GQ:PL	1/1:0,20:20:60:834,60,0
IV	10409960	T	TC	779.73	AC=2;AF=1;AN=2;DP=26;FS=0;MLEAC=2;MLEAF=1;MQ=60.42;MQ0=0;QD=29.99;SOR=0.776	GT:AD:DP:GQ:PL	1/1:0,23:23:69:817,69,0
IV	10410826	C	G	601.77	AC=2;AF=1;AN=2;DP=14;FS=0;MLEAC=2;MLEAF=1;MQ=60;MQ0=0;QD=28.03;SOR=1.765	GT:AD:DP:GQ:PL	1/1:0,14:14:42:630,42,0
IV	10410827	C	G	601.77	AC=2;AF=1;AN=2;DP=14;FS=0;MLEAC=2;MLEAF=1;MQ=60;MQ0=0;QD=24.52;SOR=1.765	GT:AD:DP:GQ:PL	1/1:0,14:14:42:630,42,0
IV	10412366	A	C	1212.77	AC=2;AF=1;AN=2;DP=32;FS=0;MLEAC=2;MLEAF=1;MQ=60;MQ0=0;QD=26.78;SOR=1.214	GT:AD:DP:GQ:PL	1/1:0,31:31:93:1241,93,0
IV	10414827	C	T	16.33	AC=2;AF=1;AN=2;BaseQRankSum=-0.736;ClippingRankSum=-0.736;DP=3;FS=0;MLEAC=2;MLEAF=1;MQ=57.16;MQ0=0;MQRankSum=-0.736;QD=5.44;ReadPosRankSum=-0.736;SOR=1.179	GT:AD:DP:GQ:PL	1/1:1,2:3:4:43,4,0
IV	10415898	T	A	1011.77	AC=2;AF=1;AN=2;DP=25;FS=0;MLEAC=2;MLEAF=1;MQ=60;MQ0=0;QD=27.84;SOR=1.609	GT:AD:DP:GQ:PL	1/1:0,25:25:75:1040,75,0
IV	10416053	T	C	1372.77	AC=2;AF=1;AN=2;DP=33;FS=0;MLEAC=2;MLEAF=1;MQ=60;MQ0=0;QD=25.08;SOR=1.022	GT:AD:DP:GQ:PL	1/1:0,33:33:99:1401,99,0
IV	10416430	G	A	980.77	AC=2;AF=1;AN=2;DP=24;FS=0;MLEAC=2;MLEAF=1;MQ=60;MQ0=0;QD=28.41;SOR=1.27	GT:AD:DP:GQ:PL	1/1:0,24:24:72:1009,72,0
IV	10416860	A	G	775.77	AC=2;AF=1;AN=2;DP=20;FS=0;MLEAC=2;MLEAF=1;MQ=60;MQ0=0;QD=31.01;SOR=1.127	GT:AD:DP:GQ:PL	1/1:0,20:20:60:804,60,0
IV	10417934	C	T	1170.77	AC=2;AF=1;AN=2;DP=29;FS=0;MLEAC=2;MLEAF=1;MQ=60;MQ0=0;QD=25.64;SOR=1.071	GT:AD:DP:GQ:PL	1/1:0,29:29:87:1199,87,0
IV	10418387	G	A	1357.77	AC=2;AF=1;AN=2;DP=34;FS=0;MLEAC=2;MLEAF=1;MQ=60;MQ0=0;QD=30.37;SOR=0.811	GT:AD:DP:GQ:PL	1/1:0,34:34:99:1386,102,0
IV	10418996	A	G	1061.77	AC=2;AF=1;AN=2;DP=29;FS=0;MLEAC=2;MLEAF=1;MQ=60;MQ0=0;QD=29.2;SOR=0.76	GT:AD:DP:GQ:PL	1/1:0,29:29:87:1090,87,0
IV	10419731	A	T	1236.77	AC=2;AF=1;AN=2;DP=32;FS=0;MLEAC=2;MLEAF=1;MQ=60;MQ0=0;QD=27.01;SOR=0.693	GT:AD:DP:GQ:PL	1/1:0,32:32:96:1265,96,0
IV	10420835	C	A	1364.77	AC=2;AF=1;AN=2;DP=35;FS=0;MLEAC=2;MLEAF=1;MQ=60;MQ0=0;QD=35.94;SOR=1.002	GT:AD:DP:GQ:PL	1/1:0,35:35:99:1393,105,0
IV	10421346	A	T	1456.77	AC=2;AF=1;AN=2;DP=36;FS=0;MLEAC=2;MLEAF=1;MQ=60;MQ0=0;QD=33.22;SOR=0.927	GT:AD:DP:GQ:PL	1/1:0,36:36:99:1485,108,0
IV	10421848	T	A	1297.77	AC=2;AF=1;AN=2;DP=33;FS=0;MLEAC=2;MLEAF=1;MQ=60;MQ0=0;QD=25.2;SOR=1.022	GT:AD:DP:GQ:PL	1/1:0,33:33:99:1326,99,0
IV	10422641	C	A	975.77	AC=2;AF=1;AN=2;DP=25;FS=0;MLEAC=2;MLEAF=1;MQ=60;MQ0=0;QD=27.49;SOR=1.136	GT:AD:DP:GQ:PL	1/1:0,25:25:75:1004,75,0
IV	10423178	G	GTGTTAT	547.73	AC=2;AF=1;AN=2;DP=13;FS=0;MLEAC=2;MLEAF=1;MQ=40.8;MQ0=0;QD=30.29;SOR=1.445	GT:AD:DP:GQ:PL	1/1:0,12:12:39:585,39,0
IV	10423180	G	T	556.77	AC=2;AF=1;AN=2;DP=13;FS=0;MLEAC=2;MLEAF=1;MQ=40.96;MQ0=0;QD=29.9;SOR=1.179	GT:AD:DP:GQ:PL	1/1:0,13:13:39:585,39,0
IV	10423182	A	ATTT	547.73	AC=2;AF=1;AN=2;DP=13;FS=0;MLEAC=2;MLEAF=1;MQ=40.96;MQ0=0;QD=30.87;SOR=1.179	GT:AD:DP:GQ:PL	1/1:0,13:13:39:585,39,0
IV	10423185	T	C	556.77	AC=2;AF=1;AN=2;DP=13;FS=0;MLEAC=2;MLEAF=1;MQ=40.96;MQ0=0;QD=29.49;SOR=1.179	GT:AD:DP:GQ:PL	1/1:0,13:13:39:585,39,0
IV	10423255	C	A	458.77	AC=2;AF=1;AN=2;DP=12;FS=0;MLEAC=2;MLEAF=1;MQ=44.11;MQ0=0;QD=28.35;SOR=1.022	GT:AD:DP:GQ:PL	1/1:0,12:12:36:487,36,0
IV	10423339	C	G	689.77	AC=2;AF=1;AN=2;DP=21;FS=0;MLEAC=2;MLEAF=1;MQ=57.2;MQ0=0;QD=32.85;SOR=1.23	GT:AD:DP:GQ:PL	1/1:0,21:21:61:718,61,0
IV	10423755	C	CT	695.73	AC=2;AF=1;AN=2;BaseQRankSum=0.215;ClippingRankSum=0.387;DP=37;FS=10.522;MLEAC=2;MLEAF=1;MQ=60;MQ0=0;MQRankSum=-1.592;QD=18.8;ReadPosRankSum=-0.043;SOR=1.946	GT:AD:DP:GQ:PL	1/1:2,27:29:48:733,48,0
IV	10423857	A	G	979.77	AC=2;AF=1;AN=2;DP=24;FS=0;MLEAC=2;MLEAF=1;MQ=60;MQ0=0;QD=29.07;SOR=1.519	GT:AD:DP:GQ:PL	1/1:0,24:24:72:1008,72,0
IV	10424400	A	C	758.77	AC=2;AF=1;AN=2;DP=20;FS=0;MLEAC=2;MLEAF=1;MQ=60;MQ0=0;QD=25.12;SOR=2.093	GT:AD:DP:GQ:PL	1/1:0,20:20:60:787,60,0
IV	10424446	A	T	663.77	AC=2;AF=1;AN=2;DP=16;FS=0;MLEAC=2;MLEAF=1;MQ=60;MQ0=0;QD=28.48;SOR=0.941	GT:AD:DP:GQ:PL	1/1:0,16:16:48:692,48,0
IV	10424454	TAA	T	590.73	AC=2;AF=1;AN=2;DP=15;FS=0;MLEAC=2;MLEAF=1;MQ=60;MQ0=0;QD=31.38;SOR=0.976	GT:AD:DP:GQ:PL	1/1:0,14:14:42:628,42,0
IV	10424456	A	ATTT	500.73	AC=2;AF=1;AN=2;DP=15;FS=0;MLEAC=2;MLEAF=1;MQ=60;MQ0=0;QD=33.38;SOR=0.693	GT:AD:DP:GQ:PL	1/1:0,12:12:36:538,36,0
IV	10425613	CGT	C	1348.73	AC=2;AF=1;AN=2;DP=33;FS=0;MLEAC=2;MLEAF=1;MQ=60.33;MQ0=0;QD=29.71;SOR=0.818	GT:AD:DP:GQ:PL	1/1:0,32:32:96:1386,96,0
IV	10426932	A	G	1002.77	AC=2;AF=1;AN=2;DP=26;FS=0;MLEAC=2;MLEAF=1;MQ=60;MQ0=0;QD=31.95;SOR=1.136	GT:AD:DP:GQ:PL	1/1:0,25:25:75:1031,75,0
IV	10427487	T	A	477.77	AC=2;AF=1;AN=2;DP=12;FS=0;MLEAC=2;MLEAF=1;MQ=60;MQ0=0;QD=27.7;SOR=1.981	GT:AD:DP:GQ:PL	1/1:0,12:12:36:506,36,0
IV	10427498	A	G	655.77	AC=2;AF=1;AN=2;DP=17;FS=0;MLEAC=2;MLEAF=1;MQ=60;MQ0=0;QD=24.32;SOR=1.061	GT:AD:DP:GQ:PL	1/1:0,17:17:51:684,51,0
IV	10427597	T	TTGGA	942.73	AC=2;AF=1;AN=2;DP=21;FS=0;MLEAC=2;MLEAF=1;MQ=60;MQ0=0;QD=29.45;SOR=1.23	GT:AD:DP:GQ:PL	1/1:0,21:21:66:980,66,0
IV	10427834	T	TA	732.73	AC=2;AF=1;AN=2;DP=28;FS=0;MLEAC=2;MLEAF=1;MQ=60.77;MQ0=0;QD=26.17;SOR=1.781	GT:AD:DP:GQ:PL	1/1:0,27:27:81:770,81,0
IV	10428272	CATTATCGTTTTCTAT	C	1177.73	AC=2;AF=1;AN=2;DP=27;FS=0;MLEAC=2;MLEAF=1;MQ=62.36;MQ0=0;QD=28.82;SOR=0.922	GT:AD:DP:GQ:PL	1/1:0,27:27:81:1215,81,0
IV	10428420	A	C	1199.77	AC=2;AF=1;AN=2;DP=32;FS=0;MLEAC=2;MLEAF=1;MQ=60;MQ0=0;QD=32.58;SOR=0.957	GT:AD:DP:GQ:PL	1/1:0,32:32:96:1228,96,0
IV	10429089	T	G	777.77	AC=2;AF=1;AN=2;DP=20;FS=0;MLEAC=2;MLEAF=1;MQ=60;MQ0=0;QD=33.18;SOR=1.402	GT:AD:DP:GQ:PL	1/1:0,20:20:60:806,60,0
IV	10429158	C	T	1066.77	AC=2;AF=1;AN=2;DP=27;FS=0;MLEAC=2;MLEAF=1;MQ=60;MQ0=0;QD=28.93;SOR=0.765	GT:AD:DP:GQ:PL	1/1:0,27:27:81:1095,81,0
IV	10429310	A	G	826.77	AC=2;AF=1;AN=2;DP=21;FS=0;MLEAC=2;MLEAF=1;MQ=60;MQ0=0;QD=27.58;SOR=2.2	GT:AD:DP:GQ:PL	1/1:0,21:21:63:855,63,0
IV	10430219	T	A	1127.77	AC=2;AF=1;AN=2;DP=29;FS=0;MLEAC=2;MLEAF=1;MQ=60;MQ0=0;QD=30.69;SOR=1.071	GT:AD:DP:GQ:PL	1/1:0,29:29:87:1156,87,0
IV	10430266	A	C	1277.77	AC=2;AF=1;AN=2;DP=31;FS=0;MLEAC=2;MLEAF=1;MQ=60;MQ0=0;QD=28.07;SOR=1.214	GT:AD:DP:GQ:PL	1/1:0,31:31:93:1306,93,0
IV	10430298	A	G	883.77	AC=2;AF=1;AN=2;DP=22;FS=0;MLEAC=2;MLEAF=1;MQ=60;MQ0=0;QD=32.21;SOR=1.329	GT:AD:DP:GQ:PL	1/1:0,22:22:66:912,66,0
IV	10430435	C	T	1046.77	AC=2;AF=1;AN=2;DP=28;FS=0;MLEAC=2;MLEAF=1;MQ=60;MQ0=0;QD=29.63;SOR=0.836	GT:AD:DP:GQ:PL	1/1:0,28:28:84:1075,84,0
IV	10430932	T	TGG	139.87	AC=2;AF=1;AN=2;DP=7;FS=0;MLEAC=2;MLEAF=1;MQ=57.57;MQ0=0;QD=19.98;SOR=1.022	GT:AD:DP:GQ:PL	1/1:0,5:5:15:177,15,0
IV	10430997	TA	T	537.73	AC=2;AF=1;AN=2;DP=13;FS=0;MLEAC=2;MLEAF=1;MQ=59.7;MQ0=0;QD=33.92;SOR=1.609	GT:AD:DP:GQ:PL	1/1:0,13:13:39:575,39,0
IV	10431000	A	C	546.77	AC=2;AF=1;AN=2;DP=12;FS=0;MLEAC=2;MLEAF=1;MQ=59.68;MQ0=0;QD=32.59;SOR=1.445	GT:AD:DP:GQ:PL	1/1:0,12:12:39:575,39,0
IV	10431104	G	A	738.77	AC=2;AF=1;AN=2;DP=19;FS=0;MLEAC=2;MLEAF=1;MQ=60;MQ0=0;QD=30.16;SOR=1.022	GT:AD:DP:GQ:PL	1/1:0,19:19:57:767,57,0
IV	10431132	TG	T	280.74	AC=2;AF=1;AN=2;DP=11;FS=0;MLEAC=2;MLEAF=1;MQ=60;MQ0=0;QD=25.52;SOR=1.609	GT:AD:DP:GQ:PL	1/1:0,10:10:30:318,30,0
IV	10431555	G	A	600.77	AC=2;AF=1;AN=2;DP=16;FS=0;MLEAC=2;MLEAF=1;MQ=60;MQ0=0;QD=33.33;SOR=4.174	GT:AD:DP:GQ:PL	1/1:0,16:16:48:629,48,0
IV	10431830	T	A	902.77	AC=2;AF=1;AN=2;DP=23;FS=0;MLEAC=2;MLEAF=1;MQ=60;MQ0=0;QD=31.82;SOR=0.776	GT:AD:DP:GQ:PL	1/1:0,23:23:69:931,69,0
IV	10432208	A	G	1064.77	AC=2;AF=1;AN=2;DP=27;FS=0;MLEAC=2;MLEAF=1;MQ=60;MQ0=0;QD=29.07;SOR=0.765	GT:AD:DP:GQ:PL	1/1:0,27:27:81:1093,81,0
IV	10432381	C	A	1145.77	AC=2;AF=1;AN=2;DP=31;FS=0;MLEAC=2;MLEAF=1;MQ=60;MQ0=0;QD=34.51;SOR=0.826	GT:AD:DP:GQ:PL	1/1:0,30:30:90:1174,90,0
IV	10432667	T	C	834.77	AC=2;AF=1;AN=2;DP=23;FS=0;MLEAC=2;MLEAF=1;MQ=60;MQ0=0;QD=28.99;SOR=0.776	GT:AD:DP:GQ:PL	1/1:0,23:23:69:863,69,0
IV	10432698	T	A	488.77	AC=2;AF=1;AN=2;DP=18;FS=0;MLEAC=2;MLEAF=1;MQ=60;MQ0=0;QD=27.15;SOR=1.863	GT:AD:DP:GQ:PL	1/1:0,18:18:53:517,53,0
IV	10432852	G	A	1442.77	AC=2;AF=1;AN=2;DP=37;FS=0;MLEAC=2;MLEAF=1;MQ=60;MQ0=0;QD=29.47;SOR=0.859	GT:AD:DP:GQ:PL	1/1:0,37:37:99:1471,111,0
IV	10433915	G	GTTATTTTGGTTCCAATGTATAAGAGA	1123.73	AC=2;AF=1;AN=2;DP=25;FS=0;MLEAC=2;MLEAF=1;MQ=60;MQ0=0;QD=32.58;SOR=1.721	GT:AD:DP:GQ:PL	1/1:0,20:20:76:1161,76,0
IV	10434982	A	AT	924.73	AC=2;AF=1;AN=2;DP=30;FS=0;MLEAC=2;MLEAF=1;MQ=60;MQ0=0;QD=30.82;SOR=0.765	GT:AD:DP:GQ:PL	1/1:0,27:27:81:962,81,0
IV	10435265	G	A	896.77	AC=2;AF=1;AN=2;DP=22;FS=0;MLEAC=2;MLEAF=1;MQ=60;MQ0=0;QD=30.05;SOR=2.737	GT:AD:DP:GQ:PL	1/1:0,22:22:66:925,66,0
IV	10435416	T	C	466.77	AC=2;AF=1;AN=2;DP=11;FS=0;MLEAC=2;MLEAF=1;MQ=60;MQ0=0;QD=31.45;SOR=0.859	GT:AD:DP:GQ:PL	1/1:0,11:11:33:495,33,0
IV	10435419	A	T	499.77	AC=2;AF=1;AN=2;DP=12;FS=0;MLEAC=2;MLEAF=1;MQ=60;MQ0=0;QD=29;SOR=1.022	GT:AD:DP:GQ:PL	1/1:0,12:12:36:528,36,0
IV	10435915	G	T	857.77	AC=2;AF=1;AN=2;DP=21;FS=0;MLEAC=2;MLEAF=1;MQ=60;MQ0=0;QD=26.16;SOR=0.99	GT:AD:DP:GQ:PL	1/1:0,21:21:63:886,63,0
IV	10436081	C	G	1202.77	AC=2;AF=1;AN=2;DP=30;FS=0;MLEAC=2;MLEAF=1;MQ=60;MQ0=0;QD=30.45;SOR=1.143	GT:AD:DP:GQ:PL	1/1:0,30:30:90:1231,90,0
IV	10436958	G	T	897.77	AC=2;AF=1;AN=2;DP=22;FS=0;MLEAC=2;MLEAF=1;MQ=60;MQ0=0;QD=34.46;SOR=0.874	GT:AD:DP:GQ:PL	1/1:0,22:22:66:926,66,0
IV	10437067	T	A	794.77	AC=2;AF=1;AN=2;DP=28;FS=0;MLEAC=2;MLEAF=1;MQ=60;MQ0=0;QD=28.38;SOR=1.22	GT:AD:DP:GQ:PL	1/1:0,26:26:76:823,76,0
IV	10437354	A	C	799.77	AC=2;AF=1;AN=2;DP=21;FS=0;MLEAC=2;MLEAF=1;MQ=60;MQ0=0;QD=28.88;SOR=0.784	GT:AD:DP:GQ:PL	1/1:0,21:21:63:828,63,0
IV	10439192	T	TA	1043.73	AC=2;AF=1;AN=2;DP=29;FS=0;MLEAC=2;MLEAF=1;MQ=60.37;MQ0=0;QD=28.96;SOR=0.836	GT:AD:DP:GQ:PL	1/1:0,28:28:87:1081,87,0
IV	10439391	T	C	1011.77	AC=2;AF=1;AN=2;DP=25;FS=0;MLEAC=2;MLEAF=1;MQ=60;MQ0=0;QD=28.83;SOR=0.941	GT:AD:DP:GQ:PL	1/1:0,25:25:75:1040,75,0
IV	10439642	A	T	973.77	AC=2;AF=1;AN=2;DP=25;FS=0;MLEAC=2;MLEAF=1;MQ=60;MQ0=0;QD=32.42;SOR=1.136	GT:AD:DP:GQ:PL	1/1:0,25:25:75:1002,75,0
IV	10439699	G	T	1076.77	AC=2;AF=1;AN=2;DP=26;FS=0;MLEAC=2;MLEAF=1;MQ=60;MQ0=0;QD=32.23;SOR=1.022	GT:AD:DP:GQ:PL	1/1:0,26:26:78:1105,78,0
IV	10440866	A	G	973.77	AC=2;AF=1;AN=2;DP=25;FS=0;MLEAC=2;MLEAF=1;MQ=60;MQ0=0;QD=26.13;SOR=0.77	GT:AD:DP:GQ:PL	1/1:0,25:25:75:1002,75,0
IV	10441089	CA	C	741.73	AC=2;AF=1;AN=2;DP=28;FS=0;MLEAC=2;MLEAF=1;MQ=61.15;MQ0=0;QD=26.49;SOR=1.022	GT:AD:DP:GQ:PL	1/1:0,26:26:78:779,78,0
IV	10441116	C	G	1054.77	AC=2;AF=1;AN=2;DP=28;FS=0;MLEAC=2;MLEAF=1;MQ=60.77;MQ0=0;QD=28.27;SOR=1.382	GT:AD:DP:GQ:PL	1/1:0,28:28:84:1083,84,0
IV	10441192	G	A	826.77	AC=2;AF=1;AN=2;DP=21;FS=0;MLEAC=2;MLEAF=1;MQ=60;MQ0=0;QD=32.2;SOR=0.99	GT:AD:DP:GQ:PL	1/1:0,21:21:63:855,63,0
IV	10442886	T	C	1713.77	AC=2;AF=1;AN=2;DP=42;FS=0;MLEAC=2;MLEAF=1;MQ=60;MQ0=0;QD=26.99;SOR=1.556	GT:AD:DP:GQ:PL	1/1:0,42:42:99:1742,126,0
IV	10442974	G	C	1516.77	AC=2;AF=1;AN=2;DP=38;FS=0;MLEAC=2;MLEAF=1;MQ=60;MQ0=0;QD=28.47;SOR=1.179	GT:AD:DP:GQ:PL	1/1:0,38:38:99:1545,114,0
IV	10444721	G	C	1202.77	AC=2;AF=1;AN=2;DP=30;FS=0;MLEAC=2;MLEAF=1;MQ=60;MQ0=0;QD=32.16;SOR=0.76	GT:AD:DP:GQ:PL	1/1:0,29:29:87:1231,87,0
IV	10445191	T	C	935.77	AC=2;AF=1;AN=2;DP=25;FS=0;MLEAC=2;MLEAF=1;MQ=60;MQ0=0;QD=24.65;SOR=0.963	GT:AD:DP:GQ:PL	1/1:0,23:23:69:964,69,0
IV	10445239	G	A	1271.77	AC=2;AF=1;AN=2;DP=31;FS=0;MLEAC=2;MLEAF=1;MQ=60;MQ0=0;QD=30.26;SOR=0.756	GT:AD:DP:GQ:PL	1/1:0,31:31:93:1300,93,0
IV	10445604	C	G	1477.77	AC=2;AF=1;AN=2;DP=36;FS=0;MLEAC=2;MLEAF=1;MQ=60;MQ0=0;QD=30.33;SOR=0.927	GT:AD:DP:GQ:PL	1/1:0,36:36:99:1506,108,0
IV	10447213	G	T	769.77	AC=2;AF=1;AN=2;DP=21;FS=0;MLEAC=2;MLEAF=1;MQ=60;MQ0=0;QD=30.74;SOR=0.99	GT:AD:DP:GQ:PL	1/1:0,21:21:63:798,63,0
IV	10447684	C	A	99.28	AC=2;AF=1;AN=2;DP=3;FS=0;MLEAC=2;MLEAF=1;MQ=60;MQ0=0;QD=33.09;SOR=2.833	GT:AD:DP:GQ:PL	1/1:0,3:3:9:127,9,0
IV	10447728	A	AT	367.74	AC=2;AF=1;AN=2;DP=9;FS=0;MLEAC=2;MLEAF=1;MQ=60;MQ0=0;QD=30.45;SOR=4.615	GT:AD:DP:GQ:PL	1/1:0,9:9:27:405,27,0
IV	10447746	C	CT	367.74	AC=2;AF=1;AN=2;DP=9;FS=0;MLEAC=2;MLEAF=1;MQ=60;MQ0=0;QD=33.16;SOR=4.615	GT:AD:DP:GQ:PL	1/1:0,9:9:27:405,27,0
IV	10447841	C	CTT	528.73	AC=2;AF=1;AN=2;DP=13;FS=0;MLEAC=2;MLEAF=1;MQ=60;MQ0=0;QD=27.43;SOR=5.283	GT:AD:DP:GQ:PL	1/1:0,13:13:39:566,39,0
IV	10447843	A	T	537.77	AC=2;AF=1;AN=2;DP=13;FS=0;MLEAC=2;MLEAF=1;MQ=60;MQ0=0;QD=36.82;SOR=5.283	GT:AD:DP:GQ:PL	1/1:0,13:13:39:566,39,0
IV	10447877	C	T	375.77	AC=2;AF=1;AN=2;DP=11;FS=0;MLEAC=2;MLEAF=1;MQ=60;MQ0=0;QD=34.16;SOR=4.977	GT:AD:DP:GQ:PL	1/1:0,11:11:33:404,33,0
IV	10447988	C	T	573.77	AC=2;AF=1;AN=2;DP=24;FS=0;MLEAC=2;MLEAF=1;MQ=60;MQ0=0;QD=23.91;SOR=4.047	GT:AD:DP:GQ:PL	1/1:0,15:15:45:602,45,0
IV	10448052	A	G	710.77	AC=2;AF=1;AN=2;DP=23;FS=0;MLEAC=2;MLEAF=1;MQ=60;MQ0=0;QD=30.9;SOR=1.493	GT:AD:DP:GQ:PL	1/1:0,18:18:54:739,54,0
IV	10448148	T	C	836.77	AC=2;AF=1;AN=2;DP=21;FS=0;MLEAC=2;MLEAF=1;MQ=60;MQ0=0;QD=33.86;SOR=0.784	GT:AD:DP:GQ:PL	1/1:0,21:21:63:865,63,0
IV	10448594	A	C	979.77	AC=2;AF=1;AN=2;DP=25;FS=0;MLEAC=2;MLEAF=1;MQ=60;MQ0=0;QD=30.86;SOR=0.941	GT:AD:DP:GQ:PL	1/1:0,25:25:75:1008,75,0
IV	10449127	A	AGCTCAAAATTTG	834.73	AC=2;AF=1;AN=2;DP=22;FS=0;MLEAC=2;MLEAF=1;MQ=53.51;MQ0=0;QD=33.22;SOR=1.609	GT:AD:DP:GQ:PL	1/1:0,19:19:59:872,59,0
IV	10451333	T	C	1161.77	AC=2;AF=1;AN=2;DP=30;FS=0;MLEAC=2;MLEAF=1;MQ=60;MQ0=0;QD=29.85;SOR=0.976	GT:AD:DP:GQ:PL	1/1:0,30:30:90:1190,90,0
IV	10451345	A	G	1166.77	AC=2;AF=1;AN=2;DP=30;FS=0;MLEAC=2;MLEAF=1;MQ=60;MQ0=0;QD=23.29;SOR=0.976	GT:AD:DP:GQ:PL	1/1:0,30:30:90:1195,90,0
IV	10452226	C	T	1011.77	AC=2;AF=1;AN=2;DP=27;FS=0;MLEAC=2;MLEAF=1;MQ=60;MQ0=0;QD=32.49;SOR=0.846	GT:AD:DP:GQ:PL	1/1:0,26:26:78:1040,78,0
IV	10452804	G	A	1043.77	AC=2;AF=1;AN=2;DP=26;FS=0;MLEAC=2;MLEAF=1;MQ=60;MQ0=0;QD=30.33;SOR=1.022	GT:AD:DP:GQ:PL	1/1:0,26:26:78:1072,78,0
IV	10452927	T	C	977.77	AC=2;AF=1;AN=2;DP=26;FS=0;MLEAC=2;MLEAF=1;MQ=60;MQ0=0;QD=27.77;SOR=1.136	GT:AD:DP:GQ:PL	1/1:0,25:25:75:1006,75,0
IV	10453989	C	G	1100.77	AC=2;AF=1;AN=2;DP=29;FS=0;MLEAC=2;MLEAF=1;MQ=60;MQ0=0;QD=32.24;SOR=0.76	GT:AD:DP:GQ:PL	1/1:0,29:29:87:1129,87,0
IV	10454061	T	A	1045.77	AC=2;AF=1;AN=2;DP=27;FS=0;MLEAC=2;MLEAF=1;MQ=60;MQ0=0;QD=33.46;SOR=0.922	GT:AD:DP:GQ:PL	1/1:0,27:27:81:1074,81,0
IV	10454487	T	C	1235.77	AC=2;AF=1;AN=2;DP=32;FS=0;MLEAC=2;MLEAF=1;MQ=60;MQ0=0;QD=28.66;SOR=0.892	GT:AD:DP:GQ:PL	1/1:0,31:31:93:1264,93,0
IV	10455084	T	C	1503.77	AC=2;AF=1;AN=2;DP=37;FS=0;MLEAC=2;MLEAF=1;MQ=60;MQ0=0;QD=28.32;SOR=0.859	GT:AD:DP:GQ:PL	1/1:0,37:37:99:1532,111,0
IV	10455321	TAA	T	1115.73	AC=2;AF=1;AN=2;DP=32;FS=0;MLEAC=2;MLEAF=1;MQ=61.01;MQ0=0;QD=34.87;SOR=1.255	GT:AD:DP:GQ:PL	1/1:0,29:29:87:1153,87,0
IV	10455362	C	T	1003.77	AC=2;AF=1;AN=2;DP=27;FS=0;MLEAC=2;MLEAF=1;MQ=60.8;MQ0=0;QD=27.62;SOR=0.765	GT:AD:DP:GQ:PL	1/1:0,27:27:80:1032,80,0
IV	10455494	G	GA	575.73	AC=2;AF=1;AN=2;DP=24;FS=0;MLEAC=2;MLEAF=1;MQ=60;MQ0=0;QD=23.99;SOR=1.981	GT:AD:DP:GQ:PL	1/1:0,19:19:63:613,63,0
IV	10455604	T	C	823.77	AC=2;AF=1;AN=2;DP=21;FS=0;MLEAC=2;MLEAF=1;MQ=60;MQ0=0;QD=32.11;SOR=0.99	GT:AD:DP:GQ:PL	1/1:0,21:21:63:852,63,0
IV	10456442	T	G	832.77	AC=2;AF=1;AN=2;DP=23;FS=0;MLEAC=2;MLEAF=1;MQ=60;MQ0=0;QD=31.74;SOR=1.329	GT:AD:DP:GQ:PL	1/1:0,22:22:66:861,66,0
IV	10457313	A	G	1493.77	AC=2;AF=1;AN=2;DP=36;FS=0;MLEAC=2;MLEAF=1;MQ=60;MQ0=0;QD=30.26;SOR=0.693	GT:AD:DP:GQ:PL	1/1:0,36:36:99:1522,108,0
IV	10457931	A	C	1540.77	AC=2;AF=1;AN=2;DP=37;FS=0;MLEAC=2;MLEAF=1;MQ=60;MQ0=0;QD=33.64;SOR=0.984	GT:AD:DP:GQ:PL	1/1:0,37:37:99:1569,111,0
IV	10457987	A	C	1397.77	AC=2;AF=1;AN=2;BaseQRankSum=0.77;ClippingRankSum=1.444;DP=36;FS=0;MLEAC=2;MLEAF=1;MQ=60;MQ0=0;MQRankSum=0;QD=32.17;ReadPosRankSum=1.348;SOR=0.358	GT:AD:DP:GQ:PL	1/1:1,35:36:73:1426,73,0
IV	10458355	T	G	1113.77	AC=2;AF=1;AN=2;DP=28;FS=0;MLEAC=2;MLEAF=1;MQ=60;MQ0=0;QD=30.71;SOR=0.836	GT:AD:DP:GQ:PL	1/1:0,28:28:84:1142,84,0
IV	10458720	A	G	874.77	AC=2;AF=1;AN=2;DP=24;FS=0;MLEAC=2;MLEAF=1;MQ=60;MQ0=0;QD=26.92;SOR=1.051	GT:AD:DP:GQ:PL	1/1:0,24:24:72:903,72,0
IV	10459000	C	T	1193.77	AC=2;AF=1;AN=2;DP=32;FS=0;MLEAC=2;MLEAF=1;MQ=60;MQ0=0;QD=32.48;SOR=0.818	GT:AD:DP:GQ:PL	1/1:0,32:32:96:1222,96,0
IV	10459802	G	A	1031.77	AC=2;AF=1;AN=2;DP=27;FS=0;MLEAC=2;MLEAF=1;MQ=60;MQ0=0;QD=30.28;SOR=1.101	GT:AD:DP:GQ:PL	1/1:0,27:27:81:1060,81,0
IV	10459872	C	A	680.77	AC=2;AF=1;AN=2;DP=20;FS=0;MLEAC=2;MLEAF=1;MQ=61.6;MQ0=0;QD=34.04;SOR=0.693	GT:AD:DP:GQ:PL	1/1:0,20:20:60:709,60,0
IV	10459903	GTT	G	892.73	AC=2;AF=1;AN=2;DP=21;FS=0;MLEAC=2;MLEAF=1;MQ=61.53;MQ0=0;QD=29.09;SOR=0.99	GT:AD:DP:GQ:PL	1/1:0,21:21:63:930,63,0
IV	10461378	T	C	1233.77	AC=2;AF=1;AN=2;DP=32;FS=0;MLEAC=2;MLEAF=1;MQ=60;MQ0=0;QD=25.98;SOR=1.284	GT:AD:DP:GQ:PL	1/1:0,32:32:96:1262,96,0
IV	10461935	A	T	652.77	AC=2;AF=1;AN=2;DP=27;FS=0;MLEAC=2;MLEAF=1;MQ=60;MQ0=0;QD=24.18;SOR=1.708	GT:AD:DP:GQ:PL	1/1:0,23:23:69:681,69,0
IV	10462151	A	G	1002.77	AC=2;AF=1;AN=2;DP=26;FS=0;MLEAC=2;MLEAF=1;MQ=60;MQ0=0;QD=32.08;SOR=0.941	GT:AD:DP:GQ:PL	1/1:0,25:25:75:1031,75,0
IV	10462262	AT	A	897.73	AC=2;AF=1;AN=2;DP=31;FS=0;MLEAC=2;MLEAF=1;MQ=60;MQ0=0;QD=28.96;SOR=1.143	GT:AD:DP:GQ:PL	1/1:0,30:30:90:935,90,0
IV	10462670	A	T	1020.77	AC=2;AF=1;AN=2;DP=28;FS=0;MLEAC=2;MLEAF=1;MQ=60;MQ0=0;QD=30.65;SOR=1.179	GT:AD:DP:GQ:PL	1/1:0,28:28:83:1049,83,0
IV	10462788	T	C	1133.77	AC=2;AF=1;AN=2;DP=30;FS=0;MLEAC=2;MLEAF=1;MQ=60;MQ0=0;QD=27.95;SOR=0.693	GT:AD:DP:GQ:PL	1/1:0,30:30:89:1162,89,0
IV	10462842	G	T	814.77	AC=2;AF=1;AN=2;DP=21;FS=0;MLEAC=2;MLEAF=1;MQ=60;MQ0=0;QD=29.8;SOR=1.508	GT:AD:DP:GQ:PL	1/1:0,21:21:63:843,63,0
IV	10463094	T	G	864.77	AC=2;AF=1;AN=2;DP=21;FS=0;MLEAC=2;MLEAF=1;MQ=60;MQ0=0;QD=25.17;SOR=0.99	GT:AD:DP:GQ:PL	1/1:0,21:21:63:893,63,0
IV	10463382	T	C	1199.77	AC=2;AF=1;AN=2;DP=31;FS=0;MLEAC=2;MLEAF=1;MQ=60;MQ0=0;QD=30.32;SOR=1.329	GT:AD:DP:GQ:PL	1/1:0,30:30:90:1228,90,0
IV	10463563	A	G	1442.77	AC=2;AF=1;AN=2;DP=38;FS=0;MLEAC=2;MLEAF=1;MQ=60;MQ0=0;QD=31.46;SOR=1.329	GT:AD:DP:GQ:PL	1/1:0,38:38:99:1471,114,0
IV	10463620	C	G	1440.77	AC=2;AF=1;AN=2;DP=37;FS=0;MLEAC=2;MLEAF=1;MQ=60;MQ0=0;QD=32.6;SOR=0.746	GT:AD:DP:GQ:PL	1/1:0,37:37:99:1469,110,0
IV	10464140	T	C	982.77	AC=2;AF=1;AN=2;DP=26;FS=0;MLEAC=2;MLEAF=1;MQ=60;MQ0=0;QD=26.85;SOR=1.022	GT:AD:DP:GQ:PL	1/1:0,26:26:78:1011,78,0
IV	10464274	CT	C	908.73	AC=2;AF=1;AN=2;DP=32;FS=0;MLEAC=2;MLEAF=1;MQ=60;MQ0=0;QD=28.4;SOR=1.402	GT:AD:DP:GQ:PL	1/1:0,31:31:93:946,93,0
IV	10464316	TA	T	624.73	AC=2;AF=1;AN=2;BaseQRankSum=0.578;ClippingRankSum=1.011;DP=26;FS=3.388;MLEAC=2;MLEAF=1;MQ=60.42;MQ0=0;MQRankSum=-0.433;QD=24.03;ReadPosRankSum=1.3;SOR=0.626	GT:AD:DP:GQ:PL	1/1:1,23:24:46:662,46,0
IV	10464446	G	T	1402.77	AC=2;AF=1;AN=2;DP=32;FS=0;MLEAC=2;MLEAF=1;MQ=60;MQ0=0;QD=32.36;SOR=1.112	GT:AD:DP:GQ:PL	1/1:0,32:32:96:1431,96,0
IV	10464457	T	G	1595.77	AC=2;AF=1;AN=2;DP=36;FS=0;MLEAC=2;MLEAF=1;MQ=60;MQ0=0;QD=32.59;SOR=1.061	GT:AD:DP:GQ:PL	1/1:0,36:36:99:1624,111,0
IV	10464509	A	C	1024.77	AC=2;AF=1;AN=2;DP=24;FS=0;MLEAC=2;MLEAF=1;MQ=60;MQ0=0;QD=27.63;SOR=0.859	GT:AD:DP:GQ:PL	1/1:0,24:24:72:1053,72,0
IV	10464530	G	A	1185.77	AC=2;AF=1;AN=2;DP=27;FS=0;MLEAC=2;MLEAF=1;MQ=60;MQ0=0;QD=28.88;SOR=1.101	GT:AD:DP:GQ:PL	1/1:0,27:27:81:1214,81,0
IV	10464537	C	T	1128.77	AC=2;AF=1;AN=2;DP=25;FS=0;MLEAC=2;MLEAF=1;MQ=60;MQ0=0;QD=33.66;SOR=1.136	GT:AD:DP:GQ:PL	1/1:0,25:25:78:1157,78,0
IV	10464590	A	G	999.77	AC=2;AF=1;AN=2;DP=26;FS=0;MLEAC=2;MLEAF=1;MQ=60;MQ0=0;QD=33.06;SOR=1.022	GT:AD:DP:GQ:PL	1/1:0,26:26:78:1028,78,0
IV	10464638	T	C	904.77	AC=2;AF=1;AN=2;DP=21;FS=0;MLEAC=2;MLEAF=1;MQ=60;MQ0=0;QD=31.36;SOR=1.508	GT:AD:DP:GQ:PL	1/1:0,21:21:63:933,63,0
IV	10464647	G	T	901.77	AC=2;AF=1;AN=2;DP=21;FS=0;MLEAC=2;MLEAF=1;MQ=60;MQ0=0;QD=31.26;SOR=0.99	GT:AD:DP:GQ:PL	1/1:0,21:21:63:930,63,0
IV	10465065	T	G	685.77	AC=2;AF=1;AN=2;DP=18;FS=0;MLEAC=2;MLEAF=1;MQ=60;MQ0=0;QD=27.98;SOR=2.179	GT:AD:DP:GQ:PL	1/1:0,17:17:51:714,51,0
IV	10465142	T	A	588.77	AC=2;AF=1;AN=2;DP=15;FS=0;MLEAC=2;MLEAF=1;MQ=60;MQ0=0;QD=33.47;SOR=1.473	GT:AD:DP:GQ:PL	1/1:0,15:15:45:617,45,0
IV	10465503	G	A	570.77	AC=2;AF=1;AN=2;DP=16;FS=0;MLEAC=2;MLEAF=1;MQ=60;MQ0=0;QD=28.59;SOR=1.473	GT:AD:DP:GQ:PL	1/1:0,15:15:45:599,45,0
IV	10465718	C	A	728.77	AC=2;AF=1;AN=2;DP=20;FS=0;MLEAC=2;MLEAF=1;MQ=60;MQ0=0;QD=33.56;SOR=0.892	GT:AD:DP:GQ:PL	1/1:0,20:20:60:757,60,0
IV	10466731	A	G	968.77	AC=2;AF=1;AN=2;DP=24;FS=0;MLEAC=2;MLEAF=1;MQ=60;MQ0=0;QD=33.85;SOR=1.27	GT:AD:DP:GQ:PL	1/1:0,24:24:72:997,72,0
IV	10466744	G	T	921.77	AC=2;AF=1;AN=2;DP=23;FS=0;MLEAC=2;MLEAF=1;MQ=60;MQ0=0;QD=26.75;SOR=1.179	GT:AD:DP:GQ:PL	1/1:0,23:23:69:950,69,0
IV	10467001	A	G	873.77	AC=2;AF=1;AN=2;DP=22;FS=0;MLEAC=2;MLEAF=1;MQ=60;MQ0=0;QD=34.85;SOR=1.329	GT:AD:DP:GQ:PL	1/1:0,22:22:66:902,66,0
IV	10467283	C	T	571.77	AC=2;AF=1;AN=2;DP=16;FS=0;MLEAC=2;MLEAF=1;MQ=60;MQ0=0;QD=33.71;SOR=0.693	GT:AD:DP:GQ:PL	1/1:0,16:16:48:600,48,0
IV	10467381	A	AAGAG	582.73	AC=2;AF=1;AN=2;BaseQRankSum=1.504;ClippingRankSum=-0.347;DP=17;FS=3.979;MLEAC=2;MLEAF=1;MQ=60;MQ0=0;MQRankSum=-0.579;QD=34.28;ReadPosRankSum=1.504;SOR=1.108	GT:AD:DP:GQ:PL	1/1:1,14:15:35:620,35,0
IV	10467505	C	CTTTTCT	1507.73	AC=2;AF=1;AN=2;DP=31;FS=0;MLEAC=2;MLEAF=1;MQ=60.69;MQ0=0;QD=28.34;SOR=0.756	GT:AD:DP:GQ:PL	1/1:0,31:31:99:1545,105,0
IV	10467689	TTG	T	630.73	AC=2;AF=1;AN=2;DP=17;FS=0;MLEAC=2;MLEAF=1;MQ=60.63;MQ0=0;QD=28.42;SOR=0.818	GT:AD:DP:GQ:PL	1/1:0,15:15:45:668,45,0
IV	10467699	G	A	677.77	AC=2;AF=1;AN=2;DP=16;FS=0;MLEAC=2;MLEAF=1;MQ=60.67;MQ0=0;QD=28.8;SOR=0.941	GT:AD:DP:GQ:PL	1/1:0,16:16:48:706,48,0
IV	10468036	T	C	1050.77	AC=2;AF=1;AN=2;DP=26;FS=0;MLEAC=2;MLEAF=1;MQ=60;MQ0=0;QD=32.28;SOR=1.697	GT:AD:DP:GQ:PL	1/1:0,26:26:78:1079,78,0
IV	10468081	C	T	1005.77	AC=2;AF=1;AN=2;DP=25;FS=0;MLEAC=2;MLEAF=1;MQ=60;MQ0=0;QD=32.04;SOR=0.941	GT:AD:DP:GQ:PL	1/1:0,25:25:75:1034,75,0
IV	10468524	T	A	864.77	AC=2;AF=1;AN=2;DP=23;FS=0;MLEAC=2;MLEAF=1;MQ=60;MQ0=0;QD=32.47;SOR=0.874	GT:AD:DP:GQ:PL	1/1:0,22:22:66:893,66,0
IV	10468560	C	A	786.77	AC=2;AF=1;AN=2;DP=24;FS=0;MLEAC=2;MLEAF=1;MQ=60;MQ0=0;QD=32.78;SOR=1.051	GT:AD:DP:GQ:PL	1/1:0,24:24:71:815,71,0
IV	10468770	A	AAAGAAG	1307.73	AC=2;AF=1;AN=2;DP=31;FS=0;MLEAC=2;MLEAF=1;MQ=60.62;MQ0=0;QD=29.35;SOR=0.693	GT:AD:DP:GQ:PL	1/1:0,26:26:93:1345,93,0
IV	10468806	TTGTGTGTGTGTGTGTGTGTGTGTGTG	T	1028.73	AC=2;AF=1;AN=2;DP=32;FS=0;MLEAC=2;MLEAF=1;MQ=60.27;MQ0=0;QD=32.15;SOR=1.27	GT:AD:DP:GQ:PL	1/1:0,24:24:75:1066,75,0
IV	10469056	C	G	1097.77	AC=2;AF=1;AN=2;DP=28;FS=0;MLEAC=2;MLEAF=1;MQ=60;MQ0=0;QD=30.73;SOR=0.693	GT:AD:DP:GQ:PL	1/1:0,28:28:84:1126,84,0
IV	10469144	T	A	1066.77	AC=2;AF=1;AN=2;DP=26;FS=0;MLEAC=2;MLEAF=1;MQ=60;MQ0=0;QD=25.24;SOR=0.846	GT:AD:DP:GQ:PL	1/1:0,26:26:78:1095,78,0
IV	10469171	T	G	1151.77	AC=2;AF=1;AN=2;DP=30;FS=0;MLEAC=2;MLEAF=1;MQ=60;MQ0=0;QD=34;SOR=0.76	GT:AD:DP:GQ:PL	1/1:0,29:29:87:1180,87,0
IV	10469220	G	A	1334.77	AC=2;AF=1;AN=2;DP=32;FS=0;MLEAC=2;MLEAF=1;MQ=60;MQ0=0;QD=32.04;SOR=0.957	GT:AD:DP:GQ:PL	1/1:0,32:32:96:1363,96,0
IV	10469248	T	C	1165.77	AC=2;AF=1;AN=2;DP=31;FS=0;MLEAC=2;MLEAF=1;MQ=60;MQ0=0;QD=28.55;SOR=1.46	GT:AD:DP:GQ:PL	1/1:0,29:29:87:1194,87,0
IV	10469317	G	A	1033.77	AC=2;AF=1;AN=2;DP=27;FS=0;MLEAC=2;MLEAF=1;MQ=60;MQ0=0;QD=28.6;SOR=1.781	GT:AD:DP:GQ:PL	1/1:0,27:27:81:1062,81,0
IV	10469349	T	A	1193.77	AC=2;AF=1;AN=2;DP=26;FS=0;MLEAC=2;MLEAF=1;MQ=60;MQ0=0;QD=26.23;SOR=2.303	GT:AD:DP:GQ:PL	1/1:0,26:26:84:1222,84,0
IV	10469371	A	G	942.77	AC=2;AF=1;AN=2;DP=20;FS=0;MLEAC=2;MLEAF=1;MQ=60;MQ0=0;QD=26;SOR=1.402	GT:AD:DP:GQ:PL	1/1:0,20:20:66:971,66,0
IV	10469409	C	A	1266.77	AC=2;AF=1;AN=2;DP=32;FS=0;MLEAC=2;MLEAF=1;MQ=60;MQ0=0;QD=30.45;SOR=1.112	GT:AD:DP:GQ:PL	1/1:0,32:32:96:1295,96,0
IV	10469453	C	T	1172.77	AC=2;AF=1;AN=2;DP=30;FS=0;MLEAC=2;MLEAF=1;MQ=60;MQ0=0;QD=30.06;SOR=0.826	GT:AD:DP:GQ:PL	1/1:0,30:30:90:1201,90,0
IV	10469536	A	T	1105.77	AC=2;AF=1;AN=2;DP=29;FS=0;MLEAC=2;MLEAF=1;MQ=60;MQ0=0;QD=30.16;SOR=0.76	GT:AD:DP:GQ:PL	1/1:0,29:29:86:1134,86,0
IV	10469577	A	G	1139.77	AC=2;AF=1;AN=2;DP=26;FS=0;MLEAC=2;MLEAF=1;MQ=60;MQ0=0;QD=34.12;SOR=0.846	GT:AD:DP:GQ:PL	1/1:0,26:26:78:1168,78,0
IV	10469578	G	C	1139.77	AC=2;AF=1;AN=2;DP=26;FS=0;MLEAC=2;MLEAF=1;MQ=60;MQ0=0;QD=26.43;SOR=0.846	GT:AD:DP:GQ:PL	1/1:0,26:26:78:1168,78,0
IV	10469694	A	G	646.77	AC=2;AF=1;AN=2;DP=17;FS=0;MLEAC=2;MLEAF=1;MQ=60;MQ0=0;QD=28.89;SOR=1.371	GT:AD:DP:GQ:PL	1/1:0,17:17:51:675,51,0
IV	10469747	T	G	756.77	AC=2;AF=1;AN=2;DP=19;FS=0;MLEAC=2;MLEAF=1;MQ=60;MQ0=0;QD=30.37;SOR=1.609	GT:AD:DP:GQ:PL	1/1:0,19:19:57:785,57,0
IV	10469942	G	A	857.77	AC=2;AF=1;AN=2;DP=23;FS=0;MLEAC=2;MLEAF=1;MQ=60.47;MQ0=0;QD=36.67;SOR=0.963	GT:AD:DP:GQ:PL	1/1:0,23:23:69:886,69,0
IV	10469991	T	C	910.77	AC=2;AF=1;AN=2;DP=21;FS=0;MLEAC=2;MLEAF=1;MQ=60.51;MQ0=0;QD=26.35;SOR=1.23	GT:AD:DP:GQ:PL	1/1:0,21:21:63:939,63,0
IV	10469994	C	CGAGAGA	895.73	AC=2;AF=1;AN=2;DP=21;FS=0;MLEAC=1;MLEAF=0.5;MQ=60.51;MQ0=0;QD=25.92;SOR=0.976	GT:AD:DP:GQ:PL	1/1:0,21:21:65:877,65,0
IV	10470367	C	T	623.77	AC=2;AF=1;AN=2;DP=16;FS=0;MLEAC=2;MLEAF=1;MQ=60;MQ0=0;QD=24.6;SOR=0.693	GT:AD:DP:GQ:PL	1/1:0,16:16:48:652,48,0
IV	10470379	CTT	C	608.73	AC=2;AF=1;AN=2;DP=17;FS=0;MLEAC=2;MLEAF=1;MQ=60.63;MQ0=0;QD=26.3;SOR=0.941	GT:AD:DP:GQ:PL	1/1:0,16:16:48:646,48,0
IV	10470702	G	A	784.77	AC=2;AF=1;AN=2;DP=21;FS=0;MLEAC=2;MLEAF=1;MQ=60;MQ0=0;QD=33.26;SOR=0.892	GT:AD:DP:GQ:PL	1/1:0,20:20:60:813,60,0
IV	10470811	A	T	1186.77	AC=2;AF=1;AN=2;DP=27;FS=0;MLEAC=2;MLEAF=1;MQ=60;MQ0=0;QD=29.03;SOR=1.101	GT:AD:DP:GQ:PL	1/1:0,27:27:81:1215,81,0
IV	10470819	T	C	1186.77	AC=2;AF=1;AN=2;DP=27;FS=0;MLEAC=2;MLEAF=1;MQ=60;MQ0=0;QD=27.14;SOR=1.101	GT:AD:DP:GQ:PL	1/1:0,27:27:81:1215,81,0
IV	10470838	A	G	1113.77	AC=2;AF=1;AN=2;DP=28;FS=0;MLEAC=2;MLEAF=1;MQ=60;MQ0=0;QD=30.73;SOR=0.693	GT:AD:DP:GQ:PL	1/1:0,28:28:84:1142,84,0
IV	10470854	A	C	917.77	AC=2;AF=1;AN=2;DP=24;FS=0;MLEAC=2;MLEAF=1;MQ=60;MQ0=0;QD=27.29;SOR=0.859	GT:AD:DP:GQ:PL	1/1:0,24:24:72:946,72,0
IV	10471130	A	T	1211.77	AC=2;AF=1;AN=2;DP=27;FS=0;MLEAC=2;MLEAF=1;MQ=60;MQ0=0;QD=33.55;SOR=0.765	GT:AD:DP:GQ:PL	1/1:0,27:27:84:1240,84,0
IV	10471134	C	T	1317.77	AC=2;AF=1;AN=2;DP=31;FS=0;MLEAC=2;MLEAF=1;MQ=60;MQ0=0;QD=28.7;SOR=0.892	GT:AD:DP:GQ:PL	1/1:0,31:31:93:1346,93,0
IV	10471149	ATT	A	1215.73	AC=2;AF=1;AN=2;DP=29;FS=0;MLEAC=2;MLEAF=1;MQ=60.37;MQ0=0;QD=31.35;SOR=0.693	GT:AD:DP:GQ:PL	1/1:0,28:28:84:1253,84,0
IV	10471250	GT	G	573.73	AC=2;AF=1;AN=2;DP=24;FS=0;MLEAC=2;MLEAF=1;MQ=60;MQ0=0;QD=23.91;SOR=0.892	GT:AD:DP:GQ:PL	1/1:0,20:20:60:611,60,0
IV	10471322	T	C	1215.77	AC=2;AF=1;AN=2;DP=30;FS=0;MLEAC=2;MLEAF=1;MQ=60;MQ0=0;QD=33.25;SOR=0.693	GT:AD:DP:GQ:PL	1/1:0,30:30:90:1244,90,0
IV	10471386	C	T	1128.77	AC=2;AF=1;AN=2;DP=29;FS=0;MLEAC=2;MLEAF=1;MQ=60;MQ0=0;QD=28.04;SOR=1.255	GT:AD:DP:GQ:PL	1/1:0,29:29:87:1157,87,0
IV	10471408	CT	C	878.73	AC=2;AF=1;AN=2;DP=32;FS=0;MLEAC=2;MLEAF=1;MQ=60;MQ0=0;QD=27.46;SOR=0.693	GT:AD:DP:GQ:PL	1/1:0,30:30:90:916,90,0
IV	10471609	C	CT	848.73	AC=2;AF=1;AN=2;DP=22;FS=0;MLEAC=2;MLEAF=1;MQ=60;MQ0=0;QD=30.33;SOR=1.609	GT:AD:DP:GQ:PL	1/1:0,22:22:66:886,66,0
IV	10471883	G	A	634.77	AC=2;AF=1;AN=2;DP=18;FS=0;MLEAC=2;MLEAF=1;MQ=60;MQ0=0;QD=31.14;SOR=1.179	GT:AD:DP:GQ:PL	1/1:0,18:18:54:663,54,0
IV	10471897	G	GT	456.73	AC=2;AF=1;AN=2;DP=18;FS=0;MLEAC=2;MLEAF=1;MQ=60;MQ0=0;QD=25.37;SOR=1.061	GT:AD:DP:GQ:PL	1/1:0,17:17:51:494,51,0
IV	10472095	A	C	1067.77	AC=2;AF=1;AN=2;DP=29;FS=0;MLEAC=2;MLEAF=1;MQ=60;MQ0=0;QD=28.89;SOR=0.76	GT:AD:DP:GQ:PL	1/1:0,29:29:86:1096,86,0
IV	10472310	T	A	845.77	AC=2;AF=1;AN=2;DP=23;FS=0;MLEAC=2;MLEAF=1;MQ=60;MQ0=0;QD=32.52;SOR=0.874	GT:AD:DP:GQ:PL	1/1:0,22:22:66:874,66,0
IV	10472335	A	T	823.77	AC=2;AF=1;AN=2;DP=21;FS=0;MLEAC=2;MLEAF=1;MQ=60;MQ0=0;QD=35.93;SOR=0.784	GT:AD:DP:GQ:PL	1/1:0,21:21:63:852,63,0
IV	10472523	T	C	940.77	AC=2;AF=1;AN=2;DP=27;FS=0;MLEAC=2;MLEAF=1;MQ=60;MQ0=0;QD=34.84;SOR=0.765	GT:AD:DP:GQ:PL	1/1:0,27:27:80:969,80,0
IV	10472614	A	ATCGAATAATAT	1463.73	AC=2;AF=1;AN=2;DP=29;FS=0;MLEAC=2;MLEAF=1;MQ=58.55;MQ0=0;QD=26.95;SOR=0.906	GT:AD:DP:GQ:PL	1/1:0,29:29:99:1501,102,0
IV	10472636	A	ATCGATTATAG	1158.73	AC=2;AF=1;AN=2;DP=32;FS=0;MLEAC=2;MLEAF=1;MQ=56.47;MQ0=0;QD=32.28;SOR=0.77	GT:AD:DP:GQ:PL	1/1:0,25:25:84:1196,84,0
IV	10473104	G	GT	304.73	AC=2;AF=1;AN=2;DP=22;FS=0;MLEAC=2;MLEAF=1;MQ=57.65;MQ0=0;QD=13.85;SOR=5.136	GT:AD:DP:GQ:PL	1/1:0,12:12:36:342,36,0
IV	10476332	A	C	988.77	AC=2;AF=1;AN=2;DP=23;FS=0;MLEAC=2;MLEAF=1;MQ=60;MQ0=0;QD=33.76;SOR=0.963	GT:AD:DP:GQ:PL	1/1:0,23:23:69:1017,69,0
IV	10476333	A	C	988.77	AC=2;AF=1;AN=2;DP=21;FS=0;MLEAC=2;MLEAF=1;MQ=60;MQ0=0;QD=27.25;SOR=1.23	GT:AD:DP:GQ:PL	1/1:0,21:21:69:1017,69,0
IV	10476727	C	T	1019.77	AC=2;AF=1;AN=2;DP=25;FS=0;MLEAC=2;MLEAF=1;MQ=60;MQ0=0;QD=25.93;SOR=1.136	GT:AD:DP:GQ:PL	1/1:0,25:25:75:1048,75,0
IV	10477858	G	GT	1329.73	AC=2;AF=1;AN=2;DP=34;FS=0;MLEAC=2;MLEAF=1;MQ=60;MQ0=0;QD=23.45;SOR=0.811	GT:AD:DP:GQ:PL	1/1:0,34:34:99:1367,102,0
IV	10478165	T	A	730.77	AC=2;AF=1;AN=2;BaseQRankSum=1.561;ClippingRankSum=-0.52;DP=20;FS=0;MLEAC=2;MLEAF=1;MQ=60;MQ0=0;MQRankSum=-0.173;QD=28.16;ReadPosRankSum=0.173;SOR=2.303	GT:AD:DP:GQ:PL	1/1:1,19:20:50:759,50,0
IV	10478193	A	C	533.77	AC=2;AF=1;AN=2;DP=17;FS=0;MLEAC=2;MLEAF=1;MQ=60;MQ0=0;QD=31.4;SOR=2.584	GT:AD:DP:GQ:PL	1/1:0,16:16:48:562,48,0
IV	10478417	A	C	916.77	AC=2;AF=1;AN=2;DP=29;FS=0;MLEAC=2;MLEAF=1;MQ=54.22;MQ0=0;QD=31.61;SOR=0.693	GT:AD:DP:GQ:PL	1/1:0,22:22:66:945,66,0
IV	10478436	G	A	773.77	AC=2;AF=1;AN=2;DP=25;FS=0;MLEAC=2;MLEAF=1;MQ=53.24;MQ0=0;QD=30.95;SOR=0.914	GT:AD:DP:GQ:PL	1/1:0,18:18:54:802,54,0
IV	10478776	C	CA	781.73	AC=2;AF=1;AN=2;DP=23;FS=0;MLEAC=2;MLEAF=1;MQ=60;MQ0=0;QD=33.99;SOR=0.963	GT:AD:DP:GQ:PL	1/1:0,23:23:69:819,69,0
IV	10479670	T	C	898.77	AC=2;AF=1;AN=2;DP=31;FS=0;MLEAC=2;MLEAF=1;MQ=60;MQ0=0;QD=28.99;SOR=1.609	GT:AD:DP:GQ:PL	1/1:0,22:22:66:927,66,0
IV	10481027	C	A	646.77	AC=2;AF=1;AN=2;DP=17;FS=0;MLEAC=2;MLEAF=1;MQ=40;MQ0=0;QD=26.18;SOR=5.784	GT:AD:DP:GQ:PL	1/1:0,17:17:51:675,51,0
IV	10481627	A	G	825.77	AC=2;AF=1;AN=2;DP=21;FS=0;MLEAC=2;MLEAF=1;MQ=60;MQ0=0;QD=29.43;SOR=2.2	GT:AD:DP:GQ:PL	1/1:0,21:21:63:854,63,0
IV	10481793	A	G	906.77	AC=2;AF=1;AN=2;DP=23;FS=0;MLEAC=2;MLEAF=1;MQ=60;MQ0=0;QD=26.56;SOR=1.426	GT:AD:DP:GQ:PL	1/1:0,23:23:69:935,69,0
IV	10481819	T	C	995.77	AC=2;AF=1;AN=2;DP=25;FS=0;MLEAC=2;MLEAF=1;MQ=60;MQ0=0;QD=32.16;SOR=0.941	GT:AD:DP:GQ:PL	1/1:0,25:25:75:1024,75,0
IV	10482243	A	AT	354.73	AC=2;AF=1;AN=2;DP=13;FS=0;MLEAC=2;MLEAF=1;MQ=53.43;MQ0=0;QD=27.29;SOR=1.27	GT:AD:DP:GQ:PL	1/1:0,11:11:33:392,33,0
IV	10482454	A	T	502.77	AC=2;AF=1;AN=2;DP=13;FS=0;MLEAC=2;MLEAF=1;MQ=57.41;MQ0=0;QD=28.84;SOR=1.609	GT:AD:DP:GQ:PL	1/1:0,13:13:39:531,39,0
IV	10482495	T	G	838.77	AC=2;AF=1;AN=2;DP=19;FS=0;MLEAC=2;MLEAF=1;MQ=49.27;MQ0=0;QD=25.78;SOR=2.948	GT:AD:DP:GQ:PL	1/1:0,19:19:60:867,60,0
IV	10482496	G	A	838.77	AC=2;AF=1;AN=2;DP=19;FS=0;MLEAC=2;MLEAF=1;MQ=49.27;MQ0=0;QD=28.16;SOR=2.948	GT:AD:DP:GQ:PL	1/1:0,19:19:60:867,60,0
IV	10482516	T	C	961.77	AC=2;AF=1;AN=2;DP=22;FS=0;MLEAC=2;MLEAF=1;MQ=45.53;MQ0=0;QD=34.01;SOR=4.804	GT:AD:DP:GQ:PL	1/1:0,22:22:69:990,69,0
IV	10482721	T	G	457.77	AC=2;AF=1;AN=2;DP=15;FS=0;MLEAC=2;MLEAF=1;MQ=34.77;MQ0=0;QD=30.52;SOR=2.833	GT:AD:DP:GQ:PL	1/1:0,13:13:39:486,39,0
IV	10483017	A	G	672.77	AC=2;AF=1;AN=2;DP=18;FS=0;MLEAC=2;MLEAF=1;MQ=50.68;MQ0=0;QD=31.96;SOR=0.914	GT:AD:DP:GQ:PL	1/1:0,18:18:54:701,54,0
IV	10483074	T	TG	481.73	AC=2;AF=1;AN=2;DP=15;FS=0;MLEAC=2;MLEAF=1;MQ=39.21;MQ0=0;QD=32.12;SOR=1.329	GT:AD:DP:GQ:PL	1/1:0,14:14:42:519,42,0
IV	10483129	C	T	562.77	AC=2;AF=1;AN=2;DP=16;FS=0;MLEAC=2;MLEAF=1;MQ=39.45;MQ0=0;QD=30.52;SOR=1.244	GT:AD:DP:GQ:PL	1/1:0,16:16:48:591,48,0
IV	10483352	A	G	813.77	AC=2;AF=1;AN=2;DP=21;FS=0;MLEAC=2;MLEAF=1;MQ=60;MQ0=0;QD=25.6;SOR=0.784	GT:AD:DP:GQ:PL	1/1:0,21:21:63:842,63,0
IV	10483476	A	T	775.77	AC=2;AF=1;AN=2;DP=20;FS=0;MLEAC=2;MLEAF=1;MQ=60;MQ0=0;QD=27.63;SOR=0.892	GT:AD:DP:GQ:PL	1/1:0,20:20:60:804,60,0
IV	10483639	G	A	870.77	AC=2;AF=1;AN=2;DP=23;FS=0;MLEAC=2;MLEAF=1;MQ=60;MQ0=0;QD=30.43;SOR=1.426	GT:AD:DP:GQ:PL	1/1:0,23:23:69:899,69,0
IV	10483680	T	G	856.77	AC=2;AF=1;AN=2;DP=22;FS=0;MLEAC=2;MLEAF=1;MQ=60;MQ0=0;QD=29.5;SOR=1.329	GT:AD:DP:GQ:PL	1/1:0,22:22:66:885,66,0
IV	10484661	G	A	1042.77	AC=2;AF=1;AN=2;DP=26;FS=0;MLEAC=2;MLEAF=1;MQ=60;MQ0=0;QD=29.95;SOR=0.846	GT:AD:DP:GQ:PL	1/1:0,26:26:78:1071,78,0
IV	10485112	A	G	589.77	AC=2;AF=1;AN=2;DP=17;FS=0;MLEAC=2;MLEAF=1;MQ=56.68;MQ0=0;QD=34.69;SOR=1.609	GT:AD:DP:GQ:PL	1/1:0,16:16:48:618,48,0
IV	10485212	A	G	11.12	AC=1;AF=0.5;AN=2;BaseQRankSum=0.905;ClippingRankSum=-0.065;DP=32;FS=10.375;MLEAC=1;MLEAF=0.5;MQ=56.68;MQ0=0;MQRankSum=-2.845;QD=0.35;ReadPosRankSum=0.711;SOR=2.805	GT:AD:DP:GQ:PL	0/1:29,3:32:39:39,0,1190
IV	10485223	AC	A	55.73	AC=1;AF=0.5;AN=2;BaseQRankSum=2.334;ClippingRankSum=0.389;DP=34;FS=18.042;MLEAC=1;MLEAF=0.5;MQ=55.53;MQ0=0;MQRankSum=-3.55;QD=1.64;ReadPosRankSum=-0.243;SOR=3.595	GT:AD:DP:GQ:PL	0/1:29,5:34:93:93,0,1205
IV	10485237	T	TAA	41.73	AC=1;AF=0.5;AN=2;BaseQRankSum=-0.214;ClippingRankSum=1.312;DP=30;FS=13.027;MLEAC=1;MLEAF=0.5;MQ=53.94;MQ0=0;MQRankSum=-2.959;QD=1.39;ReadPosRankSum=-0.153;SOR=3.241	GT:AD:DP:GQ:PL	0/1:26,4:30:79:79,0,1075
IV	10485251	G	T	797.77	AC=1;AF=0.5;AN=2;BaseQRankSum=-1.104;ClippingRankSum=0.727;DP=29;FS=17.732;MLEAC=1;MLEAF=0.5;MQ=51.9;MQ0=0;MQRankSum=3.58;QD=27.51;ReadPosRankSum=-0.242;SOR=0.82	GT:AD:DP:GQ:PL	0/1:6,23:29:99:826,0,183
IV	10485252	A	C	136.77	AC=1;AF=0.5;AN=2;BaseQRankSum=0.942;ClippingRankSum=0.188;DP=29;FS=17.732;MLEAC=1;MLEAF=0.5;MQ=51.9;MQ0=0;MQRankSum=-3.634;QD=4.72;ReadPosRankSum=0.296;SOR=3.901	GT:AD:DP:GQ:PL	0/1:23,6:29:99:165,0,942
IV	10485313	T	TG	482.73	AC=2;AF=1;AN=2;DP=13;FS=0;MLEAC=2;MLEAF=1;MQ=40.17;MQ0=0;QD=28.84;SOR=1.179	GT:AD:DP:GQ:PL	1/1:0,13:13:39:520,39,0
IV	10485349	T	C	460.77	AC=2;AF=1;AN=2;DP=12;FS=0;MLEAC=2;MLEAF=1;MQ=48.96;MQ0=0;QD=34.21;SOR=1.022	GT:AD:DP:GQ:PL	1/1:0,12:12:36:489,36,0
IV	10485527	T	G	14.91	AC=1;AF=0.5;AN=2;BaseQRankSum=-0.505;ClippingRankSum=-0.361;DP=15;FS=2.796;MLEAC=1;MLEAF=0.5;MQ=53.31;MQ0=0;MQRankSum=-2.526;QD=0.99;ReadPosRankSum=-1.227;SOR=0.939	GT:AD:DP:GQ:PL	0/1:12,3:15:43:43,0,419
IV	10485574	A	G	152.77	AC=1;AF=0.5;AN=2;BaseQRankSum=1.058;ClippingRankSum=-0.785;DP=23;FS=8.649;MLEAC=1;MLEAF=0.5;MQ=46.22;MQ0=0;MQRankSum=-3.378;QD=6.64;ReadPosRankSum=0.375;SOR=0.052	GT:AD:DP:GQ:PL	0/1:14,8:22:99:181,0,438
IV	10485624	A	G	50.77	AC=1;AF=0.5;AN=2;BaseQRankSum=-1.084;ClippingRankSum=-0.296;DP=18;FS=0;MLEAC=1;MLEAF=0.5;MQ=41.05;MQ0=0;MQRankSum=-1.971;QD=2.82;ReadPosRankSum=0;SOR=0.602	GT:AD:DP:GQ:PL	0/1:13,5:18:79:79,0,466
IV	10485739	CA	C	426.73	AC=2;AF=1;AN=2;DP=15;FS=0;MLEAC=2;MLEAF=1;MQ=48.99;MQ0=0;QD=28.45;SOR=0.818	GT:AD:DP:GQ:PL	1/1:0,15:15:45:464,45,0
IV	10485772	A	T	806.77	AC=2;AF=1;AN=2;BaseQRankSum=0.248;ClippingRankSum=-0.248;DP=21;FS=3.222;MLEAC=2;MLEAF=1;MQ=47.46;MQ0=0;MQRankSum=-1.239;QD=30.68;ReadPosRankSum=-0.248;SOR=0.525	GT:AD:DP:GQ:PL	1/1:1,20:21:58:835,58,0
IV	10485794	A	G	696.77	AC=2;AF=1;AN=2;BaseQRankSum=0;ClippingRankSum=-1.349;DP=18;FS=4.771;MLEAC=2;MLEAF=1;MQ=40.46;MQ0=0;MQRankSum=-1.735;QD=34.33;ReadPosRankSum=-1.735;SOR=1.598	GT:AD:DP:GQ:PL	1/1:1,17:18:49:725,49,0
IV	10485848	T	C	633.77	AC=2;AF=1;AN=2;DP=16;FS=0;MLEAC=2;MLEAF=1;MQ=41.63;MQ0=0;QD=26.82;SOR=2.049	GT:AD:DP:GQ:PL	1/1:0,16:16:48:662,48,0
IV	10485904	A	G	828.9	AC=1;AF=0.5;AN=2;BaseQRankSum=-0.952;ClippingRankSum=1.953;DP=25;FS=10.3;MLEAC=1;MLEAF=0.5;MQ=53.16;MQ0=0;MQRankSum=2.254;QD=33.16;ReadPosRankSum=-0.651;SOR=1.906	GT:AD:DP:GQ:PL	0/1:2,23:25:15:857,0,15
IV	10486352	A	C	1367.77	AC=2;AF=1;AN=2;DP=35;FS=0;MLEAC=2;MLEAF=1;MQ=60;MQ0=0;QD=34.1;SOR=0.869	GT:AD:DP:GQ:PL	1/1:0,35:35:99:1396,104,0
IV	10486504	T	A	1519.77	AC=2;AF=1;AN=2;DP=37;FS=0;MLEAC=2;MLEAF=1;MQ=60;MQ0=0;QD=27.76;SOR=1.609	GT:AD:DP:GQ:PL	1/1:0,37:37:99:1548,111,0
IV	10486644	A	G	1227.77	AC=2;AF=1;AN=2;DP=28;FS=0;MLEAC=2;MLEAF=1;MQ=60;MQ0=0;QD=27.8;SOR=0.693	GT:AD:DP:GQ:PL	1/1:0,28:28:84:1256,84,0
IV	10486649	A	T	1298.77	AC=2;AF=1;AN=2;DP=30;FS=0;MLEAC=2;MLEAF=1;MQ=60;MQ0=0;QD=29.77;SOR=0.693	GT:AD:DP:GQ:PL	1/1:0,30:30:90:1327,90,0
IV	10487126	T	C	1095.77	AC=2;AF=1;AN=2;DP=27;FS=0;MLEAC=2;MLEAF=1;MQ=60;MQ0=0;QD=31.29;SOR=0.922	GT:AD:DP:GQ:PL	1/1:0,27:27:81:1124,81,0
IV	10487209	T	A	843.77	AC=2;AF=1;AN=2;DP=22;FS=0;MLEAC=2;MLEAF=1;MQ=60;MQ0=0;QD=31.79;SOR=0.874	GT:AD:DP:GQ:PL	1/1:0,22:22:66:872,66,0
IV	10487670	C	T	738.77	AC=2;AF=1;AN=2;DP=18;FS=0;MLEAC=2;MLEAF=1;MQ=57.92;MQ0=0;QD=26.49;SOR=1.179	GT:AD:DP:GQ:PL	1/1:0,18:18:54:767,54,0
IV	10487944	C	T	772.77	AC=2;AF=1;AN=2;DP=19;FS=0;MLEAC=2;MLEAF=1;MQ=58.41;MQ0=0;QD=32.29;SOR=1.292	GT:AD:DP:GQ:PL	1/1:0,19:19:57:801,57,0
IV	10487993	A	G	625.77	AC=2;AF=1;AN=2;DP=15;FS=0;MLEAC=2;MLEAF=1;MQ=57.97;MQ0=0;QD=28.48;SOR=0.818	GT:AD:DP:GQ:PL	1/1:0,15:15:45:654,45,0
IV	10488826	A	C	708.77	AC=2;AF=1;AN=2;DP=19;FS=0;MLEAC=2;MLEAF=1;MQ=45.45;MQ0=0;QD=29.08;SOR=0.793	GT:AD:DP:GQ:PL	1/1:0,19:19:57:737,57,0
IV	10488887	T	C	811.77	AC=2;AF=1;AN=2;DP=20;FS=0;MLEAC=2;MLEAF=1;MQ=59.34;MQ0=0;QD=28.55;SOR=1.127	GT:AD:DP:GQ:PL	1/1:0,20:20:60:840,60,0
IV	10488969	C	T	995.77	AC=2;AF=1;AN=2;DP=26;FS=0;MLEAC=2;MLEAF=1;MQ=56.42;MQ0=0;QD=28.87;SOR=2.67	GT:AD:DP:GQ:PL	1/1:0,26:26:78:1024,78,0
IV	10489013	C	CA	425.73	AC=2;AF=1;AN=2;DP=18;FS=0;MLEAC=2;MLEAF=1;MQ=60;MQ0=0;QD=23.65;SOR=1.112	GT:AD:DP:GQ:PL	1/1:0,15:15:48:463,48,0
IV	10489110	T	A	1098.77	AC=2;AF=1;AN=2;DP=27;FS=0;MLEAC=2;MLEAF=1;MQ=60;MQ0=0;QD=36.23;SOR=0.765	GT:AD:DP:GQ:PL	1/1:0,27:27:81:1127,81,0
IV	10489627	G	GA	659.73	AC=2;AF=1;AN=2;DP=25;FS=0;MLEAC=2;MLEAF=1;MQ=60;MQ0=0;QD=26.39;SOR=0.693	GT:AD:DP:GQ:PL	1/1:0,24:24:72:697,72,0
IV	10490368	G	T	1181.77	AC=2;AF=1;AN=2;DP=28;FS=0;MLEAC=2;MLEAF=1;MQ=60;MQ0=0;QD=32.21;SOR=0.836	GT:AD:DP:GQ:PL	1/1:0,28:28:84:1210,84,0
IV	10491277	GA	G	829.73	AC=2;AF=1;AN=2;DP=37;FS=0;MLEAC=2;MLEAF=1;MQ=60.29;MQ0=0;QD=22.43;SOR=0.756	GT:AD:DP:GQ:PL	1/1:0,31:31:93:867,93,0
IV	10491495	T	TG	673.73	AC=2;AF=1;AN=2;DP=19;FS=0;MLEAC=2;MLEAF=1;MQ=60;MQ0=0;QD=31.4;SOR=0.793	GT:AD:DP:GQ:PL	1/1:0,19:19:57:711,57,0
IV	10492012	C	A	1025.77	AC=2;AF=1;AN=2;DP=27;FS=0;MLEAC=2;MLEAF=1;MQ=60;MQ0=0;QD=29.32;SOR=1.302	GT:AD:DP:GQ:PL	1/1:0,27:27:80:1054,80,0
IV	10492668	T	C	1442.77	AC=2;AF=1;AN=2;DP=36;FS=0;MLEAC=2;MLEAF=1;MQ=60;MQ0=0;QD=33.61;SOR=0.804	GT:AD:DP:GQ:PL	1/1:0,36:36:99:1471,108,0
IV	10492979	C	A	831.77	AC=2;AF=1;AN=2;DP=19;FS=0;MLEAC=2;MLEAF=1;MQ=60;MQ0=0;QD=28.92;SOR=1.609	GT:AD:DP:GQ:PL	1/1:0,19:19:60:860,60,0
IV	10492980	A	T	831.77	AC=2;AF=1;AN=2;DP=20;FS=0;MLEAC=2;MLEAF=1;MQ=60;MQ0=0;QD=32.56;SOR=1.402	GT:AD:DP:GQ:PL	1/1:0,20:20:60:860,60,0
IV	10493373	G	T	916.77	AC=2;AF=1;AN=2;DP=24;FS=0;MLEAC=2;MLEAF=1;MQ=60;MQ0=0;QD=28.21;SOR=1.708	GT:AD:DP:GQ:PL	1/1:0,23:23:69:945,69,0
IV	10493384	T	A	868.77	AC=2;AF=1;AN=2;DP=23;FS=0;MLEAC=2;MLEAF=1;MQ=60;MQ0=0;QD=27.54;SOR=1.931	GT:AD:DP:GQ:PL	1/1:0,22:22:66:897,66,0
IV	10494510	A	G	1085.77	AC=2;AF=1;AN=2;DP=28;FS=0;MLEAC=2;MLEAF=1;MQ=60;MQ0=0;QD=34.78;SOR=0.922	GT:AD:DP:GQ:PL	1/1:0,27:27:81:1114,81,0
IV	10495292	G	A	1379.77	AC=2;AF=1;AN=2;DP=35;FS=0;MLEAC=2;MLEAF=1;MQ=60;MQ0=0;QD=28.9;SOR=0.749	GT:AD:DP:GQ:PL	1/1:0,35:35:99:1408,105,0
IV	10495366	C	T	1247.77	AC=2;AF=1;AN=2;DP=32;FS=0;MLEAC=2;MLEAF=1;MQ=60;MQ0=0;QD=32.4;SOR=1.911	GT:AD:DP:GQ:PL	1/1:0,32:32:96:1276,96,0
IV	10495972	A	T	749.77	AC=2;AF=1;AN=2;DP=20;FS=0;MLEAC=2;MLEAF=1;MQ=60;MQ0=0;QD=31.65;SOR=1.721	GT:AD:DP:GQ:PL	1/1:0,20:20:60:778,60,0
IV	10496355	C	T	1077.77	AC=2;AF=1;AN=2;DP=26;FS=0;MLEAC=2;MLEAF=1;MQ=60;MQ0=0;QD=25.93;SOR=2.67	GT:AD:DP:GQ:PL	1/1:0,26:26:78:1106,78,0
IV	10496487	T	C	770.77	AC=2;AF=1;AN=2;DP=20;FS=0;MLEAC=2;MLEAF=1;MQ=60;MQ0=0;QD=29.87;SOR=0.892	GT:AD:DP:GQ:PL	1/1:0,20:20:60:799,60,0
IV	10496824	T	A	1192.77	AC=2;AF=1;AN=2;DP=31;FS=0;MLEAC=2;MLEAF=1;MQ=60;MQ0=0;QD=29.84;SOR=1.536	GT:AD:DP:GQ:PL	1/1:0,30:30:90:1221,90,0
IV	10497200	T	C	1385.77	AC=2;AF=1;AN=2;DP=35;FS=0;MLEAC=2;MLEAF=1;MQ=60;MQ0=0;QD=29.43;SOR=0.749	GT:AD:DP:GQ:PL	1/1:0,35:35:99:1414,105,0
IV	10497234	A	G	1047.77	AC=2;AF=1;AN=2;DP=28;FS=0;MLEAC=2;MLEAF=1;MQ=60;MQ0=0;QD=28.07;SOR=1.179	GT:AD:DP:GQ:PL	1/1:0,28:28:83:1076,83,0
IV	10497345	T	A	804.77	AC=2;AF=1;AN=2;DP=21;FS=0;MLEAC=2;MLEAF=1;MQ=60;MQ0=0;QD=28.51;SOR=0.784	GT:AD:DP:GQ:PL	1/1:0,21:21:63:833,63,0
IV	10497566	G	GA	535.73	AC=2;AF=1;AN=2;DP=22;FS=0;MLEAC=2;MLEAF=1;MQ=60;MQ0=0;QD=24.35;SOR=1.609	GT:AD:DP:GQ:PL	1/1:0,19:19:60:573,60,0
IV	10497620	G	A	676.77	AC=2;AF=1;AN=2;DP=17;FS=0;MLEAC=2;MLEAF=1;MQ=60;MQ0=0;QD=31.8;SOR=1.061	GT:AD:DP:GQ:PL	1/1:0,17:17:51:705,51,0
IV	10497711	C	T	1065.77	AC=2;AF=1;AN=2;DP=28;FS=0;MLEAC=2;MLEAF=1;MQ=60;MQ0=0;QD=30.2;SOR=1.528	GT:AD:DP:GQ:PL	1/1:0,27:27:81:1094,81,0
IV	10497778	T	C	1367.77	AC=2;AF=1;AN=2;DP=35;FS=0;MLEAC=2;MLEAF=1;MQ=60;MQ0=0;QD=29.24;SOR=0.869	GT:AD:DP:GQ:PL	1/1:0,35:35:99:1396,105,0
IV	10498010	T	A	802.77	AC=2;AF=1;AN=2;DP=21;FS=0;MLEAC=2;MLEAF=1;MQ=60;MQ0=0;QD=33.81;SOR=1.23	GT:AD:DP:GQ:PL	1/1:0,21:21:63:831,63,0
IV	10498161	A	T	1231.77	AC=2;AF=1;AN=2;DP=31;FS=0;MLEAC=2;MLEAF=1;MQ=60;MQ0=0;QD=29.12;SOR=1.214	GT:AD:DP:GQ:PL	1/1:0,31:31:93:1260,93,0
IV	10498362	G	A	1090.77	AC=2;AF=1;AN=2;DP=27;FS=0;MLEAC=2;MLEAF=1;MQ=60;MQ0=0;QD=35.83;SOR=0.765	GT:AD:DP:GQ:PL	1/1:0,27:27:81:1119,81,0
IV	10498662	A	C	1401.77	AC=2;AF=1;AN=2;DP=35;FS=0;MLEAC=2;MLEAF=1;MQ=60;MQ0=0;QD=28.7;SOR=1.308	GT:AD:DP:GQ:PL	1/1:0,35:35:99:1430,105,0
IV	10498679	G	C	1390.77	AC=2;AF=1;AN=2;DP=37;FS=0;MLEAC=2;MLEAF=1;MQ=60;MQ0=0;QD=30.14;SOR=1.061	GT:AD:DP:GQ:PL	1/1:0,36:36:99:1419,108,0
IV	10499432	T	G	16.86	AC=1;AF=0.5;AN=2;BaseQRankSum=-1.659;ClippingRankSum=-0.553;DP=30;FS=6.235;MLEAC=1;MLEAF=0.5;MQ=60;MQ0=0;MQRankSum=0.415;QD=0.56;ReadPosRankSum=-1.659;SOR=2.704	GT:AD:DP:GQ:PL	0/1:27,3:30:45:45,0,1634
IV	10499436	T	A	11.12	AC=1;AF=0.5;AN=2;BaseQRankSum=-0.702;ClippingRankSum=0.1;DP=31;FS=6.105;MLEAC=1;MLEAF=0.5;MQ=60;MQ0=0;MQRankSum=-1.036;QD=0.36;ReadPosRankSum=-1.102;SOR=2.584	GT:AD:DP:GQ:PL	0/1:28,3:31:39:39,0,1991
IV	10499438	TGG	T	43.73	AC=1;AF=0.5;AN=2;BaseQRankSum=0.065;ClippingRankSum=0.905;DP=32;FS=5.968;MLEAC=1;MLEAF=0.5;MQ=60;MQ0=0;MQRankSum=1.034;QD=1.37;ReadPosRankSum=-0.568;SOR=2.472	GT:AD:DP:GQ:PL	0/1:29,3:32:81:81,0,2103
IV	10499446	G	A	49.77	AC=1;AF=0.5;AN=2;BaseQRankSum=1.462;ClippingRankSum=-0.579;DP=33;FS=5.666;MLEAC=1;MLEAF=0.5;MQ=60;MQ0=0;MQRankSum=0.634;QD=1.51;ReadPosRankSum=0.193;SOR=2.642	GT:AD:DP:GQ:PL	0/1:29,4:33:78:78,0,2728
IV	10499448	T	A	46.77	AC=1;AF=0.5;AN=2;BaseQRankSum=-0.248;ClippingRankSum=-0.359;DP=33;FS=5.598;MLEAC=1;MLEAF=0.5;MQ=60;MQ0=0;MQRankSum=0.8;QD=1.42;ReadPosRankSum=0.469;SOR=2.395	GT:AD:DP:GQ:PL	0/1:29,4:33:75:75,0,2939
IV	10499451	TC	T	40.73	AC=1;AF=0.5;AN=2;BaseQRankSum=1.684;ClippingRankSum=1.203;DP=34;FS=5.642;MLEAC=1;MLEAF=0.5;MQ=60;MQ0=0;MQRankSum=-0.561;QD=1.2;ReadPosRankSum=1.203;SOR=2.542	GT:AD:DP:GQ:PL	0/1:30,4:34:78:78,0,2897
IV	10499461	T	TG	52.73	AC=1;AF=0.5;AN=2;BaseQRankSum=-0.221;ClippingRankSum=-0.538;DP=29;FS=5.718;MLEAC=1;MLEAF=0.5;MQ=60;MQ0=0;MQRankSum=1.739;QD=1.82;ReadPosRankSum=1.36;SOR=2.551	GT:AD:DP:GQ:PL	0/1:25,4:29:90:90,0,2927
IV	10499463	T	TCC	133.73	AC=1;AF=0.5;AN=2;BaseQRankSum=-1.149;ClippingRankSum=-0.033;DP=28;FS=5.764;MLEAC=1;MLEAF=0.5;MQ=60;MQ0=0;MQRankSum=0.558;QD=4.78;ReadPosRankSum=1.083;SOR=2.67	GT:AD:DP:GQ:PL	0/1:24,4:28:99:171,0,3018
IV	10499466	T	C	145.77	AC=1;AF=0.5;AN=2;BaseQRankSum=-0.804;ClippingRankSum=-1.115;DP=30;FS=12.129;MLEAC=1;MLEAF=0.5;MQ=60;MQ0=0;MQRankSum=0.389;QD=4.86;ReadPosRankSum=-0.181;SOR=3.611	GT:AD:DP:GQ:PL	0/1:24,6:30:99:174,0,3005
IV	10499467	T	G	148.77	AC=1;AF=0.5;AN=2;BaseQRankSum=0.125;ClippingRankSum=-1.975;DP=31;FS=11.816;MLEAC=1;MLEAF=0.5;MQ=60;MQ0=0;MQRankSum=-0.325;QD=4.8;ReadPosRankSum=0.025;SOR=3.477	GT:AD:DP:GQ:PL	0/1:25,6:31:99:177,0,2963
IV	10499470	T	G	151.77	AC=1;AF=0.5;AN=2;BaseQRankSum=2.255;ClippingRankSum=0.233;DP=30;FS=12.129;MLEAC=1;MLEAF=0.5;MQ=60;MQ0=0;MQRankSum=1.115;QD=5.06;ReadPosRankSum=-0.078;SOR=3.611	GT:AD:DP:GQ:PL	0/1:24,6:30:99:180,0,2921
IV	10499506	A	G	484.77	AC=1;AF=0.5;AN=2;BaseQRankSum=1.566;ClippingRankSum=0.307;DP=39;FS=0;MLEAC=1;MLEAF=0.5;MQ=59.76;MQ0=0;MQRankSum=0.542;QD=12.43;ReadPosRankSum=1.039;SOR=0.886	GT:AD:DP:GQ:PL	0/1:25,14:39:99:513,0,2420
IV	10499509	T	C	481.77	AC=1;AF=0.5;AN=2;BaseQRankSum=-0.076;ClippingRankSum=0.469;DP=38;FS=1.279;MLEAC=1;MLEAF=0.5;MQ=59.76;MQ0=0;MQRankSum=-0.59;QD=12.68;ReadPosRankSum=0.832;SOR=0.976	GT:AD:DP:GQ:PL	0/1:24,14:38:99:510,0,2462
IV	10499518	T	C	481.77	AC=1;AF=0.5;AN=2;BaseQRankSum=1.744;ClippingRankSum=1.262;DP=40;FS=2.928;MLEAC=1;MLEAF=0.5;MQ=59.77;MQ0=0;MQRankSum=1.772;QD=12.04;ReadPosRankSum=1.659;SOR=0.796	GT:AD:DP:GQ:PL	0/1:26,14:40:99:510,0,2421
IV	10499533	A	G	369.77	AC=1;AF=0.5;AN=2;BaseQRankSum=-0.995;ClippingRankSum=0.714;DP=41;FS=2.807;MLEAC=1;MLEAF=0.5;MQ=59.12;MQ0=0;MQRankSum=-1.527;QD=9.02;ReadPosRankSum=0.63;SOR=1.179	GT:AD:DP:GQ:PL	0/1:28,13:41:99:398,0,1036
IV	10499548	C	T	406.77	AC=1;AF=0.5;AN=2;BaseQRankSum=-1.247;ClippingRankSum=-0.07;DP=41;FS=1.298;MLEAC=1;MLEAF=0.5;MQ=58.25;MQ0=0;MQRankSum=-0.042;QD=9.92;ReadPosRankSum=-0.911;SOR=1.002	GT:AD:DP:GQ:PL	0/1:28,13:41:99:435,0,1107
IV	10499558	C	A	422.77	AC=1;AF=0.5;AN=2;BaseQRankSum=-1.272;ClippingRankSum=1.021;DP=38;FS=7.497;MLEAC=1;MLEAF=0.5;MQ=57.23;MQ0=0;MQRankSum=-0.926;QD=11.13;ReadPosRankSum=-2.125;SOR=1.981	GT:AD:DP:GQ:PL	0/1:26,12:38:99:451,0,1089
IV	10499560	T	C	430.77	AC=1;AF=0.5;AN=2;BaseQRankSum=-0.373;ClippingRankSum=-0.665;DP=37;FS=7.808;MLEAC=1;MLEAF=0.5;MQ=57.15;MQ0=0;MQRankSum=-2.06;QD=11.64;ReadPosRankSum=-2.701;SOR=1.962	GT:AD:DP:GQ:PL	0/1:25,12:37:99:459,0,1090
IV	10499569	C	T	464.77	AC=1;AF=0.5;AN=2;BaseQRankSum=-1.177;ClippingRankSum=-0.723;DP=40;FS=5.014;MLEAC=1;MLEAF=0.5;MQ=57;MQ0=0;MQRankSum=-3.077;QD=11.62;ReadPosRankSum=-2.737;SOR=1.765	GT:AD:DP:GQ:PL	0/1:26,14:40:99:493,0,1045
IV	10499584	G	A	343.77	AC=1;AF=0.5;AN=2;BaseQRankSum=1.014;ClippingRankSum=0.296;DP=39;FS=10.843;MLEAC=1;MLEAF=0.5;MQ=56.92;MQ0=0;MQRankSum=-3.511;QD=8.81;ReadPosRankSum=0.858;SOR=1.706	GT:AD:DP:GQ:PL	0/1:28,11:39:99:372,0,1200
IV	10499590	A	G	379.77	AC=1;AF=0.5;AN=2;BaseQRankSum=2.213;ClippingRankSum=-0.014;DP=42;FS=17.096;MLEAC=1;MLEAF=0.5;MQ=56.9;MQ0=0;MQRankSum=-3.077;QD=9.04;ReadPosRankSum=1.573;SOR=1.876	GT:AD:DP:GQ:PL	0/1:30,12:42:99:408,0,1304
IV	10499591	A	G	382.77	AC=1;AF=0.5;AN=2;BaseQRankSum=1.852;ClippingRankSum=-0.125;DP=42;FS=17.096;MLEAC=1;MLEAF=0.5;MQ=56.9;MQ0=0;MQRankSum=-3.077;QD=9.11;ReadPosRankSum=1.684;SOR=1.876	GT:AD:DP:GQ:PL	0/1:30,12:42:99:411,0,1266
IV	10499600	AT	A	451.73	AC=1;AF=0.5;AN=2;BaseQRankSum=1.925;ClippingRankSum=-0.38;DP=45;FS=7.075;MLEAC=1;MLEAF=0.5;MQ=57.11;MQ0=0;MQRankSum=-2.66;QD=10.04;ReadPosRankSum=1.925;SOR=1.163	GT:AD:DP:GQ:PL	0/1:31,14:45:99:489,0,1344
IV	10499602	ATC	A	448.73	AC=1;AF=0.5;AN=2;BaseQRankSum=3.059;ClippingRankSum=0.337;DP=47;FS=6.729;MLEAC=1;MLEAF=0.5;MQ=57.23;MQ0=0;MQRankSum=-3.687;QD=9.55;ReadPosRankSum=2.047;SOR=1.206	GT:AD:DP:GQ:PL	0/1:33,14:47:99:486,0,1377
IV	10499629	G	A	584.77	AC=1;AF=0.5;AN=2;BaseQRankSum=3.272;ClippingRankSum=-0.274;DP=47;FS=8.646;MLEAC=1;MLEAF=0.5;MQ=57.5;MQ0=0;MQRankSum=-1.74;QD=12.44;ReadPosRankSum=-0.387;SOR=1.844	GT:AD:DP:GQ:PL	0/1:29,18:47:99:613,0,917
IV	10499653	C	T	365.77	AC=1;AF=0.5;AN=2;BaseQRankSum=0.445;ClippingRankSum=1.481;DP=45;FS=2.791;MLEAC=1;MLEAF=0.5;MQ=58.79;MQ0=0;MQRankSum=-3.19;QD=8.13;ReadPosRankSum=-1.962;SOR=1.286	GT:AD:DP:GQ:PL	0/1:30,15:45:99:394,0,1071
IV	10499670	A	T	306.77	AC=1;AF=0.5;AN=2;BaseQRankSum=0.695;ClippingRankSum=1.185;DP=46;FS=0;MLEAC=1;MLEAF=0.5;MQ=59.57;MQ0=0;MQRankSum=-1.442;QD=6.67;ReadPosRankSum=-1.288;SOR=0.798	GT:AD:DP:GQ:PL	0/1:35,11:46:99:335,0,1437
IV	10499671	C	T	306.77	AC=1;AF=0.5;AN=2;BaseQRankSum=-0.335;ClippingRankSum=-0.283;DP=46;FS=0;MLEAC=1;MLEAF=0.5;MQ=59.57;MQ0=0;MQRankSum=-0.567;QD=6.67;ReadPosRankSum=-1.416;SOR=0.798	GT:AD:DP:GQ:PL	0/1:35,11:46:99:335,0,1437
IV	10499737	C	T	50.77	AC=1;AF=0.5;AN=2;BaseQRankSum=-1.137;ClippingRankSum=-0.267;DP=53;FS=0;MLEAC=1;MLEAF=0.5;MQ=57.55;MQ0=0;MQRankSum=-3.888;QD=0.96;ReadPosRankSum=-1.924;SOR=0.661	GT:AD:DP:GQ:PL	0/1:47,6:53:79:79,0,1951
IV	10499754	T	A	756.77	AC=1;AF=0.5;AN=2;BaseQRankSum=-1.344;ClippingRankSum=-1.947;DP=68;FS=16.871;MLEAC=1;MLEAF=0.5;MQ=54.3;MQ0=0;MQRankSum=-6.207;QD=11.13;ReadPosRankSum=-2.078;SOR=1.472	GT:AD:DP:GQ:PL	0/1:46,22:68:99:785,0,1828
IV	10499758	A	G	762.77	AC=1;AF=0.5;AN=2;BaseQRankSum=-1.338;ClippingRankSum=0.215;DP=65;FS=14.243;MLEAC=1;MLEAF=0.5;MQ=54.02;MQ0=0;MQRankSum=-6.329;QD=11.73;ReadPosRankSum=-1.504;SOR=1.492	GT:AD:DP:GQ:PL	0/1:43,22:65:99:791,0,1767
IV	10499769	G	A	808.77	AC=1;AF=0.5;AN=2;BaseQRankSum=-0.476;ClippingRankSum=1.007;DP=64;FS=16.525;MLEAC=1;MLEAF=0.5;MQ=53.92;MQ0=0;MQRankSum=-5.961;QD=12.64;ReadPosRankSum=0.937;SOR=1.598	GT:AD:DP:GQ:PL	0/1:41,23:64:99:837,0,1670
IV	10499778	A	C	811.77	AC=1;AF=0.5;AN=2;BaseQRankSum=1.661;ClippingRankSum=1.734;DP=62;FS=14.227;MLEAC=1;MLEAF=0.5;MQ=53.72;MQ0=0;MQRankSum=-5.537;QD=13.09;ReadPosRankSum=1.894;SOR=1.613	GT:AD:DP:GQ:PL	0/1:39,23:62:99:840,0,1641
IV	10499781	C	G	820.77	AC=1;AF=0.5;AN=2;BaseQRankSum=2.186;ClippingRankSum=2.324;DP=60;FS=14.964;MLEAC=1;MLEAF=0.5;MQ=53.93;MQ0=0;MQRankSum=-5.76;QD=13.68;ReadPosRankSum=1.956;SOR=1.863	GT:AD:DP:GQ:PL	0/1:38,22:60:99:849,0,1526
IV	10499782	A	G	820.77	AC=1;AF=0.5;AN=2;BaseQRankSum=2.201;ClippingRankSum=0.407;DP=60;FS=14.964;MLEAC=1;MLEAF=0.5;MQ=53.93;MQ0=0;MQRankSum=-5.622;QD=13.68;ReadPosRankSum=2.033;SOR=1.863	GT:AD:DP:GQ:PL	0/1:38,22:60:99:849,0,1526
IV	10499784	G	A	780.77	AC=1;AF=0.5;AN=2;BaseQRankSum=0.353;ClippingRankSum=0.321;DP=59;FS=14.68;MLEAC=1;MLEAF=0.5;MQ=53.82;MQ0=0;MQRankSum=-5.839;QD=13.23;ReadPosRankSum=1.591;SOR=1.871	GT:AD:DP:GQ:PL	0/1:37,22:59:99:809,0,1529
IV	10499815	A	AAATAATATTAC	144.73	AC=1;AF=0.5;AN=2;BaseQRankSum=-0.087;ClippingRankSum=-0.191;DP=47;FS=0;MLEAC=1;MLEAF=0.5;MQ=55.5;MQ0=0;MQRankSum=-2.651;QD=3.08;ReadPosRankSum=-3.413;SOR=0.586	GT:AD:DP:GQ:PL	0/1:34,7:41:99:182,0,1465
IV	10499817	G	GTTTTTTTTTTCATT	136.73	AC=1;AF=0.5;AN=2;BaseQRankSum=-1.08;ClippingRankSum=0.473;DP=40;FS=1.754;MLEAC=1;MLEAF=0.5;MQ=58.16;MQ0=0;MQRankSum=-2.898;QD=3.42;ReadPosRankSum=-3.39;SOR=0.34	GT:AD:DP:GQ:PL	0/1:34,6:40:99:174,0,1590
IV	10500262	T	C	1330.77	AC=2;AF=1;AN=2;DP=33;FS=0;MLEAC=2;MLEAF=1;MQ=60;MQ0=0;QD=27.12;SOR=0.752	GT:AD:DP:GQ:PL	1/1:0,33:33:99:1359,99,0
IV	10500389	A	G	1043.77	AC=2;AF=1;AN=2;DP=27;FS=0;MLEAC=2;MLEAF=1;MQ=60;MQ0=0;QD=31.88;SOR=2.066	GT:AD:DP:GQ:PL	1/1:0,27:27:81:1072,81,0
IV	10501042	G	GA	610.73	AC=2;AF=1;AN=2;DP=24;FS=0;MLEAC=2;MLEAF=1;MQ=60.45;MQ0=0;QD=25.45;SOR=1.609	GT:AD:DP:GQ:PL	1/1:0,22:22:69:648,69,0
IV	10502815	A	G	1347.77	AC=2;AF=1;AN=2;DP=32;FS=0;MLEAC=2;MLEAF=1;MQ=60;MQ0=0;QD=29.18;SOR=1.681	GT:AD:DP:GQ:PL	1/1:0,32:32:96:1376,96,0
IV	10503106	A	C	1454.77	AC=2;AF=1;AN=2;DP=37;FS=0;MLEAC=2;MLEAF=1;MQ=60;MQ0=0;QD=27.8;SOR=0.984	GT:AD:DP:GQ:PL	1/1:0,37:37:99:1483,111,0
IV	10503139	G	A	902.77	AC=2;AF=1;AN=2;DP=26;FS=0;MLEAC=2;MLEAF=1;MQ=60;MQ0=0;QD=34.72;SOR=1.022	GT:AD:DP:GQ:PL	1/1:0,26:26:77:931,77,0
IV	10503159	T	C	650.77	AC=2;AF=1;AN=2;DP=17;FS=0;MLEAC=2;MLEAF=1;MQ=60;MQ0=0;QD=30.32;SOR=0.804	GT:AD:DP:GQ:PL	1/1:0,17:17:51:679,51,0
IV	10504665	T	C	728.77	AC=2;AF=1;AN=2;DP=18;FS=0;MLEAC=2;MLEAF=1;MQ=60;MQ0=0;QD=33.55;SOR=0.914	GT:AD:DP:GQ:PL	1/1:0,18:18:54:757,54,0
IV	10504725	C	T	1159.77	AC=2;AF=1;AN=2;DP=29;FS=0;MLEAC=2;MLEAF=1;MQ=60;MQ0=0;QD=25.06;SOR=1.071	GT:AD:DP:GQ:PL	1/1:0,29:29:87:1188,87,0
IV	10505044	AGG	A	150.92	AC=2;AF=1;AN=2;BaseQRankSum=0.742;ClippingRankSum=0.742;DP=16;FS=0;MLEAC=2;MLEAF=1;MQ=60;MQ0=0;MQRankSum=0.742;QD=9.43;ReadPosRankSum=0.742;SOR=0.527	GT:AD:DP:GQ:PL	1/1:1,6:7:5:187,5,0
IV	10505707	G	A	438.77	AC=2;AF=1;AN=2;DP=13;FS=0;MLEAC=2;MLEAF=1;MQ=60;MQ0=0;QD=33.75;SOR=0.693	GT:AD:DP:GQ:PL	1/1:0,12:12:36:467,36,0
IV	10505899	TAAAATA	T	1364.73	AC=2;AF=1;AN=2;DP=35;FS=0;MLEAC=2;MLEAF=1;MQ=61.23;MQ0=0;QD=25.77;SOR=0.957	GT:AD:DP:GQ:PL	1/1:0,32:32:97:1402,97,0
IV	10505968	C	T	1179.77	AC=2;AF=1;AN=2;DP=29;FS=0;MLEAC=2;MLEAF=1;MQ=60.74;MQ0=0;QD=32.86;SOR=1.609	GT:AD:DP:GQ:PL	1/1:0,28:28:84:1208,84,0
IV	10505969	T	A	1179.77	AC=2;AF=1;AN=2;DP=27;FS=0;MLEAC=2;MLEAF=1;MQ=60.8;MQ0=0;QD=31.83;SOR=1.697	GT:AD:DP:GQ:PL	1/1:0,26:26:84:1208,84,0
IV	10506248	G	GT	56.25	AC=2;AF=1;AN=2;DP=12;FS=0;MLEAC=2;MLEAF=1;MQ=58.44;MQ0=0;QD=4.69;SOR=2.833	GT:AD:DP:GQ:PL	1/1:0,3:3:9:93,9,0
IV	10506464	T	A	271.78	AC=2;AF=1;AN=2;DP=11;FS=0;MLEAC=2;MLEAF=1;MQ=60;MQ0=0;QD=24.71;SOR=4.407	GT:AD:DP:GQ:PL	1/1:0,8:8:24:300,24,0
IV	10506561	C	A	442.77	AC=2;AF=1;AN=2;DP=29;FS=0;MLEAC=2;MLEAF=1;MQ=60;MQ0=0;QD=15.27;SOR=3.442	GT:AD:DP:GQ:PL	1/1:0,11:11:33:471,33,0
IV	10506651	G	A	992.77	AC=2;AF=1;AN=2;DP=32;FS=0;MLEAC=2;MLEAF=1;MQ=60;MQ0=0;QD=31.02;SOR=2.584	GT:AD:DP:GQ:PL	1/1:0,25:25:75:1021,75,0
IV	10506694	G	A	981.77	AC=2;AF=1;AN=2;DP=25;FS=0;MLEAC=2;MLEAF=1;MQ=60;MQ0=0;QD=25.64;SOR=0.859	GT:AD:DP:GQ:PL	1/1:0,24:24:72:1010,72,0
IV	10507072	T	TTTTTTTCGA	1140.73	AC=2;AF=1;AN=2;DP=25;FS=0;MLEAC=2;MLEAF=1;MQ=41.28;MQ0=0;QD=32.85;SOR=1.085	GT:AD:DP:GQ:PL	1/1:0,22:22:80:1178,80,0
IV	10507150	C	G	1327.77	AC=2;AF=1;AN=2;DP=37;FS=0;MLEAC=2;MLEAF=1;MQ=56.69;MQ0=0;QD=32.42;SOR=1.061	GT:AD:DP:GQ:PL	1/1:0,36:36:99:1356,107,0
IV	10508105	C	T	1054.77	AC=2;AF=1;AN=2;DP=27;FS=0;MLEAC=2;MLEAF=1;MQ=60;MQ0=0;QD=25.71;SOR=1.781	GT:AD:DP:GQ:PL	1/1:0,27:27:81:1083,81,0
IV	10508916	A	G	1106.77	AC=2;AF=1;AN=2;DP=29;FS=0;MLEAC=2;MLEAF=1;MQ=60;MQ0=0;QD=29.55;SOR=0.76	GT:AD:DP:GQ:PL	1/1:0,29:29:87:1135,87,0
IV	10508930	G	A	1158.77	AC=2;AF=1;AN=2;DP=29;FS=0;MLEAC=2;MLEAF=1;MQ=60;MQ0=0;QD=29.44;SOR=0.76	GT:AD:DP:GQ:PL	1/1:0,29:29:87:1187,87,0
IV	10508996	G	A	861.77	AC=2;AF=1;AN=2;DP=23;FS=0;MLEAC=2;MLEAF=1;MQ=60;MQ0=0;QD=30.84;SOR=0.963	GT:AD:DP:GQ:PL	1/1:0,23:23:69:890,69,0
IV	10509086	T	C	807.77	AC=2;AF=1;AN=2;DP=23;FS=0;MLEAC=2;MLEAF=1;MQ=55.46;MQ0=0;QD=27.51;SOR=0.99	GT:AD:DP:GQ:PL	1/1:0,21:21:63:836,63,0
IV	10509283	T	C	1305.77	AC=2;AF=1;AN=2;DP=33;FS=0;MLEAC=2;MLEAF=1;MQ=60;MQ0=0;QD=39.18;SOR=1.022	GT:AD:DP:GQ:PL	1/1:0,33:33:99:1334,99,0
IV	10509329	A	AT	693.73	AC=2;AF=1;AN=2;DP=29;FS=0;MLEAC=2;MLEAF=1;MQ=60;MQ0=0;QD=23.92;SOR=1.22	GT:AD:DP:GQ:PL	1/1:0,26:26:78:731,78,0
IV	10509433	T	G	833.77	AC=2;AF=1;AN=2;DP=22;FS=0;MLEAC=2;MLEAF=1;MQ=60;MQ0=0;QD=31.16;SOR=0.784	GT:AD:DP:GQ:PL	1/1:0,21:21:63:862,63,0
IV	10509492	GT	G	430.73	AC=2;AF=1;AN=2;DP=19;FS=0;MLEAC=2;MLEAF=1;MQ=60;MQ0=0;QD=22.67;SOR=1.473	GT:AD:DP:GQ:PL	1/1:0,15:15:45:468,45,0
IV	10510401	G	A	953.77	AC=2;AF=1;AN=2;DP=25;FS=0;MLEAC=2;MLEAF=1;MQ=60;MQ0=0;QD=30.75;SOR=1.136	GT:AD:DP:GQ:PL	1/1:0,25:25:75:982,75,0
IV	10510608	G	A	1071.77	AC=2;AF=1;AN=2;DP=27;FS=0;MLEAC=2;MLEAF=1;MQ=60;MQ0=0;QD=26.58;SOR=1.302	GT:AD:DP:GQ:PL	1/1:0,27:27:81:1100,81,0
IV	10511699	G	A	931.77	AC=2;AF=1;AN=2;DP=24;FS=0;MLEAC=2;MLEAF=1;MQ=60;MQ0=0;QD=29.64;SOR=0.859	GT:AD:DP:GQ:PL	1/1:0,24:24:72:960,72,0
IV	10512019	G	A	886.77	AC=2;AF=1;AN=2;DP=23;FS=0;MLEAC=2;MLEAF=1;MQ=60;MQ0=0;QD=31.35;SOR=0.776	GT:AD:DP:GQ:PL	1/1:0,23:23:69:915,69,0
IV	10512162	G	A	1360.77	AC=2;AF=1;AN=2;DP=37;FS=0;MLEAC=2;MLEAF=1;MQ=60;MQ0=0;QD=27.79;SOR=1.121	GT:AD:DP:GQ:PL	1/1:0,37:37:99:1389,110,0
IV	10513064	T	C	995.77	AC=2;AF=1;AN=2;DP=25;FS=0;MLEAC=2;MLEAF=1;MQ=60;MQ0=0;QD=30.78;SOR=1.136	GT:AD:DP:GQ:PL	1/1:0,25:25:75:1024,75,0
IV	10513884	G	T	816.77	AC=2;AF=1;AN=2;DP=23;FS=0;MLEAC=2;MLEAF=1;MQ=60;MQ0=0;QD=31.63;SOR=1.426	GT:AD:DP:GQ:PL	1/1:0,23:23:68:845,68,0
IV	10514094	T	TA	811.73	AC=2;AF=1;AN=2;DP=21;FS=0;MLEAC=2;MLEAF=1;MQ=60;MQ0=0;QD=31.35;SOR=0.99	GT:AD:DP:GQ:PL	1/1:0,21:21:63:849,63,0
IV	10514941	T	A	788.77	AC=2;AF=1;AN=2;DP=21;FS=0;MLEAC=2;MLEAF=1;MQ=60;MQ0=0;QD=24.25;SOR=0.784	GT:AD:DP:GQ:PL	1/1:0,21:21:63:817,63,0
IV	10515356	C	T	970.77	AC=2;AF=1;AN=2;DP=27;FS=0;MLEAC=2;MLEAF=1;MQ=60;MQ0=0;QD=28.23;SOR=0.922	GT:AD:DP:GQ:PL	1/1:0,27:27:81:999,81,0
IV	10515697	G	A	1324.77	AC=2;AF=1;AN=2;DP=33;FS=0;MLEAC=2;MLEAF=1;MQ=60;MQ0=0;QD=23.79;SOR=0.88	GT:AD:DP:GQ:PL	1/1:0,33:33:99:1353,99,0
IV	10515933	C	T	1556.77	AC=2;AF=1;AN=2;DP=39;FS=0;MLEAC=2;MLEAF=1;MQ=60;MQ0=0;QD=23.08;SOR=0.968	GT:AD:DP:GQ:PL	1/1:0,39:39:99:1585,117,0
IV	10516878	A	AG	889.73	AC=2;AF=1;AN=2;DP=23;FS=0;MLEAC=2;MLEAF=1;MQ=60;MQ0=0;QD=28.81;SOR=0.963	GT:AD:DP:GQ:PL	1/1:0,23:23:69:927,69,0
IV	10516959	G	A	903.77	AC=2;AF=1;AN=2;DP=23;FS=0;MLEAC=2;MLEAF=1;MQ=60;MQ0=0;QD=31.42;SOR=1.426	GT:AD:DP:GQ:PL	1/1:0,23:23:69:932,69,0
IV	10517024	T	A	1043.77	AC=2;AF=1;AN=2;DP=26;FS=0;MLEAC=2;MLEAF=1;MQ=60;MQ0=0;QD=29.76;SOR=0.846	GT:AD:DP:GQ:PL	1/1:0,26:26:78:1072,78,0
IV	10517054	G	A	833.77	AC=2;AF=1;AN=2;DP=22;FS=0;MLEAC=2;MLEAF=1;MQ=60;MQ0=0;QD=28.44;SOR=0.874	GT:AD:DP:GQ:PL	1/1:0,22:22:66:862,66,0
IV	10517228	A	T	386.77	AC=2;AF=1;AN=2;DP=10;FS=0;MLEAC=2;MLEAF=1;MQ=60;MQ0=0;QD=32;SOR=4.804	GT:AD:DP:GQ:PL	1/1:0,10:10:30:415,30,0
IV	10517305	T	C	304.78	AC=2;AF=1;AN=2;DP=8;FS=0;MLEAC=2;MLEAF=1;MQ=60;MQ0=0;QD=34.75;SOR=4.407	GT:AD:DP:GQ:PL	1/1:0,8:8:24:333,24,0
IV	10517343	G	A	382.77	AC=2;AF=1;AN=2;DP=10;FS=0;MLEAC=2;MLEAF=1;MQ=60;MQ0=0;QD=27.45;SOR=4.804	GT:AD:DP:GQ:PL	1/1:0,10:10:30:411,30,0
IV	10517529	A	G	447.77	AC=2;AF=1;AN=2;DP=11;FS=0;MLEAC=2;MLEAF=1;MQ=60;MQ0=0;QD=27.07;SOR=4.977	GT:AD:DP:GQ:PL	1/1:0,11:11:33:476,33,0
IV	10517854	T	G	686.77	AC=2;AF=1;AN=2;DP=21;FS=0;MLEAC=2;MLEAF=1;MQ=60;MQ0=0;QD=32.7;SOR=1.721	GT:AD:DP:GQ:PL	1/1:0,20:20:60:715,60,0
IV	10518186	T	C	1059.77	AC=2;AF=1;AN=2;DP=27;FS=0;MLEAC=2;MLEAF=1;MQ=60;MQ0=0;QD=35.54;SOR=0.765	GT:AD:DP:GQ:PL	1/1:0,27:27:81:1088,81,0
IV	10519038	A	T	933.77	AC=2;AF=1;AN=2;DP=25;FS=0;MLEAC=2;MLEAF=1;MQ=60;MQ0=0;QD=32.37;SOR=0.77	GT:AD:DP:GQ:PL	1/1:0,25:25:75:962,75,0
IV	10520421	T	C	383.77	AC=2;AF=1;AN=2;DP=11;FS=0;MLEAC=2;MLEAF=1;MQ=40;MQ0=0;QD=34.89;SOR=4.977	GT:AD:DP:GQ:PL	1/1:0,11:11:33:412,33,0
IV	10520533	A	C	39.77	AC=1;AF=0.5;AN=2;BaseQRankSum=-1.751;ClippingRankSum=1.313;DP=44;FS=8.243;MLEAC=1;MLEAF=0.5;MQ=52.58;MQ0=0;MQRankSum=-3.55;QD=0.9;ReadPosRankSum=2.626;SOR=2.732	GT:AD:DP:GQ:PL	0/1:29,5:34:68:68,0,1054
IV	10520853	T	C	673.77	AC=2;AF=1;AN=2;DP=19;FS=0;MLEAC=2;MLEAF=1;MQ=50.61;MQ0=0;QD=32.59;SOR=0.793	GT:AD:DP:GQ:PL	1/1:0,19:19:57:702,57,0
IV	10521457	T	G	789.77	AC=2;AF=1;AN=2;DP=21;FS=0;MLEAC=2;MLEAF=1;MQ=52.25;MQ0=0;QD=37.53;SOR=1.508	GT:AD:DP:GQ:PL	1/1:0,21:21:63:818,63,0
IV	10522049	T	G	1413.77	AC=2;AF=1;AN=2;DP=37;FS=0;MLEAC=2;MLEAF=1;MQ=51.07;MQ0=0;QD=27.94;SOR=0.859	GT:AD:DP:GQ:PL	1/1:0,37:37:99:1442,111,0
IV	10522180	G	GGAAATTCT	624.73	AC=2;AF=1;AN=2;DP=19;FS=0;MLEAC=2;MLEAF=1;MQ=54.08;MQ0=0;QD=32.88;SOR=2.093	GT:AD:DP:GQ:PL	1/1:0,9:9:44:662,44,0
IV	10522232	A	G	578.77	AC=2;AF=1;AN=2;DP=15;FS=0;MLEAC=2;MLEAF=1;MQ=38.47;MQ0=0;QD=33.94;SOR=2.448	GT:AD:DP:GQ:PL	1/1:0,15:15:45:607,45,0
IV	10522320	T	A	2172.77	AC=2;AF=1;AN=2;DP=54;FS=0;MLEAC=2;MLEAF=1;MQ=49.77;MQ0=0;QD=31.43;SOR=1.697	GT:AD:DP:GQ:PL	1/1:0,54:54:99:2201,163,0
IV	10522664	A	G	65.77	AC=1;AF=0.5;AN=2;BaseQRankSum=0.584;ClippingRankSum=0.053;DP=18;FS=10.843;MLEAC=1;MLEAF=0.5;MQ=37.12;MQ0=0;MQRankSum=-0.69;QD=3.65;ReadPosRankSum=0.053;SOR=3.233	GT:AD:DP:GQ:PL	0/1:14,4:18:94:94,0,473
IV	10522942	C	T	831.77	AC=2;AF=1;AN=2;DP=22;FS=0;MLEAC=2;MLEAF=1;MQ=47.34;MQ0=0;QD=30.63;SOR=1.085	GT:AD:DP:GQ:PL	1/1:0,22:22:65:860,65,0
IV	10522993	C	CT	660.73	AC=2;AF=1;AN=2;DP=27;FS=0;MLEAC=2;MLEAF=1;MQ=58.31;MQ0=0;QD=24.47;SOR=0.693	GT:AD:DP:GQ:PL	1/1:0,24:24:72:698,72,0
IV	10523054	G	T	1009.77	AC=2;AF=1;AN=2;DP=25;FS=0;MLEAC=2;MLEAF=1;MQ=60;MQ0=0;QD=31.61;SOR=1.358	GT:AD:DP:GQ:PL	1/1:0,25:25:75:1038,75,0
IV	10523094	T	A	728.77	AC=2;AF=1;AN=2;DP=16;FS=0;MLEAC=2;MLEAF=1;MQ=60;MQ0=0;QD=29.31;SOR=1.244	GT:AD:DP:GQ:PL	1/1:0,16:16:51:757,51,0
IV	10523096	T	A	728.77	AC=2;AF=1;AN=2;DP=17;FS=0;MLEAC=2;MLEAF=1;MQ=60;MQ0=0;QD=31.93;SOR=1.061	GT:AD:DP:GQ:PL	1/1:0,17:17:51:757,51,0
IV	10523579	A	G	943.77	AC=2;AF=1;AN=2;DP=24;FS=0;MLEAC=2;MLEAF=1;MQ=60;MQ0=0;QD=32.68;SOR=0.859	GT:AD:DP:GQ:PL	1/1:0,24:24:72:972,72,0
IV	10523681	G	A	728.77	AC=2;AF=1;AN=2;DP=21;FS=0;MLEAC=2;MLEAF=1;MQ=60;MQ0=0;QD=34.7;SOR=0.99	GT:AD:DP:GQ:PL	1/1:0,21:21:62:757,62,0
IV	10523971	T	C	1248.77	AC=2;AF=1;AN=2;DP=31;FS=0;MLEAC=2;MLEAF=1;MQ=60;MQ0=0;QD=31.7;SOR=1.839	GT:AD:DP:GQ:PL	1/1:0,31:31:93:1277,93,0
IV	10524305	C	G	831.77	AC=2;AF=1;AN=2;DP=21;FS=0;MLEAC=2;MLEAF=1;MQ=60;MQ0=0;QD=40.58;SOR=2.636	GT:AD:DP:GQ:PL	1/1:0,21:21:63:860,63,0
IV	10524356	C	T	1251.77	AC=2;AF=1;AN=2;DP=32;FS=0;MLEAC=2;MLEAF=1;MQ=60;MQ0=0;QD=33.29;SOR=2.448	GT:AD:DP:GQ:PL	1/1:0,32:32:96:1280,96,0
IV	10524399	T	C	1271.77	AC=2;AF=1;AN=2;DP=31;FS=0;MLEAC=2;MLEAF=1;MQ=59.58;MQ0=0;QD=29.18;SOR=1.839	GT:AD:DP:GQ:PL	1/1:0,31:31:93:1300,93,0
IV	10524734	A	T	366.78	AC=2;AF=1;AN=2;DP=9;FS=0;MLEAC=2;MLEAF=1;MQ=56.2;MQ0=0;QD=27.17;SOR=2.093	GT:AD:DP:GQ:PL	1/1:0,9:9:27:395,27,0
IV	10524775	C	G	692.77	AC=2;AF=1;AN=2;DP=17;FS=0;MLEAC=2;MLEAF=1;MQ=46.8;MQ0=0;QD=30.02;SOR=1.061	GT:AD:DP:GQ:PL	1/1:0,17:17:51:721,51,0
IV	10525097	T	TTGATTATGATTATTAAA	850.73	AC=2;AF=1;AN=2;DP=16;FS=0;MLEAC=2;MLEAF=1;MQ=60;MQ0=0;QD=26.28;SOR=1.609	GT:AD:DP:GQ:PL	1/1:0,13:13:59:888,59,0
IV	10525581	G	C	1441.77	AC=2;AF=1;AN=2;DP=37;FS=0;MLEAC=2;MLEAF=1;MQ=60;MQ0=0;QD=26.26;SOR=1.061	GT:AD:DP:GQ:PL	1/1:0,36:36:99:1470,108,0
IV	10525820	A	G	1295.77	AC=2;AF=1;AN=2;DP=32;FS=0;MLEAC=2;MLEAF=1;MQ=60;MQ0=0;QD=26.03;SOR=0.957	GT:AD:DP:GQ:PL	1/1:0,32:32:96:1324,96,0
IV	10526126	A	G	1176.77	AC=2;AF=1;AN=2;DP=29;FS=0;MLEAC=2;MLEAF=1;MQ=60;MQ0=0;QD=28.56;SOR=0.76	GT:AD:DP:GQ:PL	1/1:0,29:29:87:1205,87,0
IV	10527169	A	ATT	1122.73	AC=2;AF=1;AN=2;DP=27;FS=0;MLEAC=2;MLEAF=1;MQ=60.4;MQ0=0;QD=26.59;SOR=0.693	GT:AD:DP:GQ:PL	1/1:0,26:26:78:1160,78,0
IV	10527465	C	A	950.77	AC=2;AF=1;AN=2;DP=24;FS=0;MLEAC=2;MLEAF=1;MQ=60;MQ0=0;QD=31.18;SOR=1.27	GT:AD:DP:GQ:PL	1/1:0,24:24:72:979,72,0
IV	10528257	T	A	738.77	AC=2;AF=1;AN=2;DP=19;FS=0;MLEAC=2;MLEAF=1;MQ=60;MQ0=0;QD=30.09;SOR=1.981	GT:AD:DP:GQ:PL	1/1:0,19:19:57:767,57,0
IV	10528883	G	T	733.77	AC=2;AF=1;AN=2;DP=19;FS=0;MLEAC=2;MLEAF=1;MQ=60;MQ0=0;QD=33.63;SOR=0.793	GT:AD:DP:GQ:PL	1/1:0,19:19:57:762,57,0
IV	10529701	C	T	1012.77	AC=2;AF=1;AN=2;DP=25;FS=0;MLEAC=2;MLEAF=1;MQ=60;MQ0=0;QD=25.69;SOR=1.136	GT:AD:DP:GQ:PL	1/1:0,25:25:75:1041,75,0
IV	10530492	G	C	869.77	AC=2;AF=1;AN=2;DP=22;FS=0;MLEAC=2;MLEAF=1;MQ=60;MQ0=0;QD=32.62;SOR=0.874	GT:AD:DP:GQ:PL	1/1:0,22:22:66:898,66,0
IV	10531709	G	GA	840.73	AC=2;AF=1;AN=2;DP=27;FS=0;MLEAC=2;MLEAF=1;MQ=60;MQ0=0;QD=31.14;SOR=1.981	GT:AD:DP:GQ:PL	1/1:0,26:26:81:878,81,0
IV	10532577	T	G	1188.77	AC=2;AF=1;AN=2;DP=30;FS=0;MLEAC=2;MLEAF=1;MQ=60;MQ0=0;QD=26.88;SOR=1.536	GT:AD:DP:GQ:PL	1/1:0,30:30:90:1217,90,0
IV	10532993	T	C	1250.77	AC=2;AF=1;AN=2;DP=31;FS=0;MLEAC=2;MLEAF=1;MQ=60;MQ0=0;QD=31.59;SOR=0.756	GT:AD:DP:GQ:PL	1/1:0,31:31:93:1279,93,0
IV	10533240	G	T	1331.77	AC=2;AF=1;AN=2;DP=33;FS=0;MLEAC=2;MLEAF=1;MQ=60;MQ0=0;QD=27.26;SOR=1.179	GT:AD:DP:GQ:PL	1/1:0,33:33:99:1360,99,0
IV	10533311	A	T	1171.77	AC=2;AF=1;AN=2;DP=31;FS=0;MLEAC=2;MLEAF=1;MQ=60;MQ0=0;QD=30.1;SOR=1.214	GT:AD:DP:GQ:PL	1/1:0,31:31:93:1200,93,0
IV	10533375	C	G	1285.77	AC=2;AF=1;AN=2;DP=33;FS=0;MLEAC=2;MLEAF=1;MQ=60;MQ0=0;QD=32.42;SOR=1.179	GT:AD:DP:GQ:PL	1/1:0,33:33:99:1314,99,0
IV	10533595	A	G	1108.77	AC=2;AF=1;AN=2;DP=28;FS=0;MLEAC=2;MLEAF=1;MQ=60;MQ0=0;QD=28.96;SOR=0.693	GT:AD:DP:GQ:PL	1/1:0,28:28:84:1137,84,0
IV	10533805	A	T	984.77	AC=2;AF=1;AN=2;DP=25;FS=0;MLEAC=2;MLEAF=1;MQ=60;MQ0=0;QD=34.42;SOR=1.136	GT:AD:DP:GQ:PL	1/1:0,25:25:75:1013,75,0
IV	10534027	T	G	699.77	AC=2;AF=1;AN=2;DP=18;FS=0;MLEAC=2;MLEAF=1;MQ=60;MQ0=0;QD=28.2;SOR=1.493	GT:AD:DP:GQ:PL	1/1:0,18:18:54:728,54,0
IV	10534231	G	T	731.77	AC=2;AF=1;AN=2;DP=19;FS=0;MLEAC=2;MLEAF=1;MQ=60;MQ0=0;QD=27.07;SOR=1.022	GT:AD:DP:GQ:PL	1/1:0,19:19:57:760,57,0
IV	10534730	A	G	832.77	AC=2;AF=1;AN=2;DP=22;FS=0;MLEAC=2;MLEAF=1;MQ=60;MQ0=0;QD=34.15;SOR=1.127	GT:AD:DP:GQ:PL	1/1:0,20:20:60:861,60,0
IV	10534943	A	G	566.77	AC=2;AF=1;AN=2;DP=14;FS=0;MLEAC=2;MLEAF=1;MQ=60;MQ0=0;QD=29.14;SOR=0.693	GT:AD:DP:GQ:PL	1/1:0,14:14:42:595,42,0
IV	10535022	G	GC	86.14	AC=1;AF=0.5;AN=2;BaseQRankSum=-0.736;ClippingRankSum=0.736;DP=9;FS=4.771;MLEAC=1;MLEAF=0.5;MQ=60;MQ0=0;MQRankSum=0.736;QD=9.57;ReadPosRankSum=-0.736;SOR=1.872	GT:AD:DP:GQ:PL	0/1:1,5:6:10:123,0,10
IV	10535442	A	G	1031.77	AC=2;AF=1;AN=2;DP=26;FS=0;MLEAC=2;MLEAF=1;MQ=60;MQ0=0;QD=31.38;SOR=0.693	GT:AD:DP:GQ:PL	1/1:0,26:26:78:1060,78,0
IV	10535618	CA	C	1257.73	AC=2;AF=1;AN=2;DP=30;FS=0;MLEAC=2;MLEAF=1;MQ=60;MQ0=0;QD=31.3;SOR=0.976	GT:AD:DP:GQ:PL	1/1:0,30:30:90:1295,90,0
IV	10535620	T	C	1266.77	AC=2;AF=1;AN=2;DP=30;FS=0;MLEAC=2;MLEAF=1;MQ=60;MQ0=0;QD=25.98;SOR=0.976	GT:AD:DP:GQ:PL	1/1:0,30:30:90:1295,90,0
IV	10536211	C	T	940.77	AC=2;AF=1;AN=2;DP=22;FS=0;MLEAC=2;MLEAF=1;MQ=60;MQ0=0;QD=25.52;SOR=1.085	GT:AD:DP:GQ:PL	1/1:0,22:22:66:969,66,0
IV	10536221	A	G	1056.77	AC=2;AF=1;AN=2;DP=26;FS=0;MLEAC=2;MLEAF=1;MQ=60;MQ0=0;QD=34.11;SOR=0.941	GT:AD:DP:GQ:PL	1/1:0,25:25:75:1085,75,0
IV	10536236	T	C	1015.77	AC=2;AF=1;AN=2;DP=27;FS=0;MLEAC=2;MLEAF=1;MQ=60;MQ0=0;QD=29.36;SOR=0.846	GT:AD:DP:GQ:PL	1/1:0,26:26:78:1044,78,0
IV	10536523	T	G	948.77	AC=2;AF=1;AN=2;DP=24;FS=0;MLEAC=2;MLEAF=1;MQ=60;MQ0=0;QD=31.84;SOR=1.426	GT:AD:DP:GQ:PL	1/1:0,23:23:69:977,69,0
IV	10536721	A	C	1067.77	AC=2;AF=1;AN=2;DP=27;FS=0;MLEAC=2;MLEAF=1;MQ=60;MQ0=0;QD=29.47;SOR=0.922	GT:AD:DP:GQ:PL	1/1:0,27:27:81:1096,81,0
IV	10536809	C	A	517.77	AC=2;AF=1;AN=2;DP=14;FS=0;MLEAC=2;MLEAF=1;MQ=60;MQ0=0;QD=30.64;SOR=1.179	GT:AD:DP:GQ:PL	1/1:0,13:13:39:546,39,0
IV	10537870	A	G	1151.77	AC=2;AF=1;AN=2;DP=29;FS=0;MLEAC=2;MLEAF=1;MQ=60;MQ0=0;QD=31.77;SOR=1.071	GT:AD:DP:GQ:PL	1/1:0,29:29:87:1180,87,0
IV	10537947	A	G	1091.77	AC=2;AF=1;AN=2;DP=28;FS=0;MLEAC=2;MLEAF=1;MQ=60;MQ0=0;QD=27.68;SOR=0.997	GT:AD:DP:GQ:PL	1/1:0,28:28:84:1120,84,0
IV	10539789	A	T	1368.77	AC=2;AF=1;AN=2;DP=34;FS=0;MLEAC=2;MLEAF=1;MQ=60;MQ0=0;QD=31.71;SOR=1.244	GT:AD:DP:GQ:PL	1/1:0,34:34:99:1397,102,0
IV	10540197	T	C	966.77	AC=2;AF=1;AN=2;DP=24;FS=0;MLEAC=2;MLEAF=1;MQ=60;MQ0=0;QD=27.41;SOR=0.859	GT:AD:DP:GQ:PL	1/1:0,24:24:72:995,72,0
IV	10540267	G	A	1105.77	AC=2;AF=1;AN=2;DP=29;FS=0;MLEAC=2;MLEAF=1;MQ=60;MQ0=0;QD=31.31;SOR=0.76	GT:AD:DP:GQ:PL	1/1:0,29:29:87:1134,87,0
IV	10540792	A	C	1153.77	AC=2;AF=1;AN=2;DP=30;FS=0;MLEAC=2;MLEAF=1;MQ=60;MQ0=0;QD=28.86;SOR=1.329	GT:AD:DP:GQ:PL	1/1:0,30:30:90:1182,90,0
IV	10542965	T	G	1152.77	AC=2;AF=1;AN=2;DP=29;FS=0;MLEAC=2;MLEAF=1;MQ=60;MQ0=0;QD=29.19;SOR=0.906	GT:AD:DP:GQ:PL	1/1:0,29:29:87:1181,87,0
IV	10543117	C	CT	746.73	AC=2;AF=1;AN=2;DP=28;FS=0;MLEAC=2;MLEAF=1;MQ=60;MQ0=0;QD=26.67;SOR=2.387	GT:AD:DP:GQ:PL	1/1:0,27:27:81:784,81,0
IV	10543421	GT	G	742.73	AC=2;AF=1;AN=2;DP=28;FS=0;MLEAC=2;MLEAF=1;MQ=60.39;MQ0=0;QD=26.53;SOR=1.445	GT:AD:DP:GQ:PL	1/1:0,26:26:78:780,78,0
IV	10543679	G	A	819.77	AC=2;AF=1;AN=2;DP=22;FS=0;MLEAC=2;MLEAF=1;MQ=60;MQ0=0;QD=26.36;SOR=0.874	GT:AD:DP:GQ:PL	1/1:0,22:22:66:848,66,0
IV	10544052	T	C	889.77	AC=2;AF=1;AN=2;DP=23;FS=0;MLEAC=2;MLEAF=1;MQ=60;MQ0=0;QD=29.94;SOR=1.179	GT:AD:DP:GQ:PL	1/1:0,23:23:69:918,69,0
IV	10544243	T	A	918.77	AC=2;AF=1;AN=2;DP=24;FS=0;MLEAC=2;MLEAF=1;MQ=60;MQ0=0;QD=34.13;SOR=1.27	GT:AD:DP:GQ:PL	1/1:0,24:24:72:947,72,0
IV	10544282	G	A	960.77	AC=2;AF=1;AN=2;DP=27;FS=0;MLEAC=2;MLEAF=1;MQ=60;MQ0=0;QD=30.57;SOR=1.101	GT:AD:DP:GQ:PL	1/1:0,27:27:80:989,80,0
IV	10544404	C	CGA	972.73	AC=2;AF=1;AN=2;DP=24;FS=0;MLEAC=2;MLEAF=1;MQ=60;MQ0=0;QD=35.75;SOR=1.329	GT:AD:DP:GQ:PL	1/1:0,22:22:69:1010,69,0
IV	10544961	T	C	1026.77	AC=2;AF=1;AN=2;DP=26;FS=0;MLEAC=2;MLEAF=1;MQ=60;MQ0=0;QD=27.05;SOR=1.445	GT:AD:DP:GQ:PL	1/1:0,26:26:78:1055,78,0
IV	10546632	A	ATAGTGT	592.73	AC=2;AF=1;AN=2;DP=13;FS=0;MLEAC=2;MLEAF=1;MQ=60;MQ0=0;QD=29.96;SOR=0.836	GT:AD:DP:GQ:PL	1/1:0,13:13:42:630,42,0
IV	10546695	GA	G	592.73	AC=2;AF=1;AN=2;DP=23;FS=0;MLEAC=2;MLEAF=1;MQ=60;MQ0=0;QD=25.77;SOR=0.874	GT:AD:DP:GQ:PL	1/1:0,22:22:66:630,66,0
IV	10546806	T	TA	636.73	AC=2;AF=1;AN=2;DP=26;FS=0;MLEAC=2;MLEAF=1;MQ=60;MQ0=0;QD=24.49;SOR=0.874	GT:AD:DP:GQ:PL	1/1:0,22:22:66:674,66,0
IV	10546874	GA	G	554.73	AC=2;AF=1;AN=2;BaseQRankSum=-0.075;ClippingRankSum=0.528;DP=27;FS=0;MLEAC=2;MLEAF=1;MQ=60;MQ0=0;MQRankSum=0.98;QD=20.55;ReadPosRankSum=-0.829;SOR=0.399	GT:AD:DP:GQ:PL	1/1:1,22:23:41:592,41,0
IV	10548095	T	A	1187.77	AC=2;AF=1;AN=2;DP=29;FS=0;MLEAC=2;MLEAF=1;MQ=60;MQ0=0;QD=35.15;SOR=0.76	GT:AD:DP:GQ:PL	1/1:0,29:29:87:1216,87,0
IV	10548614	A	ATTC	997.73	AC=2;AF=1;AN=2;DP=23;FS=0;MLEAC=2;MLEAF=1;MQ=60;MQ0=0;QD=28.3;SOR=0.963	GT:AD:DP:GQ:PL	1/1:0,23:23:69:1035,69,0
IV	10548615	A	ATTGT	997.73	AC=2;AF=1;AN=2;DP=22;FS=0;MLEAC=2;MLEAF=1;MQ=60;MQ0=0;QD=29.39;SOR=0.874	GT:AD:DP:GQ:PL	1/1:0,22:22:69:1035,69,0
IV	10549971	T	C	515.77	AC=2;AF=1;AN=2;DP=13;FS=0;MLEAC=2;MLEAF=1;MQ=60;MQ0=0;QD=31.72;SOR=0.836	GT:AD:DP:GQ:PL	1/1:0,13:13:39:544,39,0
IV	10550404	A	G	1074.77	AC=2;AF=1;AN=2;DP=29;FS=0;MLEAC=2;MLEAF=1;MQ=60.74;MQ0=0;QD=24.69;SOR=0.906	GT:AD:DP:GQ:PL	1/1:0,29:29:87:1103,87,0
IV	10550421	GA	G	738.73	AC=2;AF=1;AN=2;DP=27;FS=0;MLEAC=2;MLEAF=1;MQ=60.8;MQ0=0;QD=27.36;SOR=0.846	GT:AD:DP:GQ:PL	1/1:0,26:26:78:776,78,0
IV	10550602	C	T	985.77	AC=2;AF=1;AN=2;DP=26;FS=0;MLEAC=2;MLEAF=1;MQ=60;MQ0=0;QD=28.07;SOR=1.022	GT:AD:DP:GQ:PL	1/1:0,26:26:78:1014,78,0
IV	10552061	C	T	1658.77	AC=2;AF=1;AN=2;DP=42;FS=0;MLEAC=2;MLEAF=1;MQ=60;MQ0=0;QD=25.68;SOR=1.005	GT:AD:DP:GQ:PL	1/1:0,42:42:99:1687,126,0
IV	10552766	C	T	585.77	AC=2;AF=1;AN=2;DP=16;FS=0;MLEAC=2;MLEAF=1;MQ=60;MQ0=0;QD=27.03;SOR=1.244	GT:AD:DP:GQ:PL	1/1:0,16:16:48:614,48,0
IV	10552840	T	G	958.77	AC=2;AF=1;AN=2;DP=26;FS=0;MLEAC=2;MLEAF=1;MQ=60;MQ0=0;QD=29.58;SOR=1.358	GT:AD:DP:GQ:PL	1/1:0,25:25:75:987,75,0
IV	10552956	T	TA	957.73	AC=2;AF=1;AN=2;DP=28;FS=0;MLEAC=2;MLEAF=1;MQ=60.39;MQ0=0;QD=34.2;SOR=0.997	GT:AD:DP:GQ:PL	1/1:0,28:28:84:995,84,0
IV	10553269	C	T	824.77	AC=2;AF=1;AN=2;DP=21;FS=0;MLEAC=2;MLEAF=1;MQ=60;MQ0=0;QD=28.85;SOR=1.508	GT:AD:DP:GQ:PL	1/1:0,21:21:63:853,63,0
IV	10553483	A	T	905.77	AC=2;AF=1;AN=2;DP=23;FS=0;MLEAC=2;MLEAF=1;MQ=60;MQ0=0;QD=32.2;SOR=0.776	GT:AD:DP:GQ:PL	1/1:0,23:23:69:934,69,0
IV	10553634	A	AT	1209.73	AC=2;AF=1;AN=2;DP=31;FS=0;MLEAC=2;MLEAF=1;MQ=60.35;MQ0=0;QD=29.04;SOR=0.892	GT:AD:DP:GQ:PL	1/1:0,31:31:93:1247,93,0
IV	10553818	A	T	975.77	AC=2;AF=1;AN=2;DP=25;FS=0;MLEAC=2;MLEAF=1;MQ=60;MQ0=0;QD=29.58;SOR=1.358	GT:AD:DP:GQ:PL	1/1:0,25:25:75:1004,75,0
IV	10553937	A	C	670.77	AC=2;AF=1;AN=2;DP=24;FS=0;MLEAC=2;MLEAF=1;MQ=59.6;MQ0=0;QD=27.95;SOR=1.863	GT:AD:DP:GQ:PL	1/1:0,18:18:54:699,54,0
IV	10555235	A	G	202.8	AC=2;AF=1;AN=2;DP=24;FS=0;MLEAC=2;MLEAF=1;MQ=55.08;MQ0=0;QD=8.45;SOR=4.174	GT:AD:DP:GQ:PL	1/1:0,7:7:21:231,21,0
IV	10555371	C	T	422.77	AC=2;AF=1;AN=2;DP=11;FS=0;MLEAC=2;MLEAF=1;MQ=50.09;MQ0=0;QD=33.63;SOR=3.442	GT:AD:DP:GQ:PL	1/1:0,11:11:33:451,33,0
IV	10555477	G	A	278.77	AC=1;AF=0.5;AN=2;BaseQRankSum=0.888;ClippingRankSum=-0.391;DP=25;FS=0;MLEAC=1;MLEAF=0.5;MQ=59.36;MQ0=0;MQRankSum=-1.102;QD=11.15;ReadPosRankSum=1.244;SOR=0.919	GT:AD:DP:GQ:PL	0/1:12,9:21:99:307,0,416
IV	10555489	T	A	345.77	AC=1;AF=0.5;AN=2;BaseQRankSum=0.76;ClippingRankSum=-1.671;DP=24;FS=2.473;MLEAC=1;MLEAF=0.5;MQ=59.33;MQ0=0;MQRankSum=-0.38;QD=14.41;ReadPosRankSum=0.76;SOR=1.659	GT:AD:DP:GQ:PL	0/1:9,11:20:99:374,0,294
IV	10555511	C	A	239.77	AC=1;AF=0.5;AN=2;BaseQRankSum=1.195;ClippingRankSum=-0.688;DP=26;FS=2.75;MLEAC=1;MLEAF=0.5;MQ=59.38;MQ0=0;MQRankSum=0.833;QD=9.22;ReadPosRankSum=0.471;SOR=0.121	GT:AD:DP:GQ:PL	0/1:13,8:21:99:268,0,449
IV	10555530	A	G	384.77	AC=1;AF=0.5;AN=2;BaseQRankSum=-0.299;ClippingRankSum=-0.245;DP=31;FS=6.576;MLEAC=1;MLEAF=0.5;MQ=60;MQ0=0;MQRankSum=-0.789;QD=12.41;ReadPosRankSum=0.19;SOR=3.15	GT:AD:DP:GQ:PL	0/1:13,12:25:99:413,0,466
IV	10555602	C	T	607.77	AC=1;AF=0.5;AN=2;BaseQRankSum=0.121;ClippingRankSum=0.707;DP=46;FS=14.062;MLEAC=1;MLEAF=0.5;MQ=59.35;MQ0=0;MQRankSum=-0.638;QD=13.21;ReadPosRankSum=0.017;SOR=3.996	GT:AD:DP:GQ:PL	0/1:16,18:34:99:636,0,564
IV	10555663	G	A	589.77	AC=2;AF=1;AN=2;DP=21;FS=0;MLEAC=2;MLEAF=1;MQ=59.3;MQ0=0;QD=28.08;SOR=1.061	GT:AD:DP:GQ:PL	1/1:0,17:17:51:618,51,0
IV	10557509	T	C	1235.77	AC=2;AF=1;AN=2;DP=31;FS=0;MLEAC=2;MLEAF=1;MQ=60;MQ0=0;QD=34.01;SOR=1.402	GT:AD:DP:GQ:PL	1/1:0,31:31:93:1264,93,0
IV	10557721	C	A	1131.77	AC=2;AF=1;AN=2;DP=29;FS=0;MLEAC=2;MLEAF=1;MQ=60;MQ0=0;QD=29.43;SOR=1.071	GT:AD:DP:GQ:PL	1/1:0,29:29:87:1160,87,0
IV	10558114	G	A	1569.77	AC=2;AF=1;AN=2;DP=38;FS=0;MLEAC=2;MLEAF=1;MQ=60;MQ0=0;QD=30.09;SOR=1.179	GT:AD:DP:GQ:PL	1/1:0,38:38:99:1598,114,0
IV	10559615	A	G	1244.77	AC=2;AF=1;AN=2;DP=31;FS=0;MLEAC=2;MLEAF=1;MQ=60;MQ0=0;QD=32.12;SOR=0.756	GT:AD:DP:GQ:PL	1/1:0,31:31:93:1273,93,0
IV	10559934	T	G	1396.77	AC=2;AF=1;AN=2;DP=34;FS=0;MLEAC=2;MLEAF=1;MQ=60;MQ0=0;QD=31.69;SOR=0.941	GT:AD:DP:GQ:PL	1/1:0,34:34:99:1425,102,0
IV	10560324	A	G	1284.77	AC=2;AF=1;AN=2;DP=35;FS=0;MLEAC=2;MLEAF=1;MQ=60;MQ0=0;QD=28.52;SOR=0.941	GT:AD:DP:GQ:PL	1/1:0,34:34:99:1313,102,0
IV	10560354	A	G	1017.77	AC=2;AF=1;AN=2;DP=27;FS=0;MLEAC=2;MLEAF=1;MQ=60;MQ0=0;QD=30.48;SOR=0.765	GT:AD:DP:GQ:PL	1/1:0,27:27:81:1046,81,0
IV	10560404	T	C	1038.77	AC=2;AF=1;AN=2;DP=25;FS=0;MLEAC=2;MLEAF=1;MQ=60;MQ0=0;QD=30.65;SOR=1.358	GT:AD:DP:GQ:PL	1/1:0,25:25:75:1067,75,0
IV	10560792	T	A	947.77	AC=2;AF=1;AN=2;DP=25;FS=0;MLEAC=2;MLEAF=1;MQ=60;MQ0=0;QD=30.32;SOR=0.859	GT:AD:DP:GQ:PL	1/1:0,24:24:72:976,72,0
IV	10561004	C	T	814.77	AC=2;AF=1;AN=2;DP=22;FS=0;MLEAC=2;MLEAF=1;MQ=60;MQ0=0;QD=31.12;SOR=1.085	GT:AD:DP:GQ:PL	1/1:0,22:22:66:843,66,0
IV	10561630	C	A	979.77	AC=2;AF=1;AN=2;DP=25;FS=0;MLEAC=2;MLEAF=1;MQ=60;MQ0=0;QD=34.75;SOR=0.941	GT:AD:DP:GQ:PL	1/1:0,25:25:75:1008,75,0
IV	10562197	TAAA	T	1357.73	AC=2;AF=1;AN=2;DP=29;FS=0;MLEAC=2;MLEAF=1;MQ=58.89;MQ0=0;QD=25.63;SOR=0.906	GT:AD:DP:GQ:PL	1/1:0,29:29:93:1395,93,0
IV	10562200	A	ATTTCT	1357.73	AC=2;AF=1;AN=2;DP=29;FS=0;MLEAC=2;MLEAF=1;MQ=58.89;MQ0=0;QD=34.17;SOR=0.906	GT:AD:DP:GQ:PL	1/1:0,29:29:93:1395,93,0
IV	10562202	A	ATTT	1357.73	AC=2;AF=1;AN=2;DP=27;FS=0;MLEAC=2;MLEAF=1;MQ=58.8;MQ0=0;QD=28.85;SOR=0.922	GT:AD:DP:GQ:PL	1/1:0,27:27:93:1395,93,0
IV	10562206	G	GTGCTA	1177.73	AC=2;AF=1;AN=2;DP=25;FS=0;MLEAC=2;MLEAF=1;MQ=58.71;MQ0=0;QD=32.04;SOR=0.941	GT:AD:DP:GQ:PL	1/1:0,25:25:81:1215,81,0
IV	10562209	T	TCTAAAA	1042.73	AC=2;AF=1;AN=2;DP=23;FS=0;MLEAC=2;MLEAF=1;MQ=58.59;MQ0=0;QD=35.11;SOR=0.963	GT:AD:DP:GQ:PL	1/1:0,23:23:72:1080,72,0
IV	10562211	G	C	1051.77	AC=2;AF=1;AN=2;DP=18;FS=0;MLEAC=2;MLEAF=1;MQ=58.2;MQ0=0;QD=32.93;SOR=0.914	GT:AD:DP:GQ:PL	1/1:0,18:18:72:1080,72,0
IV	10562213	T	TGGTTCCGCCTGATAGA	1119.73	AC=2;AF=1;AN=2;DP=17;FS=0;MLEAC=2;MLEAF=1;MQ=58.09;MQ0=0;QD=37.35;SOR=0.804	GT:AD:DP:GQ:PL	1/1:0,17:17:78:1157,78,0
IV	10562544	T	A	793.77	AC=2;AF=1;AN=2;DP=20;FS=0;MLEAC=2;MLEAF=1;MQ=60;MQ0=0;QD=28.17;SOR=0.892	GT:AD:DP:GQ:PL	1/1:0,20:20:60:822,60,0
IV	10562611	C	G	1138.77	AC=2;AF=1;AN=2;DP=29;FS=0;MLEAC=2;MLEAF=1;MQ=60;MQ0=0;QD=28.99;SOR=0.76	GT:AD:DP:GQ:PL	1/1:0,29:29:87:1167,87,0
IV	10562651	A	C	1142.77	AC=2;AF=1;AN=2;DP=29;FS=0;MLEAC=2;MLEAF=1;MQ=60;MQ0=0;QD=36.79;SOR=1.46	GT:AD:DP:GQ:PL	1/1:0,29:29:87:1171,87,0
IV	10562760	C	A	1220.77	AC=2;AF=1;AN=2;DP=32;FS=0;MLEAC=2;MLEAF=1;MQ=60;MQ0=0;QD=32.79;SOR=1.112	GT:AD:DP:GQ:PL	1/1:0,32:32:95:1249,95,0
IV	10562784	C	A	1344.77	AC=2;AF=1;AN=2;DP=37;FS=0;MLEAC=2;MLEAF=1;MQ=60;MQ0=0;QD=26.5;SOR=0.859	GT:AD:DP:GQ:PL	1/1:0,37:37:99:1373,111,0
IV	10562881	C	G	1495.77	AC=2;AF=1;AN=2;DP=36;FS=0;MLEAC=2;MLEAF=1;MQ=60;MQ0=0;QD=27.42;SOR=1.371	GT:AD:DP:GQ:PL	1/1:0,36:36:99:1524,108,0
IV	10563133	A	G	1149.77	AC=2;AF=1;AN=2;DP=28;FS=0;MLEAC=2;MLEAF=1;MQ=60;MQ0=0;QD=31.55;SOR=1.609	GT:AD:DP:GQ:PL	1/1:0,28:28:84:1178,84,0
IV	10563156	T	A	1230.77	AC=2;AF=1;AN=2;DP=30;FS=0;MLEAC=2;MLEAF=1;MQ=60;MQ0=0;QD=33.2;SOR=1.765	GT:AD:DP:GQ:PL	1/1:0,30:30:90:1259,90,0
IV	10563229	T	C	1221.77	AC=2;AF=1;AN=2;DP=31;FS=0;MLEAC=2;MLEAF=1;MQ=60;MQ0=0;QD=32.92;SOR=1.839	GT:AD:DP:GQ:PL	1/1:0,31:31:93:1250,93,0
IV	10563417	A	G	125.77	AC=1;AF=0.5;AN=2;BaseQRankSum=0.773;ClippingRankSum=-0.181;DP=45;FS=0;MLEAC=1;MLEAF=0.5;MQ=59.22;MQ0=0;MQRankSum=-0.345;QD=2.79;ReadPosRankSum=-0.28;SOR=0.941	GT:AD:DP:GQ:PL	0/1:36,7:43:99:154,0,1241
IV	10563437	A	AGT	295.73	AC=1;AF=0.5;AN=2;BaseQRankSum=1.475;ClippingRankSum=-0.149;DP=40;FS=0;MLEAC=1;MLEAF=0.5;MQ=59.13;MQ0=0;MQRankSum=0.249;QD=7.39;ReadPosRankSum=-0.282;SOR=0.569	GT:AD:DP:GQ:PL	0/1:28,10:38:99:333,0,1582
IV	10563438	TCC	T	292.73	AC=1;AF=0.5;AN=2;BaseQRankSum=0.609;ClippingRankSum=1.265;DP=42;FS=0;MLEAC=1;MLEAF=0.5;MQ=59.17;MQ0=0;MQRankSum=0.921;QD=6.97;ReadPosRankSum=-0.116;SOR=0.693	GT:AD:DP:GQ:PL	0/1:30,10:40:99:330,0,1616
IV	10563485	T	A	385.77	AC=1;AF=0.5;AN=2;BaseQRankSum=2.183;ClippingRankSum=-0.455;DP=39;FS=1.342;MLEAC=1;MLEAF=0.5;MQ=59.85;MQ0=0;MQRankSum=0.926;QD=9.89;ReadPosRankSum=-1.303;SOR=0.446	GT:AD:DP:GQ:PL	0/1:26,12:38:99:414,0,1384
IV	10563491	A	T	352.77	AC=1;AF=0.5;AN=2;BaseQRankSum=1.738;ClippingRankSum=0.515;DP=38;FS=3.089;MLEAC=1;MLEAF=0.5;MQ=59.85;MQ0=0;MQRankSum=-0.225;QD=9.28;ReadPosRankSum=-1.448;SOR=0.62	GT:AD:DP:GQ:PL	0/1:27,11:38:99:381,0,1386
IV	10563866	C	T	1197.77	AC=2;AF=1;AN=2;DP=31;FS=0;MLEAC=2;MLEAF=1;MQ=60;MQ0=0;QD=36.93;SOR=1.402	GT:AD:DP:GQ:PL	1/1:0,31:31:93:1226,93,0
IV	10564055	A	G	857.77	AC=2;AF=1;AN=2;DP=20;FS=0;MLEAC=2;MLEAF=1;MQ=60;MQ0=0;QD=26.91;SOR=1.127	GT:AD:DP:GQ:PL	1/1:0,20:20:60:886,60,0
IV	10564061	A	C	857.77	AC=2;AF=1;AN=2;DP=19;FS=0;MLEAC=2;MLEAF=1;MQ=60;MQ0=0;QD=32.55;SOR=1.292	GT:AD:DP:GQ:PL	1/1:0,19:19:60:886,60,0
IV	10564109	T	G	919.77	AC=2;AF=1;AN=2;DP=24;FS=0;MLEAC=2;MLEAF=1;MQ=60;MQ0=0;QD=28.43;SOR=1.27	GT:AD:DP:GQ:PL	1/1:0,24:24:72:948,72,0
IV	10564185	A	G	1000.77	AC=2;AF=1;AN=2;DP=23;FS=0;MLEAC=2;MLEAF=1;MQ=60;MQ0=0;QD=28.51;SOR=1.085	GT:AD:DP:GQ:PL	1/1:0,22:22:69:1029,69,0
IV	10564191	T	C	1040.77	AC=2;AF=1;AN=2;DP=25;FS=0;MLEAC=2;MLEAF=1;MQ=60;MQ0=0;QD=26.23;SOR=0.859	GT:AD:DP:GQ:PL	1/1:0,24:24:72:1069,72,0
IV	10564250	T	A	928.77	AC=2;AF=1;AN=2;DP=25;FS=0;MLEAC=2;MLEAF=1;MQ=60;MQ0=0;QD=33.09;SOR=1.519	GT:AD:DP:GQ:PL	1/1:0,24:24:72:957,72,0
IV	10564433	C	G	818.77	AC=2;AF=1;AN=2;DP=21;FS=0;MLEAC=2;MLEAF=1;MQ=60;MQ0=0;QD=29.98;SOR=0.99	GT:AD:DP:GQ:PL	1/1:0,21:21:63:847,63,0
IV	10564724	G	T	1263.77	AC=2;AF=1;AN=2;DP=33;FS=0;MLEAC=2;MLEAF=1;MQ=60;MQ0=0;QD=30.39;SOR=0.818	GT:AD:DP:GQ:PL	1/1:0,32:32:96:1292,96,0
IV	10564766	G	A	829.77	AC=2;AF=1;AN=2;DP=22;FS=0;MLEAC=2;MLEAF=1;MQ=60;MQ0=0;QD=30.14;SOR=1.828	GT:AD:DP:GQ:PL	1/1:0,21:21:63:858,63,0
IV	10564953	A	AGC	1350.73	AC=2;AF=1;AN=2;DP=33;FS=0;MLEAC=2;MLEAF=1;MQ=60.33;MQ0=0;QD=31.4;SOR=1.214	GT:AD:DP:GQ:PL	1/1:0,31:31:93:1388,93,0
IV	10564974	T	C	1315.77	AC=2;AF=1;AN=2;DP=34;FS=0;MLEAC=2;MLEAF=1;MQ=60;MQ0=0;QD=30.23;SOR=1.418	GT:AD:DP:GQ:PL	1/1:0,34:34:99:1344,102,0
IV	10565012	G	GTC	1141.73	AC=2;AF=1;AN=2;DP=27;FS=0;MLEAC=2;MLEAF=1;MQ=60;MQ0=0;QD=31.64;SOR=0.693	GT:AD:DP:GQ:PL	1/1:0,26:26:81:1179,81,0
IV	10565136	G	A	1058.77	AC=2;AF=1;AN=2;DP=27;FS=0;MLEAC=2;MLEAF=1;MQ=60;MQ0=0;QD=28.36;SOR=0.765	GT:AD:DP:GQ:PL	1/1:0,27:27:81:1087,81,0
IV	10565207	T	C	794.77	AC=2;AF=1;AN=2;DP=23;FS=0;MLEAC=2;MLEAF=1;MQ=60;MQ0=0;QD=34.56;SOR=1.127	GT:AD:DP:GQ:PL	1/1:0,20:20:60:823,60,0
IV	10565292	GA	G	256.74	AC=2;AF=1;AN=2;DP=21;FS=0;MLEAC=2;MLEAF=1;MQ=60;MQ0=0;QD=12.23;SOR=4.615	GT:AD:DP:GQ:PL	1/1:0,9:9:27:294,27,0
IV	10565320	A	G	439.77	AC=2;AF=1;AN=2;DP=24;FS=0;MLEAC=2;MLEAF=1;MQ=60;MQ0=0;QD=18.32;SOR=5.136	GT:AD:DP:GQ:PL	1/1:0,12:12:36:468,36,0
IV	10565332	T	A	478.77	AC=2;AF=1;AN=2;DP=25;FS=0;MLEAC=2;MLEAF=1;MQ=60;MQ0=0;QD=19.15;SOR=5.136	GT:AD:DP:GQ:PL	1/1:0,12:12:36:507,36,0
IV	10565346	C	A	591.77	AC=2;AF=1;AN=2;DP=27;FS=0;MLEAC=2;MLEAF=1;MQ=60;MQ0=0;QD=21.92;SOR=5.421	GT:AD:DP:GQ:PL	1/1:0,14:14:42:620,42,0
IV	10565348	A	G	591.77	AC=2;AF=1;AN=2;DP=26;FS=0;MLEAC=2;MLEAF=1;MQ=60;MQ0=0;QD=22.76;SOR=5.283	GT:AD:DP:GQ:PL	1/1:0,13:13:42:620,42,0
IV	10565370	C	T	540.77	AC=2;AF=1;AN=2;DP=26;FS=0;MLEAC=2;MLEAF=1;MQ=60;MQ0=0;QD=20.8;SOR=5.421	GT:AD:DP:GQ:PL	1/1:0,14:14:42:569,42,0
IV	10565480	A	T	440.77	AC=2;AF=1;AN=2;DP=23;FS=0;MLEAC=2;MLEAF=1;MQ=60;MQ0=0;QD=19.16;SOR=4.977	GT:AD:DP:GQ:PL	1/1:0,11:11:33:469,33,0
IV	10565617	G	T	89.28	AC=2;AF=1;AN=2;DP=3;FS=0;MLEAC=2;MLEAF=1;MQ=60;MQ0=0;QD=29.76;SOR=2.833	GT:AD:DP:GQ:PL	1/1:0,3:3:9:117,9,0
IV	10565657	C	T	278.8	AC=2;AF=1;AN=2;DP=9;FS=0;MLEAC=2;MLEAF=1;MQ=60;MQ0=0;QD=30.98;SOR=4.174	GT:AD:DP:GQ:PL	1/1:0,7:7:21:307,21,0
IV	10565844	T	A	579.77	AC=2;AF=1;AN=2;DP=27;FS=0;MLEAC=2;MLEAF=1;MQ=60;MQ0=0;QD=21.47;SOR=5.421	GT:AD:DP:GQ:PL	1/1:0,14:14:42:608,42,0
IV	10565846	A	T	579.77	AC=2;AF=1;AN=2;DP=26;FS=0;MLEAC=2;MLEAF=1;MQ=60;MQ0=0;QD=22.3;SOR=5.283	GT:AD:DP:GQ:PL	1/1:0,13:13:42:608,42,0
IV	10565961	C	T	544.77	AC=2;AF=1;AN=2;DP=23;FS=0;MLEAC=2;MLEAF=1;MQ=60;MQ0=0;QD=23.69;SOR=3.912	GT:AD:DP:GQ:PL	1/1:0,14:14:42:573,42,0
IV	10566170	A	T	987.77	AC=2;AF=1;AN=2;DP=26;FS=0;MLEAC=2;MLEAF=1;MQ=60.83;MQ0=0;QD=28.27;SOR=0.846	GT:AD:DP:GQ:PL	1/1:0,26:26:78:1016,78,0
IV	10566230	TG	T	959.73	AC=2;AF=1;AN=2;DP=25;FS=0;MLEAC=2;MLEAF=1;MQ=61.29;MQ0=0;QD=26.58;SOR=0.77	GT:AD:DP:GQ:PL	1/1:0,25:25:75:997,75,0
IV	10566260	C	T	839.77	AC=2;AF=1;AN=2;DP=22;FS=0;MLEAC=2;MLEAF=1;MQ=60.49;MQ0=0;QD=23.01;SOR=0.693	GT:AD:DP:GQ:PL	1/1:0,22:22:66:868,66,0
IV	10566427	C	G	1016.77	AC=2;AF=1;AN=2;DP=26;FS=0;MLEAC=2;MLEAF=1;MQ=60.42;MQ0=0;QD=28.86;SOR=1.022	GT:AD:DP:GQ:PL	1/1:0,26:26:78:1045,78,0
IV	10566438	TAGGA	T	1163.73	AC=2;AF=1;AN=2;DP=28;FS=0;MLEAC=2;MLEAF=1;MQ=60.39;MQ0=0;QD=30.37;SOR=0.922	GT:AD:DP:GQ:PL	1/1:0,27:27:81:1201,81,0
IV	10566455	T	C	1009.77	AC=2;AF=1;AN=2;DP=26;FS=0;MLEAC=2;MLEAF=1;MQ=60;MQ0=0;QD=31.58;SOR=0.846	GT:AD:DP:GQ:PL	1/1:0,26:26:78:1038,78,0
IV	10566599	A	G	730.77	AC=2;AF=1;AN=2;DP=16;FS=0;MLEAC=2;MLEAF=1;MQ=60;MQ0=0;QD=26.14;SOR=0.941	GT:AD:DP:GQ:PL	1/1:0,16:16:51:759,51,0
IV	10566602	G	A	730.77	AC=2;AF=1;AN=2;DP=17;FS=0;MLEAC=2;MLEAF=1;MQ=60;MQ0=0;QD=26.65;SOR=0.804	GT:AD:DP:GQ:PL	1/1:0,17:17:51:759,51,0
IV	10566634	G	A	677.77	AC=2;AF=1;AN=2;DP=18;FS=0;MLEAC=2;MLEAF=1;MQ=60;MQ0=0;QD=26.37;SOR=0.804	GT:AD:DP:GQ:PL	1/1:0,17:17:51:706,51,0
IV	10566695	A	T	771.77	AC=2;AF=1;AN=2;DP=21;FS=0;MLEAC=2;MLEAF=1;MQ=60;MQ0=0;QD=28.88;SOR=1.127	GT:AD:DP:GQ:PL	1/1:0,20:20:60:800,60,0
IV	10566774	T	C	947.77	AC=2;AF=1;AN=2;DP=22;FS=0;MLEAC=2;MLEAF=1;MQ=60;MQ0=0;QD=32.24;SOR=1.329	GT:AD:DP:GQ:PL	1/1:0,22:22:66:976,66,0
IV	10566775	C	A	947.77	AC=2;AF=1;AN=2;DP=21;FS=0;MLEAC=2;MLEAF=1;MQ=60;MQ0=0;QD=29.61;SOR=1.23	GT:AD:DP:GQ:PL	1/1:0,21:21:66:976,66,0
IV	10566861	A	G	1268.77	AC=2;AF=1;AN=2;DP=29;FS=0;MLEAC=2;MLEAF=1;MQ=60;MQ0=0;QD=24.77;SOR=0.997	GT:AD:DP:GQ:PL	1/1:0,28:28:87:1297,87,0
IV	10566872	C	T	1231.77	AC=2;AF=1;AN=2;DP=28;FS=0;MLEAC=2;MLEAF=1;MQ=60;MQ0=0;QD=34.45;SOR=0.836	GT:AD:DP:GQ:PL	1/1:0,28:28:84:1260,84,0
IV	10566885	T	C	1175.77	AC=2;AF=1;AN=2;DP=26;FS=0;MLEAC=2;MLEAF=1;MQ=60;MQ0=0;QD=27.08;SOR=0.846	GT:AD:DP:GQ:PL	1/1:0,26:26:81:1204,81,0
IV	10566950	C	T	632.77	AC=2;AF=1;AN=2;DP=15;FS=0;MLEAC=2;MLEAF=1;MQ=60;MQ0=0;QD=34.77;SOR=1.473	GT:AD:DP:GQ:PL	1/1:0,15:15:45:661,45,0
IV	10566958	A	G	556.77	AC=2;AF=1;AN=2;DP=13;FS=0;MLEAC=2;MLEAF=1;MQ=60;MQ0=0;QD=35.66;SOR=1.179	GT:AD:DP:GQ:PL	1/1:0,13:13:39:585,39,0
IV	10566960	T	A	556.77	AC=2;AF=1;AN=2;DP=13;FS=0;MLEAC=2;MLEAF=1;MQ=60;MQ0=0;QD=22.74;SOR=1.179	GT:AD:DP:GQ:PL	1/1:0,13:13:39:585,39,0
IV	10566962	A	C	556.77	AC=2;AF=1;AN=2;DP=13;FS=0;MLEAC=2;MLEAF=1;MQ=60;MQ0=0;QD=29.55;SOR=1.179	GT:AD:DP:GQ:PL	1/1:0,13:13:39:585,39,0
IV	10566995	T	A	759.77	AC=2;AF=1;AN=2;DP=19;FS=0;MLEAC=2;MLEAF=1;MQ=60;MQ0=0;QD=30.18;SOR=1.022	GT:AD:DP:GQ:PL	1/1:0,19:19:57:788,57,0
IV	10567213	G	A	1312.77	AC=2;AF=1;AN=2;DP=29;FS=0;MLEAC=2;MLEAF=1;MQ=60;MQ0=0;QD=28.45;SOR=1.255	GT:AD:DP:GQ:PL	1/1:0,29:29:90:1341,90,0
IV	10567215	A	T	1312.77	AC=2;AF=1;AN=2;DP=30;FS=0;MLEAC=2;MLEAF=1;MQ=60;MQ0=0;QD=26.91;SOR=1.143	GT:AD:DP:GQ:PL	1/1:0,30:30:90:1341,90,0
IV	10567254	A	G	725.77	AC=2;AF=1;AN=2;DP=18;FS=0;MLEAC=2;MLEAF=1;MQ=60;MQ0=0;QD=27.47;SOR=2.303	GT:AD:DP:GQ:PL	1/1:0,18:18:54:754,54,0
IV	10567314	GA	G	431.73	AC=2;AF=1;AN=2;DP=16;FS=0;MLEAC=2;MLEAF=1;MQ=60;MQ0=0;QD=26.98;SOR=1.112	GT:AD:DP:GQ:PL	1/1:0,15:15:45:469,45,0
IV	10567499	C	T	1020.77	AC=2;AF=1;AN=2;DP=27;FS=0;MLEAC=2;MLEAF=1;MQ=60;MQ0=0;QD=28.39;SOR=1.22	GT:AD:DP:GQ:PL	1/1:0,26:26:78:1049,78,0
IV	10567601	GA	G	586.73	AC=2;AF=1;AN=2;DP=27;FS=0;MLEAC=2;MLEAF=1;MQ=60;MQ0=0;QD=21.73;SOR=1.721	GT:AD:DP:GQ:PL	1/1:0,20:20:60:624,60,0
IV	10567657	T	C	765.77	AC=2;AF=1;AN=2;DP=21;FS=0;MLEAC=2;MLEAF=1;MQ=60;MQ0=0;QD=29.22;SOR=1.23	GT:AD:DP:GQ:PL	1/1:0,21:21:63:794,63,0
IV	10567827	G	A	872.77	AC=2;AF=1;AN=2;DP=24;FS=0;MLEAC=2;MLEAF=1;MQ=60;MQ0=0;QD=32.15;SOR=0.693	GT:AD:DP:GQ:PL	1/1:0,24:24:72:901,72,0
IV	10567961	T	C	1109.77	AC=2;AF=1;AN=2;DP=27;FS=0;MLEAC=2;MLEAF=1;MQ=60;MQ0=0;QD=34.15;SOR=1.101	GT:AD:DP:GQ:PL	1/1:0,27:27:81:1138,81,0
IV	10568022	A	G	838.77	AC=2;AF=1;AN=2;DP=21;FS=0;MLEAC=2;MLEAF=1;MQ=60;MQ0=0;QD=28.29;SOR=0.784	GT:AD:DP:GQ:PL	1/1:0,21:21:63:867,63,0
IV	10568075	G	C	803.77	AC=2;AF=1;AN=2;DP=21;FS=0;MLEAC=2;MLEAF=1;MQ=60;MQ0=0;QD=32.69;SOR=1.23	GT:AD:DP:GQ:PL	1/1:0,21:21:63:832,63,0
IV	10568143	A	AT	808.73	AC=2;AF=1;AN=2;DP=24;FS=0;MLEAC=2;MLEAF=1;MQ=60.45;MQ0=0;QD=33.7;SOR=0.859	GT:AD:DP:GQ:PL	1/1:0,24:24:75:846,75,0
IV	10568708	C	CT	1047.73	AC=2;AF=1;AN=2;DP=28;FS=0;MLEAC=2;MLEAF=1;MQ=60;MQ0=0;QD=33.38;SOR=1.101	GT:AD:DP:GQ:PL	1/1:0,27:27:81:1085,81,0
IV	10569088	G	A	983.77	AC=2;AF=1;AN=2;DP=24;FS=0;MLEAC=2;MLEAF=1;MQ=60;MQ0=0;QD=30.75;SOR=1.051	GT:AD:DP:GQ:PL	1/1:0,24:24:72:1012,72,0
IV	10569111	G	A	1077.77	AC=2;AF=1;AN=2;DP=27;FS=0;MLEAC=2;MLEAF=1;MQ=60;MQ0=0;QD=28.21;SOR=0.922	GT:AD:DP:GQ:PL	1/1:0,27:27:81:1106,81,0
IV	10569143	G	T	886.77	AC=2;AF=1;AN=2;DP=22;FS=0;MLEAC=2;MLEAF=1;MQ=60;MQ0=0;QD=29.65;SOR=1.085	GT:AD:DP:GQ:PL	1/1:0,22:22:66:915,66,0
IV	10569332	G	GT	515.73	AC=2;AF=1;AN=2;DP=23;FS=0;MLEAC=2;MLEAF=1;MQ=60;MQ0=0;QD=22.42;SOR=1.721	GT:AD:DP:GQ:PL	1/1:0,20:20:60:553,60,0
IV	10569506	C	T	886.77	AC=2;AF=1;AN=2;DP=23;FS=0;MLEAC=2;MLEAF=1;MQ=60;MQ0=0;QD=31.72;SOR=0.963	GT:AD:DP:GQ:PL	1/1:0,23:23:69:915,69,0
IV	10569555	T	A	963.77	AC=2;AF=1;AN=2;DP=23;FS=0;MLEAC=2;MLEAF=1;MQ=60;MQ0=0;QD=34.29;SOR=1.426	GT:AD:DP:GQ:PL	1/1:0,23:23:69:992,69,0
IV	10569593	G	GAA	780.73	AC=2;AF=1;AN=2;DP=22;FS=0;MLEAC=2;MLEAF=1;MQ=60;MQ0=0;QD=25.87;SOR=1.127	GT:AD:DP:GQ:PL	1/1:0,20:20:60:818,60,0
IV	10569697	A	AAC	1087.73	AC=2;AF=1;AN=2;DP=27;FS=0;MLEAC=2;MLEAF=1;MQ=60;MQ0=0;QD=29.53;SOR=1.358	GT:AD:DP:GQ:PL	1/1:0,25:25:75:1125,75,0
IV	10569746	T	TC	643.73	AC=2;AF=1;AN=2;DP=24;FS=0;MLEAC=2;MLEAF=1;MQ=60;MQ0=0;QD=26.82;SOR=0.874	GT:AD:DP:GQ:PL	1/1:0,22:22:66:681,66,0
IV	10569780	A	T	793.77	AC=2;AF=1;AN=2;DP=21;FS=0;MLEAC=2;MLEAF=1;MQ=60;MQ0=0;QD=29.93;SOR=0.784	GT:AD:DP:GQ:PL	1/1:0,21:21:63:822,63,0
IV	10569807	T	C	961.77	AC=2;AF=1;AN=2;DP=22;FS=0;MLEAC=2;MLEAF=1;MQ=60;MQ0=0;QD=24.6;SOR=0.874	GT:AD:DP:GQ:PL	1/1:0,22:22:66:990,66,0
IV	10569813	T	C	997.77	AC=2;AF=1;AN=2;DP=23;FS=0;MLEAC=2;MLEAF=1;MQ=60;MQ0=0;QD=31.01;SOR=0.776	GT:AD:DP:GQ:PL	1/1:0,23:23:69:1026,69,0
IV	10570341	C	T	1055.77	AC=2;AF=1;AN=2;DP=26;FS=0;MLEAC=2;MLEAF=1;MQ=60;MQ0=0;QD=22.11;SOR=0.693	GT:AD:DP:GQ:PL	1/1:0,26:26:78:1084,78,0
IV	10570426	A	T	970.77	AC=2;AF=1;AN=2;DP=26;FS=0;MLEAC=2;MLEAF=1;MQ=60;MQ0=0;QD=30.07;SOR=1.136	GT:AD:DP:GQ:PL	1/1:0,25:25:75:999,75,0
IV	10570469	C	T	940.77	AC=2;AF=1;AN=2;DP=22;FS=0;MLEAC=2;MLEAF=1;MQ=60;MQ0=0;QD=28.06;SOR=1.828	GT:AD:DP:GQ:PL	1/1:0,21:21:66:969,66,0
IV	10570477	C	A	940.77	AC=2;AF=1;AN=2;DP=21;FS=0;MLEAC=2;MLEAF=1;MQ=60;MQ0=0;QD=29.68;SOR=1.508	GT:AD:DP:GQ:PL	1/1:0,21:21:66:969,66,0
IV	10570689	T	G	968.77	AC=2;AF=1;AN=2;DP=25;FS=0;MLEAC=2;MLEAF=1;MQ=60;MQ0=0;QD=32.46;SOR=0.941	GT:AD:DP:GQ:PL	1/1:0,25:25:75:997,75,0
IV	10570705	C	T	963.77	AC=2;AF=1;AN=2;DP=25;FS=0;MLEAC=2;MLEAF=1;MQ=60;MQ0=0;QD=29.48;SOR=0.77	GT:AD:DP:GQ:PL	1/1:0,25:25:75:992,75,0
IV	10570800	G	C	1255.77	AC=2;AF=1;AN=2;DP=29;FS=0;MLEAC=2;MLEAF=1;MQ=60;MQ0=0;QD=26.53;SOR=0.906	GT:AD:DP:GQ:PL	1/1:0,29:29:87:1284,87,0
IV	10570809	T	G	1226.77	AC=2;AF=1;AN=2;DP=28;FS=0;MLEAC=2;MLEAF=1;MQ=60;MQ0=0;QD=25.55;SOR=0.997	GT:AD:DP:GQ:PL	1/1:0,28:28:87:1255,87,0
IV	10571192	AAAT	A	943.73	AC=2;AF=1;AN=2;DP=22;FS=0;MLEAC=2;MLEAF=1;MQ=60.49;MQ0=0;QD=32.73;SOR=1.329	GT:AD:DP:GQ:PL	1/1:0,22:22:66:981,66,0
IV	10571681	ACTGCTCC	A	1177.73	AC=2;AF=1;AN=2;DP=27;FS=0;MLEAC=2;MLEAF=1;MQ=60;MQ0=0;QD=34.46;SOR=0.922	GT:AD:DP:GQ:PL	1/1:0,27:27:81:1215,81,0
IV	10571757	GGAA	G	1164.73	AC=2;AF=1;AN=2;DP=29;FS=0;MLEAC=2;MLEAF=1;MQ=60;MQ0=0;QD=32.4;SOR=1.609	GT:AD:DP:GQ:PL	1/1:0,25:25:81:1202,81,0
IV	10571785	T	A	1120.77	AC=2;AF=1;AN=2;DP=26;FS=0;MLEAC=2;MLEAF=1;MQ=60;MQ0=0;QD=30.42;SOR=1.609	GT:AD:DP:GQ:PL	1/1:0,25:25:78:1149,78,0
IV	10571858	C	T	771.77	AC=2;AF=1;AN=2;DP=20;FS=0;MLEAC=2;MLEAF=1;MQ=60;MQ0=0;QD=28.93;SOR=0.892	GT:AD:DP:GQ:PL	1/1:0,20:20:60:800,60,0
IV	10572134	T	A	605.77	AC=2;AF=1;AN=2;DP=15;FS=0;MLEAC=2;MLEAF=1;MQ=60;MQ0=0;QD=30.52;SOR=1.112	GT:AD:DP:GQ:PL	1/1:0,15:15:45:634,45,0
IV	10572233	C	A	762.77	AC=2;AF=1;AN=2;DP=22;FS=0;MLEAC=2;MLEAF=1;MQ=60;MQ0=0;QD=34.67;SOR=0.784	GT:AD:DP:GQ:PL	1/1:0,21:21:63:791,63,0
IV	10572959	A	AGGAGCC	574.73	AC=2;AF=1;AN=2;DP=15;FS=0;MLEAC=2;MLEAF=1;MQ=60.72;MQ0=0;QD=35.65;SOR=0.693	GT:AD:DP:GQ:PL	1/1:0,14:14:42:612,42,0
IV	10573117	G	T	887.77	AC=2;AF=1;AN=2;DP=22;FS=0;MLEAC=2;MLEAF=1;MQ=60;MQ0=0;QD=29.08;SOR=1.085	GT:AD:DP:GQ:PL	1/1:0,22:22:66:916,66,0
IV	10573295	C	CTACTTTTTGAAACTCG	1040.73	AC=2;AF=1;AN=2;DP=22;FS=0;MLEAC=2;MLEAF=1;MQ=60;MQ0=0;QD=26.33;SOR=1.493	GT:AD:DP:GQ:PL	1/1:0,18:18:71:1078,71,0
IV	10573428	G	C	810.77	AC=2;AF=1;AN=2;DP=22;FS=0;MLEAC=2;MLEAF=1;MQ=60;MQ0=0;QD=24.2;SOR=0.784	GT:AD:DP:GQ:PL	1/1:0,21:21:63:839,63,0
IV	10573701	C	T	1093.77	AC=2;AF=1;AN=2;DP=30;FS=0;MLEAC=2;MLEAF=1;MQ=60;MQ0=0;QD=28.3;SOR=0.976	GT:AD:DP:GQ:PL	1/1:0,30:30:90:1122,90,0
IV	10573913	A	G	658.77	AC=2;AF=1;AN=2;DP=17;FS=0;MLEAC=2;MLEAF=1;MQ=60;MQ0=0;QD=37.03;SOR=0.804	GT:AD:DP:GQ:PL	1/1:0,17:17:51:687,51,0
IV	10573993	T	C	747.77	AC=2;AF=1;AN=2;DP=19;FS=0;MLEAC=2;MLEAF=1;MQ=60;MQ0=0;QD=23.31;SOR=1.022	GT:AD:DP:GQ:PL	1/1:0,19:19:57:776,57,0
IV	10574044	T	C	961.77	AC=2;AF=1;AN=2;DP=24;FS=0;MLEAC=2;MLEAF=1;MQ=60;MQ0=0;QD=34.21;SOR=1.051	GT:AD:DP:GQ:PL	1/1:0,24:24:72:990,72,0
IV	10574060	G	C	871.77	AC=2;AF=1;AN=2;DP=20;FS=0;MLEAC=2;MLEAF=1;MQ=60;MQ0=0;QD=30.11;SOR=1.402	GT:AD:DP:GQ:PL	1/1:0,20:20:60:900,60,0
IV	10574061	T	C	871.77	AC=2;AF=1;AN=2;DP=20;FS=0;MLEAC=2;MLEAF=1;MQ=60;MQ0=0;QD=32.18;SOR=1.402	GT:AD:DP:GQ:PL	1/1:0,20:20:60:900,60,0
IV	10574080	T	C	930.77	AC=2;AF=1;AN=2;DP=25;FS=0;MLEAC=2;MLEAF=1;MQ=60;MQ0=0;QD=31.29;SOR=0.941	GT:AD:DP:GQ:PL	1/1:0,25:25:74:959,74,0
IV	10575403	T	C	942.77	AC=2;AF=1;AN=2;DP=24;FS=0;MLEAC=2;MLEAF=1;MQ=60;MQ0=0;QD=36.06;SOR=1.519	GT:AD:DP:GQ:PL	1/1:0,24:24:72:971,72,0
IV	10575419	T	TTA	1030.73	AC=2;AF=1;AN=2;DP=23;FS=0;MLEAC=2;MLEAF=1;MQ=60;MQ0=0;QD=30.12;SOR=0.963	GT:AD:DP:GQ:PL	1/1:0,23:23:72:1068,72,0
IV	10575937	AT	A	571.73	AC=2;AF=1;AN=2;DP=21;FS=0;MLEAC=2;MLEAF=1;MQ=60;MQ0=0;QD=27.23;SOR=0.892	GT:AD:DP:GQ:PL	1/1:0,20:20:60:609,60,0
IV	10575978	GT	G	712.73	AC=2;AF=1;AN=2;DP=25;FS=0;MLEAC=2;MLEAF=1;MQ=60;MQ0=0;QD=28.51;SOR=0.963	GT:AD:DP:GQ:PL	1/1:0,23:23:69:750,69,0
IV	10576002	C	A	816.77	AC=2;AF=1;AN=2;DP=22;FS=0;MLEAC=2;MLEAF=1;MQ=60;MQ0=0;QD=31.21;SOR=0.874	GT:AD:DP:GQ:PL	1/1:0,22:22:66:845,66,0
IV	10576125	G	T	1258.77	AC=2;AF=1;AN=2;DP=35;FS=0;MLEAC=2;MLEAF=1;MQ=60;MQ0=0;QD=28.7;SOR=0.752	GT:AD:DP:GQ:PL	1/1:0,33:33:99:1287,99,0
IV	10576165	G	A	1475.77	AC=2;AF=1;AN=2;DP=37;FS=0;MLEAC=2;MLEAF=1;MQ=60;MQ0=0;QD=31.78;SOR=0.804	GT:AD:DP:GQ:PL	1/1:0,36:36:99:1504,108,0
IV	10576195	A	C	1404.77	AC=2;AF=1;AN=2;DP=35;FS=0;MLEAC=2;MLEAF=1;MQ=60;MQ0=0;QD=30.7;SOR=1.418	GT:AD:DP:GQ:PL	1/1:0,34:34:99:1433,102,0
IV	10576370	A	T	1096.77	AC=2;AF=1;AN=2;DP=25;FS=0;MLEAC=2;MLEAF=1;MQ=60;MQ0=0;QD=30.67;SOR=1.136	GT:AD:DP:GQ:PL	1/1:0,25:25:75:1125,75,0
IV	10576373	T	G	1096.77	AC=2;AF=1;AN=2;DP=25;FS=0;MLEAC=2;MLEAF=1;MQ=60;MQ0=0;QD=27.71;SOR=1.136	GT:AD:DP:GQ:PL	1/1:0,25:25:75:1125,75,0
IV	10576550	A	G	1158.77	AC=2;AF=1;AN=2;DP=29;FS=0;MLEAC=2;MLEAF=1;MQ=60;MQ0=0;QD=25.29;SOR=1.255	GT:AD:DP:GQ:PL	1/1:0,29:29:87:1187,87,0
IV	10576558	AT	A	741.73	AC=2;AF=1;AN=2;DP=28;FS=0;MLEAC=2;MLEAF=1;MQ=60;MQ0=0;QD=26.49;SOR=0.941	GT:AD:DP:GQ:PL	1/1:0,25:25:75:779,75,0
IV	10576617	G	T	1263.77	AC=2;AF=1;AN=2;DP=32;FS=0;MLEAC=2;MLEAF=1;MQ=60;MQ0=0;QD=27.86;SOR=0.818	GT:AD:DP:GQ:PL	1/1:0,32:32:96:1292,96,0
IV	10576670	C	T	1451.77	AC=2;AF=1;AN=2;DP=32;FS=0;MLEAC=2;MLEAF=1;MQ=60;MQ0=0;QD=29.38;SOR=1.112	GT:AD:DP:GQ:PL	1/1:0,32:32:99:1480,99,0
IV	10576677	G	T	1603.77	AC=2;AF=1;AN=2;DP=37;FS=0;MLEAC=2;MLEAF=1;MQ=60;MQ0=0;QD=28.8;SOR=0.859	GT:AD:DP:GQ:PL	1/1:0,37:37:99:1632,111,0
IV	10576691	C	A	1045.77	AC=2;AF=1;AN=2;DP=28;FS=0;MLEAC=2;MLEAF=1;MQ=60;MQ0=0;QD=30.03;SOR=0.693	GT:AD:DP:GQ:PL	1/1:0,28:28:84:1074,84,0
IV	10576742	G	A	1003.77	AC=2;AF=1;AN=2;DP=27;FS=0;MLEAC=2;MLEAF=1;MQ=60;MQ0=0;QD=29.63;SOR=0.846	GT:AD:DP:GQ:PL	1/1:0,26:26:78:1032,78,0
IV	10576876	CACAT	C	845.73	AC=2;AF=1;AN=2;DP=21;FS=0;MLEAC=2;MLEAF=1;MQ=61.02;MQ0=0;QD=29;SOR=1.127	GT:AD:DP:GQ:PL	1/1:0,20:20:60:883,60,0
IV	10576894	T	G	708.77	AC=2;AF=1;AN=2;DP=18;FS=0;MLEAC=2;MLEAF=1;MQ=60;MQ0=0;QD=28.89;SOR=0.914	GT:AD:DP:GQ:PL	1/1:0,18:18:54:737,54,0
IV	10577025	C	G	1012.77	AC=2;AF=1;AN=2;DP=28;FS=0;MLEAC=2;MLEAF=1;MQ=60;MQ0=0;QD=31.36;SOR=0.836	GT:AD:DP:GQ:PL	1/1:0,28:28:83:1041,83,0
IV	10577085	C	T	901.77	AC=2;AF=1;AN=2;DP=24;FS=0;MLEAC=2;MLEAF=1;MQ=60;MQ0=0;QD=27.17;SOR=1.051	GT:AD:DP:GQ:PL	1/1:0,24:24:72:930,72,0
IV	10577102	C	A	856.77	AC=2;AF=1;AN=2;DP=23;FS=0;MLEAC=2;MLEAF=1;MQ=60;MQ0=0;QD=31.25;SOR=0.963	GT:AD:DP:GQ:PL	1/1:0,23:23:69:885,69,0
IV	10577271	AAG	A	946.73	AC=2;AF=1;AN=2;DP=24;FS=0;MLEAC=2;MLEAF=1;MQ=60;MQ0=0;QD=34.91;SOR=1.329	GT:AD:DP:GQ:PL	1/1:0,22:22:66:984,66,0
IV	10577274	G	GAA	946.73	AC=2;AF=1;AN=2;DP=22;FS=0;MLEAC=2;MLEAF=1;MQ=60;MQ0=0;QD=29.81;SOR=1.329	GT:AD:DP:GQ:PL	1/1:0,22:22:66:984,66,0
IV	10577464	A	G	644.77	AC=2;AF=1;AN=2;DP=17;FS=0;MLEAC=2;MLEAF=1;MQ=60;MQ0=0;QD=31.25;SOR=1.061	GT:AD:DP:GQ:PL	1/1:0,17:17:51:673,51,0
IV	10577479	T	A	779.77	AC=2;AF=1;AN=2;DP=21;FS=0;MLEAC=2;MLEAF=1;MQ=60;MQ0=0;QD=32.02;SOR=1.23	GT:AD:DP:GQ:PL	1/1:0,21:21:63:808,63,0
IV	10577540	G	A	754.77	AC=2;AF=1;AN=2;DP=19;FS=0;MLEAC=2;MLEAF=1;MQ=60;MQ0=0;QD=26.21;SOR=0.793	GT:AD:DP:GQ:PL	1/1:0,19:19:57:783,57,0
IV	10577851	G	A	584.77	AC=2;AF=1;AN=2;DP=16;FS=0;MLEAC=2;MLEAF=1;MQ=60;MQ0=0;QD=26.77;SOR=0.941	GT:AD:DP:GQ:PL	1/1:0,16:16:48:613,48,0
IV	10577876	G	A	789.77	AC=2;AF=1;AN=2;DP=21;FS=0;MLEAC=2;MLEAF=1;MQ=60;MQ0=0;QD=32.11;SOR=0.99	GT:AD:DP:GQ:PL	1/1:0,21:21:63:818,63,0
IV	10577892	T	A	777.77	AC=2;AF=1;AN=2;DP=21;FS=0;MLEAC=2;MLEAF=1;MQ=60;MQ0=0;QD=26.68;SOR=0.99	GT:AD:DP:GQ:PL	1/1:0,21:21:63:806,63,0
IV	10577996	G	T	705.77	AC=2;AF=1;AN=2;DP=19;FS=0;MLEAC=2;MLEAF=1;MQ=60;MQ0=0;QD=28.31;SOR=1.292	GT:AD:DP:GQ:PL	1/1:0,19:19:57:734,57,0
IV	10578065	G	T	1063.77	AC=2;AF=1;AN=2;DP=28;FS=0;MLEAC=2;MLEAF=1;MQ=60;MQ0=0;QD=29.77;SOR=0.997	GT:AD:DP:GQ:PL	1/1:0,28:28:84:1092,84,0
IV	10578285	T	C	1065.77	AC=2;AF=1;AN=2;DP=25;FS=0;MLEAC=2;MLEAF=1;MQ=60;MQ0=0;QD=29.75;SOR=0.941	GT:AD:DP:GQ:PL	1/1:0,25:25:75:1094,75,0
IV	10578305	C	T	1215.77	AC=2;AF=1;AN=2;DP=27;FS=0;MLEAC=2;MLEAF=1;MQ=60;MQ0=0;QD=30.57;SOR=0.765	GT:AD:DP:GQ:PL	1/1:0,27:27:84:1244,84,0
IV	10578329	A	AT	1007.73	AC=2;AF=1;AN=2;DP=27;FS=0;MLEAC=2;MLEAF=1;MQ=60.4;MQ0=0;QD=25.43;SOR=0.941	GT:AD:DP:GQ:PL	1/1:0,25:25:75:1045,75,0
IV	10578348	A	G	902.77	AC=2;AF=1;AN=2;DP=20;FS=0;MLEAC=2;MLEAF=1;MQ=60.54;MQ0=0;QD=32.36;SOR=1.127	GT:AD:DP:GQ:PL	1/1:0,20:20:63:931,63,0
IV	10578395	G	T	805.77	AC=2;AF=1;AN=2;DP=22;FS=0;MLEAC=2;MLEAF=1;MQ=60.49;MQ0=0;QD=27.61;SOR=0.874	GT:AD:DP:GQ:PL	1/1:0,22:22:65:834,65,0
IV	10578484	G	A	776.77	AC=2;AF=1;AN=2;DP=17;FS=0;MLEAC=2;MLEAF=1;MQ=60;MQ0=0;QD=29.81;SOR=1.061	GT:AD:DP:GQ:PL	1/1:0,17:17:54:805,54,0
IV	10578489	T	A	810.77	AC=2;AF=1;AN=2;DP=19;FS=0;MLEAC=2;MLEAF=1;MQ=60;MQ0=0;QD=30.09;SOR=1.022	GT:AD:DP:GQ:PL	1/1:0,19:19:57:839,57,0
IV	10578533	C	T	789.77	AC=2;AF=1;AN=2;DP=20;FS=0;MLEAC=2;MLEAF=1;MQ=60;MQ0=0;QD=36.6;SOR=1.127	GT:AD:DP:GQ:PL	1/1:0,20:20:60:818,60,0
IV	10578664	G	T	858.77	AC=2;AF=1;AN=2;DP=24;FS=0;MLEAC=2;MLEAF=1;MQ=60;MQ0=0;QD=30.46;SOR=1.051	GT:AD:DP:GQ:PL	1/1:0,24:24:72:887,72,0
IV	10578990	A	G	701.77	AC=2;AF=1;AN=2;DP=19;FS=0;MLEAC=2;MLEAF=1;MQ=60;MQ0=0;QD=31.42;SOR=0.793	GT:AD:DP:GQ:PL	1/1:0,19:19:57:730,57,0
IV	10579041	G	GA	534.73	AC=2;AF=1;AN=2;DP=22;FS=0;MLEAC=2;MLEAF=1;MQ=60;MQ0=0;QD=24.31;SOR=0.892	GT:AD:DP:GQ:PL	1/1:0,20:20:60:572,60,0
IV	10579091	CT	C	391.73	AC=2;AF=1;AN=2;DP=16;FS=0;MLEAC=2;MLEAF=1;MQ=60;MQ0=0;QD=24.48;SOR=1.765	GT:AD:DP:GQ:PL	1/1:0,14:14:42:429,42,0
IV	10579176	A	C	1094.77	AC=2;AF=1;AN=2;DP=25;FS=0;MLEAC=2;MLEAF=1;MQ=60;MQ0=0;QD=32.14;SOR=1.136	GT:AD:DP:GQ:PL	1/1:0,25:25:75:1123,75,0
IV	10579180	G	GAAA	1220.73	AC=2;AF=1;AN=2;DP=26;FS=0;MLEAC=2;MLEAF=1;MQ=60;MQ0=0;QD=23.32;SOR=1.022	GT:AD:DP:GQ:PL	1/1:0,26:26:84:1258,84,0
IV	10579203	A	AGGAGAGAG	1463.73	AC=2;AF=1;AN=2;DP=29;FS=0;MLEAC=2;MLEAF=1;MQ=60;MQ0=0;QD=31.73;SOR=0.76	GT:AD:DP:GQ:PL	1/1:0,29:29:99:1501,102,0
IV	10579267	C	CAA	1267.73	AC=2;AF=1;AN=2;DP=29;FS=0;MLEAC=2;MLEAF=1;MQ=60;MQ0=0;QD=34.16;SOR=1.071	GT:AD:DP:GQ:PL	1/1:0,29:29:87:1305,87,0
IV	10579478	T	G	1054.77	AC=2;AF=1;AN=2;DP=26;FS=0;MLEAC=2;MLEAF=1;MQ=60;MQ0=0;QD=28.77;SOR=0.846	GT:AD:DP:GQ:PL	1/1:0,26:26:78:1083,78,0
IV	10579520	AT	A	725.73	AC=2;AF=1;AN=2;DP=27;FS=0;MLEAC=2;MLEAF=1;MQ=60.4;MQ0=0;QD=26.88;SOR=1.358	GT:AD:DP:GQ:PL	1/1:0,25:25:75:763,75,0
IV	10579845	C	A	1150.77	AC=2;AF=1;AN=2;DP=28;FS=0;MLEAC=2;MLEAF=1;MQ=60;MQ0=0;QD=31.1;SOR=0.836	GT:AD:DP:GQ:PL	1/1:0,28:28:84:1179,84,0
IV	10579873	A	G	1128.77	AC=2;AF=1;AN=2;DP=26;FS=0;MLEAC=2;MLEAF=1;MQ=60;MQ0=0;QD=31.24;SOR=0.846	GT:AD:DP:GQ:PL	1/1:0,26:26:78:1157,78,0
IV	10579882	A	G	1126.77	AC=2;AF=1;AN=2;DP=26;FS=0;MLEAC=2;MLEAF=1;MQ=60;MQ0=0;QD=24.98;SOR=1.22	GT:AD:DP:GQ:PL	1/1:0,26:26:78:1155,78,0
IV	10579965	G	A	995.77	AC=2;AF=1;AN=2;DP=26;FS=0;MLEAC=2;MLEAF=1;MQ=60;MQ0=0;QD=26.07;SOR=0.941	GT:AD:DP:GQ:PL	1/1:0,25:25:75:1024,75,0
IV	10580096	G	GA	570.73	AC=2;AF=1;AN=2;DP=17;FS=0;MLEAC=2;MLEAF=1;MQ=60.63;MQ0=0;QD=33.57;SOR=1.371	GT:AD:DP:GQ:PL	1/1:0,17:17:51:608,51,0
IV	10580182	A	C	833.77	AC=2;AF=1;AN=2;DP=22;FS=0;MLEAC=2;MLEAF=1;MQ=60.49;MQ0=0;QD=31.55;SOR=1.329	GT:AD:DP:GQ:PL	1/1:0,22:22:66:862,66,0
IV	10580224	C	CTCCCTGT	1124.73	AC=2;AF=1;AN=2;DP=24;FS=0;MLEAC=2;MLEAF=1;MQ=59.03;MQ0=0;QD=32.21;SOR=1.27	GT:AD:DP:GQ:PL	1/1:0,24:24:78:1162,78,0
IV	10581387	A	C	443.77	AC=2;AF=1;AN=2;DP=12;FS=0;MLEAC=2;MLEAF=1;MQ=60;MQ0=0;QD=23.6;SOR=1.022	GT:AD:DP:GQ:PL	1/1:0,12:12:36:472,36,0
IV	10581501	A	T	725.77	AC=2;AF=1;AN=2;DP=18;FS=0;MLEAC=2;MLEAF=1;MQ=57.27;MQ0=0;QD=27.51;SOR=1.493	GT:AD:DP:GQ:PL	1/1:0,18:18:54:754,54,0
IV	10581530	C	A	959.77	AC=2;AF=1;AN=2;DP=24;FS=0;MLEAC=2;MLEAF=1;MQ=54.64;MQ0=0;QD=29.06;SOR=1.802	GT:AD:DP:GQ:PL	1/1:0,24:24:72:988,72,0
IV	10581579	A	G	972.77	AC=2;AF=1;AN=2;DP=25;FS=0;MLEAC=2;MLEAF=1;MQ=55.46;MQ0=0;QD=25.07;SOR=1.136	GT:AD:DP:GQ:PL	1/1:0,25:25:75:1001,75,0
IV	10581665	T	G	853.77	AC=2;AF=1;AN=2;DP=22;FS=0;MLEAC=2;MLEAF=1;MQ=58.76;MQ0=0;QD=32.06;SOR=2.303	GT:AD:DP:GQ:PL	1/1:0,22:22:66:882,66,0
IV	10581687	G	C	1067.77	AC=2;AF=1;AN=2;DP=27;FS=0;MLEAC=2;MLEAF=1;MQ=58.99;MQ0=0;QD=33.74;SOR=1.302	GT:AD:DP:GQ:PL	1/1:0,27:27:81:1096,81,0
IV	10581723	T	C	1194.77	AC=2;AF=1;AN=2;DP=30;FS=0;MLEAC=2;MLEAF=1;MQ=59.87;MQ0=0;QD=25.61;SOR=1.536	GT:AD:DP:GQ:PL	1/1:0,30:30:90:1223,90,0
IV	10581771	G	C	928.77	AC=2;AF=1;AN=2;DP=23;FS=0;MLEAC=2;MLEAF=1;MQ=60;MQ0=0;QD=28.21;SOR=1.426	GT:AD:DP:GQ:PL	1/1:0,23:23:69:957,69,0
IV	10581797	GA	G	451.73	AC=2;AF=1;AN=2;DP=16;FS=0;MLEAC=2;MLEAF=1;MQ=60;MQ0=0;QD=28.23;SOR=1.609	GT:AD:DP:GQ:PL	1/1:0,16:16:48:489,48,0
IV	10581921	C	T	1212.77	AC=2;AF=1;AN=2;DP=29;FS=0;MLEAC=2;MLEAF=1;MQ=60;MQ0=0;QD=31.02;SOR=1.255	GT:AD:DP:GQ:PL	1/1:0,29:29:87:1241,87,0
IV	10582079	C	T	1617.77	AC=2;AF=1;AN=2;DP=36;FS=0;MLEAC=2;MLEAF=1;MQ=60;MQ0=0;QD=30.48;SOR=0.804	GT:AD:DP:GQ:PL	1/1:0,36:36:99:1646,111,0
IV	10582085	C	T	1654.77	AC=2;AF=1;AN=2;DP=37;FS=0;MLEAC=2;MLEAF=1;MQ=60;MQ0=0;QD=30.41;SOR=0.746	GT:AD:DP:GQ:PL	1/1:0,37:37:99:1683,114,0
IV	10582255	C	T	1326.77	AC=2;AF=1;AN=2;DP=34;FS=0;MLEAC=2;MLEAF=1;MQ=60;MQ0=0;QD=32.41;SOR=1.751	GT:AD:DP:GQ:PL	1/1:0,33:33:99:1355,99,0
IV	10582431	C	T	1219.77	AC=2;AF=1;AN=2;DP=33;FS=0;MLEAC=2;MLEAF=1;MQ=60;MQ0=0;QD=28.26;SOR=1.022	GT:AD:DP:GQ:PL	1/1:0,33:33:98:1248,98,0
IV	10582447	T	C	1318.77	AC=2;AF=1;AN=2;DP=34;FS=0;MLEAC=2;MLEAF=1;MQ=60;MQ0=0;QD=27.66;SOR=0.811	GT:AD:DP:GQ:PL	1/1:0,34:34:99:1347,102,0
IV	10582478	G	A	1192.77	AC=2;AF=1;AN=2;DP=30;FS=0;MLEAC=2;MLEAF=1;MQ=60;MQ0=0;QD=30.38;SOR=1.071	GT:AD:DP:GQ:PL	1/1:0,29:29:87:1221,87,0
IV	10582546	A	G	897.77	AC=2;AF=1;AN=2;DP=24;FS=0;MLEAC=2;MLEAF=1;MQ=60;MQ0=0;QD=29.69;SOR=1.179	GT:AD:DP:GQ:PL	1/1:0,23:23:69:926,69,0
IV	10582880	T	G	706.77	AC=2;AF=1;AN=2;DP=19;FS=0;MLEAC=2;MLEAF=1;MQ=60;MQ0=0;QD=27.76;SOR=1.022	GT:AD:DP:GQ:PL	1/1:0,19:19:57:735,57,0
IV	10582973	A	G	539.77	AC=2;AF=1;AN=2;DP=16;FS=0;MLEAC=2;MLEAF=1;MQ=60;MQ0=0;QD=33.74;SOR=1.112	GT:AD:DP:GQ:PL	1/1:0,15:15:45:568,45,0
IV	10583159	A	G	737.77	AC=2;AF=1;AN=2;DP=19;FS=0;MLEAC=2;MLEAF=1;MQ=60;MQ0=0;QD=31.19;SOR=1.022	GT:AD:DP:GQ:PL	1/1:0,19:19:57:766,57,0
IV	10583253	T	A	895.77	AC=2;AF=1;AN=2;DP=23;FS=0;MLEAC=2;MLEAF=1;MQ=60;MQ0=0;QD=33.48;SOR=0.963	GT:AD:DP:GQ:PL	1/1:0,23:23:69:924,69,0
IV	10584017	T	C	1032.77	AC=2;AF=1;AN=2;DP=26;FS=0;MLEAC=2;MLEAF=1;MQ=60;MQ0=0;QD=35.46;SOR=2.303	GT:AD:DP:GQ:PL	1/1:0,26:26:78:1061,78,0
IV	10584170	T	C	1169.77	AC=2;AF=1;AN=2;DP=29;FS=0;MLEAC=2;MLEAF=1;MQ=60;MQ0=0;QD=34.87;SOR=1.071	GT:AD:DP:GQ:PL	1/1:0,29:29:87:1198,87,0
IV	10584271	T	A	1144.77	AC=2;AF=1;AN=2;DP=28;FS=0;MLEAC=2;MLEAF=1;MQ=60;MQ0=0;QD=26.35;SOR=0.836	GT:AD:DP:GQ:PL	1/1:0,28:28:84:1173,84,0
IV	10585414	T	C	848.77	AC=2;AF=1;AN=2;DP=21;FS=0;MLEAC=2;MLEAF=1;MQ=60;MQ0=0;QD=30.8;SOR=0.784	GT:AD:DP:GQ:PL	1/1:0,21:21:63:877,63,0
IV	10585427	A	G	1070.77	AC=2;AF=1;AN=2;DP=27;FS=0;MLEAC=2;MLEAF=1;MQ=60;MQ0=0;QD=31.9;SOR=0.765	GT:AD:DP:GQ:PL	1/1:0,27:27:81:1099,81,0
IV	10586144	C	A	1067.77	AC=2;AF=1;AN=2;DP=27;FS=0;MLEAC=2;MLEAF=1;MQ=60;MQ0=0;QD=21.4;SOR=1.528	GT:AD:DP:GQ:PL	1/1:0,27:27:81:1096,81,0
IV	10586831	T	G	960.77	AC=2;AF=1;AN=2;DP=24;FS=0;MLEAC=2;MLEAF=1;MQ=60;MQ0=0;QD=26.12;SOR=0.693	GT:AD:DP:GQ:PL	1/1:0,24:24:72:989,72,0
IV	10587320	G	A	1557.77	AC=2;AF=1;AN=2;DP=38;FS=0;MLEAC=2;MLEAF=1;MQ=60;MQ0=0;QD=28.04;SOR=0.693	GT:AD:DP:GQ:PL	1/1:0,38:38:99:1586,114,0
IV	10587411	C	CA	932.73	AC=2;AF=1;AN=2;DP=24;FS=0;MLEAC=2;MLEAF=1;MQ=60;MQ0=0;QD=27.84;SOR=1.27	GT:AD:DP:GQ:PL	1/1:0,24:24:72:970,72,0
IV	10587531	T	C	1184.77	AC=2;AF=1;AN=2;DP=30;FS=0;MLEAC=2;MLEAF=1;MQ=60;MQ0=0;QD=31.54;SOR=0.826	GT:AD:DP:GQ:PL	1/1:0,30:30:90:1213,90,0
IV	10587561	C	T	728.77	AC=2;AF=1;AN=2;DP=19;FS=0;MLEAC=2;MLEAF=1;MQ=60;MQ0=0;QD=27.42;SOR=1.022	GT:AD:DP:GQ:PL	1/1:0,19:19:57:757,57,0
IV	10587796	CT	C	833.73	AC=2;AF=1;AN=2;DP=32;FS=0;MLEAC=2;MLEAF=1;MQ=61.01;MQ0=0;QD=26.05;SOR=1.179	GT:AD:DP:GQ:PL	1/1:0,28:28:84:871,84,0
IV	10587862	C	T	1152.77	AC=2;AF=1;AN=2;DP=28;FS=0;MLEAC=2;MLEAF=1;MQ=60;MQ0=0;QD=28.75;SOR=1.179	GT:AD:DP:GQ:PL	1/1:0,28:28:84:1181,84,0
IV	10587878	G	GT	640.73	AC=2;AF=1;AN=2;DP=28;FS=0;MLEAC=2;MLEAF=1;MQ=60;MQ0=0;QD=22.88;SOR=1.27	GT:AD:DP:GQ:PL	1/1:0,24:24:72:678,72,0
IV	10588047	G	A	767.77	AC=2;AF=1;AN=2;DP=18;FS=0;MLEAC=2;MLEAF=1;MQ=60;MQ0=0;QD=29.41;SOR=0.914	GT:AD:DP:GQ:PL	1/1:0,18:18:54:796,54,0
IV	10588050	A	T	767.77	AC=2;AF=1;AN=2;DP=17;FS=0;MLEAC=2;MLEAF=1;MQ=60;MQ0=0;QD=35.02;SOR=0.804	GT:AD:DP:GQ:PL	1/1:0,17:17:54:796,54,0
IV	10588068	G	T	826.77	AC=2;AF=1;AN=2;DP=19;FS=0;MLEAC=2;MLEAF=1;MQ=60;MQ0=0;QD=26.25;SOR=1.292	GT:AD:DP:GQ:PL	1/1:0,19:19:57:855,57,0
IV	10588072	G	T	826.77	AC=2;AF=1;AN=2;DP=19;FS=0;MLEAC=2;MLEAF=1;MQ=60;MQ0=0;QD=28.88;SOR=1.292	GT:AD:DP:GQ:PL	1/1:0,19:19:57:855,57,0
IV	10588171	GA	G	726.73	AC=2;AF=1;AN=2;DP=27;FS=0;MLEAC=2;MLEAF=1;MQ=60;MQ0=0;QD=26.92;SOR=1.136	GT:AD:DP:GQ:PL	1/1:0,25:25:75:764,75,0
IV	10588203	G	A	1136.77	AC=2;AF=1;AN=2;DP=28;FS=0;MLEAC=2;MLEAF=1;MQ=60;MQ0=0;QD=26.71;SOR=0.836	GT:AD:DP:GQ:PL	1/1:0,28:28:84:1165,84,0
IV	10588272	G	C	1494.77	AC=2;AF=1;AN=2;DP=34;FS=0;MLEAC=2;MLEAF=1;MQ=60;MQ0=0;QD=31.99;SOR=1.609	GT:AD:DP:GQ:PL	1/1:0,34:34:99:1523,102,0
IV	10588274	T	C	1494.77	AC=2;AF=1;AN=2;DP=34;FS=0;MLEAC=2;MLEAF=1;MQ=60;MQ0=0;QD=27.99;SOR=1.609	GT:AD:DP:GQ:PL	1/1:0,34:34:99:1523,102,0
IV	10588416	T	TA	919.73	AC=2;AF=1;AN=2;BaseQRankSum=1.3;ClippingRankSum=-0.867;DP=24;FS=0;MLEAC=2;MLEAF=1;MQ=60.45;MQ0=0;MQRankSum=1.445;QD=31.69;ReadPosRankSum=-0.289;SOR=0.756	GT:AD:DP:GQ:PL	1/1:1,23:24:71:957,71,0
IV	10588581	T	C	1108.77	AC=2;AF=1;AN=2;DP=27;FS=0;MLEAC=2;MLEAF=1;MQ=60;MQ0=0;QD=31.57;SOR=0.765	GT:AD:DP:GQ:PL	1/1:0,27:27:81:1137,81,0
IV	10588602	C	A	1076.77	AC=2;AF=1;AN=2;DP=30;FS=0;MLEAC=2;MLEAF=1;MQ=60;MQ0=0;QD=27.64;SOR=0.76	GT:AD:DP:GQ:PL	1/1:0,29:29:86:1105,86,0
IV	10588909	A	C	844.77	AC=2;AF=1;AN=2;DP=22;FS=0;MLEAC=2;MLEAF=1;MQ=60;MQ0=0;QD=31.39;SOR=0.693	GT:AD:DP:GQ:PL	1/1:0,22:22:66:873,66,0
IV	10588962	C	T	951.77	AC=2;AF=1;AN=2;DP=27;FS=0;MLEAC=2;MLEAF=1;MQ=60;MQ0=0;QD=26.73;SOR=0.693	GT:AD:DP:GQ:PL	1/1:0,26:26:77:980,77,0
IV	10589052	G	T	1097.77	AC=2;AF=1;AN=2;DP=28;FS=0;MLEAC=2;MLEAF=1;MQ=60;MQ0=0;QD=27.94;SOR=1.179	GT:AD:DP:GQ:PL	1/1:0,28:28:84:1126,84,0
IV	10589195	C	T	998.77	AC=2;AF=1;AN=2;DP=22;FS=0;MLEAC=2;MLEAF=1;MQ=60;MQ0=0;QD=32.01;SOR=1.085	GT:AD:DP:GQ:PL	1/1:0,22:22:69:1027,69,0
IV	10589201	C	T	992.77	AC=2;AF=1;AN=2;DP=23;FS=0;MLEAC=2;MLEAF=1;MQ=60;MQ0=0;QD=32.57;SOR=1.179	GT:AD:DP:GQ:PL	1/1:0,23:23:69:1021,69,0
IV	10589230	GT	G	880.73	AC=2;AF=1;AN=2;DP=28;FS=0;MLEAC=2;MLEAF=1;MQ=60.39;MQ0=0;QD=31.45;SOR=0.997	GT:AD:DP:GQ:PL	1/1:0,28:28:84:918,84,0
IV	10589263	A	T	1378.77	AC=2;AF=1;AN=2;DP=32;FS=0;MLEAC=2;MLEAF=1;MQ=60.34;MQ0=0;QD=27.34;SOR=0.818	GT:AD:DP:GQ:PL	1/1:0,32:32:96:1407,96,0
IV	10589267	T	G	1341.77	AC=2;AF=1;AN=2;DP=28;FS=0;MLEAC=2;MLEAF=1;MQ=60.39;MQ0=0;QD=28.98;SOR=0.997	GT:AD:DP:GQ:PL	1/1:0,28:28:93:1370,93,0
IV	10589535	G	A	1486.77	AC=2;AF=1;AN=2;DP=34;FS=0;MLEAC=2;MLEAF=1;MQ=60;MQ0=0;QD=30.89;SOR=1.418	GT:AD:DP:GQ:PL	1/1:0,34:34:99:1515,102,0
IV	10589536	C	T	1486.77	AC=2;AF=1;AN=2;DP=33;FS=0;MLEAC=2;MLEAF=1;MQ=60;MQ0=0;QD=34.8;SOR=1.542	GT:AD:DP:GQ:PL	1/1:0,33:33:99:1515,102,0
IV	10589856	C	A	1278.77	AC=2;AF=1;AN=2;DP=30;FS=0;MLEAC=2;MLEAF=1;MQ=60;MQ0=0;QD=26.81;SOR=0.976	GT:AD:DP:GQ:PL	1/1:0,30:30:90:1307,90,0
[truncated: 725 more rows]

## Sheet: tested candidates 
Selected candidates in the QTL region on chromosome IV
Chromosome	Cb4 coordinate	REF (AF16)	HK104	Effect	Gene	Other name	Notes
IV	10349333	A	G	missense	CBG01824		rde-11 paralog, now annotated in WormBase WS290 as fask-1 ortholog
IV	10559934	T	G	missense	CBG01755	Cbr-rsd-2
IV	10560404	T	C	missense	CBG01755	Cbr-rsd-2
IV	10562611	C	G	missense	CBG01755	Cbr-rsd-2
IV	10562651	A	C	missense	CBG01755	Cbr-rsd-2
IV	10563156	T	A	missense	CBG01755	Cbr-rsd-2
IV	10563229	T	C	missense	CBG01755	Cbr-rsd-2
IV	10563866	C	T	missense	CBG01755	Cbr-rsd-2
IV	10564061	A	C	missense	CBG01755	Cbr-rsd-2
IV	10564185	A	G	missense	CBG01755	Cbr-rsd-2
IV	10564191	T	C	missense	CBG01755	Cbr-rsd-2
IV	10564433	C	G	missense	CBG01755	Cbr-rsd-2
IV	10564724	G	T	missense	CBG01755	Cbr-rsd-2
IV	10565844	T	A	missense	CBG01755	Cbr-rsd-2
IV	10565846	A	T	missense	CBG01755	Cbr-rsd-2

## Sheet: viral FISH
10-15 L4s were inoculated with virus; the numbers indicate the FISH-positive adults on the indicated day. The wild strains are color-coded as in Figure 3.
Infection by SANTV JUv1264					Infection by LEBV JUv1498 (in parallel)
			Genotype	Comments
Experiment 1
SANTV	day 7				LEBV
JU1498	23/100				JU1498	40/100
AF16-1	0/100				AF16	0/100
AF16-2	0/100
HK101-1	31/100				HK104	0/100
HK104-2	28/100
JU3406-1	10/100		Cbr-dpy-1(mf193); CBG01824(mf152)	IV:10349333 (Cb4) was replaced in the AF16 background with the HK104 allele and 3 other synonymous SNPs.	JU3406	0/100
JU3406-2	8/100			Dpy after co-crispr with Cbr-dpy-1 III. See Experiments 4-7 the strain JU3414 where this mutation is crossed out.
JU3408-1	0/100		CBG01824(mf153)	CRISPR control replacement in AF16 of 3 synonymous SNPs in gene CBG01824	JU3408-1	0/100
JU3408-2	0/100				JU3408-2	0/100
Experiment 2
SANTV	day 7
AF16-1	0/100
AF16-2	0/100
HK101-1	18/100
HK104-2	16/100				LEBV
JU3406-1	4/100		Cbr-dpy-1(mf193); CBG01824(mf152)		JU1498	32/100
JU3406-2	0/100				JU3406	0/100
JU3408-1	0/100		CBG01824(mf153)
JU3408-2	0/100
Experiment 3
SANTV	day 4
AF16-1	0/100
AF16-2	0/100				LEBV
HK101-1	23/100				JU1498-1	51/100
HK104-2	28/100				JU1498-2	55/100
JU2916-1	5/100		mfIR99 - Near Isogenic Line with left end of IV (0-11.28 Mb) of HK104 introgressed into AF16		JU2916	0/100
JU2916-2	5/100				JU2831	0/100
JU2831-1	0/100		mfIR95 - Near Isogenic Line with IV (ca. 11-14.3 Mb) of HK104 introgressed into AF16		JU3406	0/100
JU2831-2	0/100				JU3408	0/100
JU3406-1	1/100		Cbr-dpy-1(mf193); CBG01824(mf152)
JU3406-2	1/100
JU3408-1	0/100		CBG01824(mf153)
JU3408-2	0/100
Experiment 4
SANTV	day 8
AF16-1	0/100
AF16-2	0/100
HK104-1	28/46
HK104-2	22/48
JU3406-1	0/100		Cbr-dpy-1(mf193); CBG01824(mf152)
JU3406-2	2/100
JU3414-1	0/100		CBG01824(mf152)	JU3406 outcrossed 1x into AF16 to remove the Cbr-dpy-1 mutation.
JU3414-2	1/100
JU3436-1	0/100		CBG01824(mf161)	7 bp CRISPR deletion in CBG01824 gene in AF16 background
JU3436-2	6/100			TGTATGATCGTACAGGACTGCTCTGTAGCGATGACGATGTTCAAGA-------TCATGCTGTTTGTGAAATGTGCTGGGCCAGGAACCTCATCGAGAA
Experiment 5
SANTV	day 4	day 8
AF16-1	2/100	0/100
AF16-2	0/32	no data
AF16-3	1/100	3/100
AF16-4	0/100	0/100
HK104-1	24/47	28/48
HK104-2	20/39	32/59
HK104-3	20/45	46/82
HK104-4	21/35	29/61
JU3406-1	0/100	0/100	CBG01824(mf152); Cbr-dpy-1(mf193)
JU3406-2	1/100	0/100
JU3406-3	2/100	1/100
JU3406-4	0/100	1/100
JU3414-1	0/100	1/100	CBG01824(mf152)
JU3414-2	0/100	0/100
JU3414-3	0/100	0/100
JU3414-4	1/100	0/100
JU3436-1	0/100	0/100	CBG01824(mf161)
JU3436-2	3/100	1/100
JU3436-3	0/78	0/100
JU3436-4	1/100	2/100
Experiment 6
SANTV	day 8
AF16-1	0/100
AF16-2	0/100
AF16-3	0/100
AF16-4	1/100
HK104-1	25/59
HK104-2	32/75
HK104-3	15/40
HK104-4	22/68
JU2916-1	10/82		mfIR99 - Near Isogenic Line with left end of IV (0-11.28 Mb) of HK104 introgressed into AF16
JU2916-2	6/85
JU2916-3	0/79
JU2916-4	6/58
JU3414-1	0/100		CBG01824(mf152)
JU3414-2	0/100
JU3414-3	0/30
JU3414-4	0/100
Experiment 7
SANTV	day 8
AF16-1	0/100
AF16-2	0/100
AF16-3	0/100
AF16-4	0/100
HK104-1	68/100
HK104-2	62/100
HK104-3	73/100
HK104-4	58/100
JU2916-1	10/100		mfIR99 - Near Isogenic Line with left end of IV (0-11.28 Mb) of HK104 introgressed into AF16
JU2916-2	8/100
JU2916-3	11/100
JU2916-4	4/100
JU3414-1	1/100		CBG01824(mf152)
JU3414-2	0/100
JU3414-3	0/100
JU3414-4	0/100
JU3656-1	0/100		CBG01824(mf152) Cbr-rsd-2(mf173)	5 bp CRISPR deletion in Cbr-rsd-2 (exon 3) in JU3414 background
JU3656-2	1/100			CTGAAATCTAACATCGATGTGACCGAAT-----GAGAAGATGTACGAGTTCGAGAAGAAGTGAGTATGTCTTTTAGATGTATTTAATTATCAAAAAA
JU3656-3	0/100
JU3656-4	0/100
JU4131-1	1/100		CBG01824(mf152) Cbr-rsd-2(mf197)	17 bp CRISPR deletion in Cbr-rsd-2 (exon 18) in JU3414 background (backcrossed 1x in JU3414 to remove the co-crispr dpy-1 marker)
JU4131-2	1/100			AGAATTTAATTCATTATTCAATCTTTTTCTTCCTATTTCAGACAATATCGGCCACAACAAC-----------------ATGTCGTTTTCCGGTAGAA
JU4131-3	0/100			ATGACGGAACACCCTTGAACTGCCTGACCCTTGA

## Sheet: Cel mutants
Orsay virus ( JUv1580) infection
	day 8
Strain and genotype	Replicate	Total	Infected	%	Mean %				Mean %	SE
JU1580	1	34	10	29.4118	22.7708			JU1580	22.77	4.86029
	2	56	13	23.2143				N2	0	0
	3	51	8	15.6863				rsd-2	26.99	2.97759
NL3307: rsd-2(pk3307) in N2 background	1	53	16	30.1887	26.9941			rde-11	19.89	7.19086
	2	81	18	22.2222
	3	70	20	28.5714
VS27: rde-11(hj37) in N2 background	1	67	14	20.8955	19.8929
	2	54	5	9.25926
	3	105	31	29.5238
N2	1	100	0	0	0
	2	100	0	0
	3	100	0	0
