# Supplementary material for: Natural variation in infection specificity of Caenorhabditis briggsae isolates by two RNA viruses
Source: PLoS Pathog. 2024 Jun 11;20(6):e1012259. doi: 10.1371/journal.ppat.1012259 (PMC11195985; doi:10.1371/journal.ppat.1012259)
Supplement: S3 Table — These data correspond to the experiments in Fig 1. (XLSX) [file ppat.1012259.s009.xlsx]

## Sheet: Table S9 Allele_frequency HK104
Chr	Pos	resistant	sensitive
I	64612	0.266667	0.727273
I	95462	1	0
I	100243	0.642857	0.769231
I	197347	0.285714	0.666667
I	197348	0.285714	0.666667
I	269729	0.642857	0.6875
I	544026	0.357143	0.692308
I	633958	1	0
I	633960	1	0
I	633968	1	0
I	633987	1	0
I	634001	1	0
I	739965	0	1
I	1313069	0	1
I	1405901	0.285714	0.733333
I	1660681	0.722222	0.636364
I	1766439	0.454545	0.363636
I	1766450	0.454545	0.333333
I	1948135	1	0
I	2059428	0.266667	0.818182
I	2096119	0	1
I	2143095	0	1
I	2151200	0.285714	0.857143
I	2191417	0	1
I	2212522	0.727273	0.6875
I	2219188	0.722222	1
I	2238164	0.666667	0.727273
I	2295417	0.357143	0.733333
I	2316917	0.636364	0.833333
I	2321808	0.727273	0.8
I	2324247	0.761905	0.875
I	2324278	0.76	0.833333
I	2358836	0.333333	0.714286
I	2358838	0.363636	0.714286
I	2378429	0.75	0.857143
I	2380102	0.3125	0.666667
I	2380103	0.3125	0.666667
I	2409297	0.333333	0.692308
I	2456802	0.642857	0.666667
I	2494327	0	0.0322581
I	2544708	0.833333	0.894737
I	2544758	0.714286	0.785714
I	2549009	0.789474	0.833333
I	2549043	0.857143	0.842105
I	2554930	0.357143	0.857143
I	2568699	0.75	0.851852
I	2600171	0.8	0.9
I	2625193	0.857143	0.933333
I	2626680	0.666667	0.857143
I	2699769	0.333333	0.714286
I	2779518	0.357143	0.785714
I	2779519	0.357143	0.785714
I	2831766	0.789474	0.833333
I	2874640	0.333333	0.785714
I	2938744	0.181818	0.666667
I	2992807	0.736842	0.777778
I	3053423	0.272727	1
I	3066679	0.727273	0.933333
I	3077265	0.761905	0.782609
I	3175473	0.3125	0.769231
I	3195981	0.722222	0.842105
I	3202238	0	1
I	3325638	0.818182	0.666667
I	3331353	0.705882	0.866667
I	3342537	0.75	0.866667
I	3350004	0.769231	0.75
I	3359267	1	0.727273
I	3359833	0.818182	0.8125
I	3415534	0.75	0.818182
I	3445940	0.692308	0.764706
I	3487797	0.666667	0.722222
I	3831708	0.333333	0.782609
I	3878474	0.666667	0.789474
I	3914979	0.230769	0.75
I	4025479	0.272727	0.923077
I	4025485	0.272727	0.923077
I	4025488	0.272727	0.916667
I	4031906	0.277778	0.809524
I	4083975	0.272727	0.733333
I	4218531	0.307692	0.956522
I	4245355	0.333333	0.714286
I	4252059	0.722222	0.714286
I	4343021	0.6875	0.666667
I	4395673	0.307692	0.736842
I	4646488	0.238095	0.8
I	4659051	0.666667	0.727273
I	4668761	0.133333	0.785714
I	4698669	0.684211	0.6875
I	4706756	1	0.8
I	4713817	0.9375	0.9375
I	4713835	1	0.944444
I	4746589	0.272727	0.642857
I	4746614	0.333333	0.666667
I	4749251	0.285714	0.714286
I	4749788	0.333333	0.647059
I	4863849	0.357143	0.764706
I	4863927	0.181818	0.666667
I	4999752	0.6875	0.277778
I	5093597	0.333333	0.833333
I	5247324	0.666667	0.789474
I	5260941	0.692308	0.6875
I	5351509	0.75	0.722222
I	5371835	0.636364	0.846154
I	5420324	0.666667	0.714286
I	5424211	0.692308	0.6875
I	5439340	0.846154	0.761905
I	5442818	0.733333	0.6875
I	5563522	0.272727	0.6875
I	5580390	0.6875	0.846154
I	5614116	0.684211	0.705882
I	5628578	0.666667	0.705882
I	5654310	0.73913	0.809524
I	5677789	0.714286	0.8
I	5747987	0.25	0.923077
I	5749436	0.666667	0.666667
I	5854780	0.666667	0.384615
I	5885965	0.764706	0.789474
I	5931010	0.545455	0.666667
I	5931011	0.545455	0.733333
I	5931012	0.545455	0.733333
I	6080866	0.727273	0.814815
I	6208457	0	1
I	6293018	0.846154	0.714286
I	6452486	0.333333	0.714286
I	6462633	0.733333	0.714286
I	6550097	0.6875	1
I	6581346	0.294118	0.823529
I	6596759	0.705882	0.8
I	6782296	0.76	0.777778
I	6797973	0.727273	0.846154
I	6845631	0.307692	0.727273
I	6878224	0.352941	0.769231
I	6948165	0.315789	0.642857
I	6973544	0.214286	0.714286
I	7004577	0.705882	0.333333
I	7020147	0.666667	0.714286
I	7037375	0.769231	0.857143
I	7099074	0.333333	0.769231
I	7422971	0.736842	0.833333
I	7683993	0.315789	0.736842
I	7701644	0.333333	0.76
I	7790134	0.277778	0.785714
I	7868706	0.761905	0.857143
I	7875943	0.727273	0.642857
I	7878803	0.708333	0.727273
I	8044411	0.25	0.821429
I	8151271	0.2	0.8125
I	8401702	0.333333	0.6875
I	8442495	0.25	0.666667
I	8884901	0.3125	0.727273
I	9235166	0.636364	0.6875
I	9416844	0.25	0.692308
I	9515722	0.736842	0.666667
I	9550277	0.266667	0.733333
I	9586397	0.307692	0.333333
I	9766893	0.230769	0.692308
I	9781801	0.307692	0.866667
I	9819680	0.25	0.666667
I	9849537	0.333333	0.75
I	9870865	1	0.714286
I	9893961	0.615385	0.727273
I	9895183	0.722222	0.285714
I	9897813	0.777778	0.705882
I	9898428	0.842105	0.692308
I	9914281	0.782609	0.642857
I	9919536	0.272727	0.8
I	9922423	0.266667	0.842105
I	9931489	0.727273	0.833333
I	9937463	0.181818	0.642857
I	9937645	0.238095	0.695652
I	9970332	0.333333	0.8125
I	10037706	0.222222	0.727273
I	10090397	0.692308	0.769231
I	10096688	0.666667	0.75
I	10130521	0.666667	0.823529
I	10132472	0.6875	0.785714
I	10147527	0.714286	0.714286
I	10159342	0.266667	0.733333
I	10175428	0.666667	0.733333
I	10179041	0.75	0.764706
I	10206067	0.307692	0.777778
I	10207564	0.181818	0.181818
I	10257793	0.6875	0.642857
I	10300964	0.73913	0.692308
I	10303039	0.75	0.777778
I	10312119	0.833333	0.833333
I	10314736	0.333333	0.714286
I	10314755	0.25	0.6875
I	10319717	0.666667	0.666667
I	10319909	0.6875	0.666667
I	10325946	0.666667	0.666667
I	10325950	0.733333	0.666667
I	10331359	0.25	0.666667
I	10334422	0.909091	0
I	10334454	0.636364	0.277778
I	10342835	0.333333	0.666667
I	10343189	0.181818	0
I	10343191	0.166667	0
I	10363735	0.666667	0.857143
I	10365415	0.272727	0.833333
I	10365462	0.363636	0.818182
I	10395619	0.833333	0.666667
I	10404197	0.6875	0.733333
I	10404308	0.6875	0.6875
I	10419457	0.272727	0.818182
I	10422806	0	0.733333
I	10422936	0.25	0.857143
I	10423357	1	0.764706
I	10423616	0.916667	0.705882
I	10425791	0.333333	0.882353
I	10426736	0.307692	0.833333
I	10429598	0.333333	0.722222
I	10432677	0.666667	0.736842
I	10432863	0.692308	0.684211
I	10432866	0.692308	0.722222
I	10433163	0.692308	0.714286
I	10436325	0.3125	0.733333
I	10437173	0.769231	0.75
I	10437193	0.769231	0.8
I	10450443	0.722222	0.666667
I	10469134	0.25	0.846154
I	10469678	0.238095	0.769231
I	10486572	0.666667	1
I	10488316	0.333333	0.866667
I	10491753	0.307692	0.714286
I	10493653	0.714286	0.75
I	10512491	0.6875	0.863636
I	10568733	0.238095	0.647059
I	10681762	0.3125	0.8
I	10691520	0.315789	0.333333
I	10721244	0	1
I	10770552	0.647059	0.727273
I	10775534	0.3125	0.8
I	10790391	0.357143	0.705882
I	10848408	0.0882353	0.153846
I	10848665	0.0434783	0.0625
I	10850478	0.285714	0.777778
I	10850492	0.266667	0.692308
I	10850493	0.266667	0.636364
I	10857659	0.75	0.761905
I	10903605	0.714286	0.647059
I	10904460	0.666667	1
I	10904867	0.692308	0.769231
I	10904896	0.666667	0.8
I	10915986	0.266667	0.272727
I	10916553	0.25	0.722222
I	10929196	0.333333	0.777778
I	10930303	0.642857	0.764706
I	10930309	0.583333	0.764706
I	10930783	0.692308	0.705882
I	10931591	0.727273	0.833333
I	10933418	0.75	0.833333
I	10933808	0.692308	0.733333
I	10933840	0.769231	0.736842
I	10934081	0.8125	0.705882
I	10934179	0.761905	0.772727
I	10940721	0.222222	0.666667
I	10940731	0.235294	0.714286
I	10940750	0.2	0.642857
I	10950777	0.714286	0.764706
I	10969754	0.777778	0.805556
I	10994172	0.307692	0.636364
I	11072184	0.666667	0.7
I	11212393	0.833333	0.75
I	11214484	0.647059	0.6875
I	11215795	0.307692	0.692308
I	11215861	0.357143	0.692308
I	11216237	0.230769	0.153846
I	11216238	0.230769	0.153846
I	11216239	0.25	0.153846
I	11225266	0.222222	0.666667
I	11225471	0.266667	0.8
I	11225489	0.285714	0.8
I	11226744	0.3125	0.714286
I	11226781	0.333333	0.785714
I	11250840	0.666667	0.714286
I	11287462	0.235294	0.75
I	11427804	0.722222	0.727273
I	11430464	0.722222	0.818182
I	11475737	0.692308	0.65
I	11492938	0.285714	0.769231
I	11501407	0.8	0.764706
I	11502409	1	0.769231
I	11502464	0	0.777778
I	11507419	0.615385	0.75
I	11511424	0.384615	0.769231
I	11517782	0.333333	0.75
I	11518513	0.705882	1
I	11518520	0.6875	1
I	11518521	0.6875	1
I	11518527	0.714286	1
I	11523808	0	0.636364
I	11523809	0	0.666667
I	11674923	0.714286	0.75
I	11674936	0.642857	0.785714
I	11675014	0.333333	0.705882
I	11687757	0.705882	0.75
I	11690363	0.333333	0.647059
I	11729885	0.181818	0.823529
I	11729886	0.181818	0.823529
I	11729928	0.153846	0.823529
I	11732959	0.666667	0.772727
I	11750909	0.692308	0.684211
I	11751040	0.636364	0.764706
I	11773874	0.666667	0.736842
I	11786476	0.294118	0.666667
I	11819617	0.684211	0.727273
I	11824270	0.263158	0.736842
I	11841068	0.666667	1
I	11871852	0.642857	0.833333
I	11872823	0.666667	0.6875
I	11879348	0.173913	0.705882
I	11881136	0.153846	0.722222
I	11881975	0.636364	0.785714
I	11928067	0.809524	0.823529
I	11931858	0.266667	0.727273
I	11932005	0.333333	0.722222
I	11932436	0.909091	0.789474
I	11933645	0.6875	0.714286
I	11933646	0.6875	0.714286
I	11938812	0.230769	0.75
I	11946671	0.307692	0.789474
I	11946691	0.142857	0.764706
I	11946746	0.333333	0.789474
I	11955660	0.916667	0.9375
I	11971265	0.166667	0.761905
I	11979045	0.210526	0.769231
I	11981940	0.7	0.818182
I	11982426	0.75	0.666667
I	11982495	0.25	0.666667
I	11999980	0.857143	0.772727
I	12000889	0.714286	0.714286
I	12012494	0.8	0.714286
I	12012628	0.727273	0.714286
I	12023752	0	0.954545
I	12243078	0	0.0526316
I	12279456	0.285714	0.722222
I	12299575	0.714286	0.6875
I	12336291	0.235294	0.692308
I	12336479	0.363636	0.818182
I	12340342	0.277778	0.857143
I	12340509	0.333333	0.714286
I	12340513	0.333333	0.785714
I	12343076	0.230769	0.769231
I	12343083	0.266667	0.785714
I	12343099	0.294118	0.75
I	12343518	0.166667	0.772727
I	12343549	0.307692	0.785714
I	12343580	0.307692	0.727273
I	12381176	0.692308	0.8125
I	12397365	0.352941	0.777778
I	12427403	0.263158	0.916667
I	12433534	0.3125	0.772727
I	12433535	0.3125	0.8
I	12451460	0.764706	0.888889
I	12498139	0.272727	0.75
I	12522375	1	0
I	12579630	0.714286	0.222222
I	12579981	0.666667	0.761905
I	12581853	0.666667	0.75
I	12584517	0.666667	0.75
I	12591060	0.727273	0.736842
I	12593223	0.833333	0.642857
I	12606528	0	0.666667
I	12613846	0.263158	0.736842
I	12615317	0.272727	0.8
I	12813019	0.142857	0.826087
I	12820669	0.666667	0.625
I	12824569	0.8125	0.642857
I	12824608	0.666667	0.777778
I	12834568	0.266667	1
I	12892206	0.727273	0.727273
I	12892244	0.666667	0.818182
I	12893289	0.727273	0.714286
I	12942976	0.3125	0.761905
I	13034172	0.857143	0.916667
I	13039503	0.733333	0.782609
I	13039509	0.705882	0.772727
I	13040067	0.615385	0.705882
I	13040070	0.692308	0.8125
I	13124627	0.6875	0.9
I	13162359	0.733333	0.6875
I	13169011	0.3125	0.176471
I	13300067	1	0.357143
I	13366345	0	1
I	13366364	0	1
I	13443730	0.6875	0.933333
I	13492349	0.647059	0.681818
I	13496338	0.666667	0.636364
I	13498261	0.727273	0.294118
I	13518744	0.625	0.8
I	13524110	0.307692	0.75
I	13524118	0.307692	0.777778
I	13535691	0.666667	0.6875
I	13537790	0.666667	0.692308
I	13552164	0.714286	0.764706
I	13569974	0.705882	0.666667
I	13575367	0.8	0.227273
I	13581289	0.333333	0.7
I	13597963	0.777778	0.782609
I	13603545	0.263158	0.764706
I	13605073	0.8	0.307692
I	13608138	0.75	0.85
I	13608278	0.857143	0.884615
I	13608290	0.875	0.913043
I	13610728	0.840909	0.875
I	13611860	0.84375	0.934783
I	13613822	0.8125	0.736842
I	13617854	0.92	0.84
I	13617869	0.884615	0.826087
I	13617899	0.862069	0.870968
I	13641324	1	0.916667
I	13642368	0.75	0.714286
I	13652152	0	1
I	13653878	0.666667	0.764706
I	13659071	0.769231	0.764706
I	13659139	0.75	0.863636
I	13660994	0.818182	0.875
I	13661026	0.733333	0.8
I	13661186	0.722222	0.785714
I	13661193	0.705882	0.75
I	13662331	0.727273	0.722222
I	13663968	0.764706	0.307692
I	13684603	0.357143	0.733333
I	13687580	0.75	0.714286
I	13705320	0.315789	0.75
I	13763805	0.0869565	0
I	13766715	0.705882	0
I	13767258	0	0.25
I	13786597	0.727273	1
I	13789221	0	0.235294
I	13793976	1	0.1875
I	13804895	0.714286	0.736842
I	13849640	0.666667	0.9375
I	13852288	0.967742	0.8125
I	13852523	0	0.047619
I	13854666	0.875	0.88
I	13861908	0.909091	0.75
I	13861911	0.909091	0.736842
I	13865673	0.722222	0.888889
I	13865732	0.785714	0.9375
I	13881181	0.6875	0.666667
I	13946492	0.266667	0.3125
I	13946497	0.142857	0.333333
I	13946501	0.142857	0.3125
I	13946504	0.142857	0.3125
I	13957459	0.363636	0.666667
I	13974598	0.85	0.642857
I	13976068	0.714286	0.708333
I	14048544	0.647059	0.75
I	14105442	0.25	0.235294
I	14191234	0.823529	0.684211
I	14273315	0.733333	1
I	14286335	0.909091	0.666667
I	14286342	0.818182	0.6875
I	14325509	0.705882	0.785714
I	14327184	0.666667	0.684211
I	14428127	0.636364	0.692308
I	14472332	0.833333	0.75
I	14556689	0.769231	0.857143
I	14576892	0.761905	0.777778
I	14591477	0.764706	0
I	14591495	0.9375	0
I	14591514	0.909091	0
I	14591570	1	0
I	14591644	1	0
I	14592133	0.916667	0
I	14592141	1	0
I	14592361	0.857143	0.0333333
I	14592517	0.933333	0
I	14592657	0.875	0
I	14592664	0.846154	0
I	14592672	0.833333	0
I	14592729	1	0.111111
I	14592758	1	0.115385
I	14592815	0.8	0
I	14593003	0.73913	0
I	14593235	1	0.0952381
I	14593236	1	0.0909091
I	14593247	1	0.0952381
I	14593255	1	0.0909091
I	14593283	0.962963	0.0909091
I	14593287	0.965517	0.0869565
I	14593290	0.962963	0.08
I	14593292	0.961538	0
I	14593295	0.962963	0
I	14593407	0.925926	0
I	14593438	1	0
I	14593441	1	0
I	14593780	0.837838	0
I	14593863	0.888889	0
I	14593946	0.891892	0
I	14593947	0.888889	0
I	14593971	0.875	0
I	14594044	0.847826	0.0555556
I	14594396	1	0
I	14594435	1	0
I	14594451	1	0.0714286
I	14594539	0.8	0.0555556
I	14594542	0.8	0.0555556
I	14594591	0.8	0.04
I	14594605	0.875	0.0952381
I	14594632	1	0.0952381
I	14594640	1	0.1
I	14594688	1	0
I	14594719	0.916667	0
I	14594744	0.88	0.0740741
I	14594796	0.965517	0.153846
I	14594826	1	0.142857
I	14622158	0.166667	0
I	14659366	0.818182	0.736842
I	14749521	0.777778	0.666667
I	14753973	0.846154	0.692308
I	14753988	0.916667	0.75
I	14755174	0.6875	0.357143
I	14825324	0.75	0.666667
I	14878320	0.727273	1
I	14935102	0	1
I	14935103	0	1
I	14935118	0	1
I	14935120	0	1
I	15081748	0.692308	0.714286
I	15081935	0.857143	0.947368
I	15114360	0.705882	0.857143
I	15122214	0.722222	0.944444
I	15125834	0.681818	0.6875
I	15126726	0.736842	0.75
I	15131072	0.806452	0.333333
I	15138857	0.692308	0.75
I	15142679	0.777778	0.769231
I	15143973	0.73913	0.714286
I	15150735	0.733333	0.714286
I	15150762	0.722222	0.785714
I	15150766	0.6875	0.75
II	38940	0.363636	0.692308
II	112820	0.95	0.9375
II	146233	0.3125	0.666667
II	408809	0.333333	0.217391
II	439888	0.666667	0.333333
II	474173	0.764706	0.25
II	668758	0.6875	0.3125
II	711488	0.722222	0.263158
II	711532	0.642857	0.285714
II	826012	0.315789	0.1875
II	830103	0.76	0.1875
II	842504	0.666667	0.214286
II	871395	0.875	0.294118
II	871396	0.866667	0.294118
II	885753	0.3125	0.25
II	889842	0.666667	0.2
II	978105	0.230769	0.214286
II	1005026	0	1
II	1250665	1	0
II	1250684	1	0
II	1250685	1	0
II	1250745	1	0
II	1250774	1	0
II	1322073	0.857143	0.333333
II	1336610	0.333333	0.285714
II	1362659	1	0
II	1362734	1	0
II	1432571	0.705882	0.25
II	1520385	1	0.903226
II	1620192	1	0.714286
II	1647347	0.333333	0.352941
II	1653801	0.705882	0.333333
II	1654592	0.785714	0.333333
II	1674856	1	0
II	1897675	0.636364	0.190476
II	2019674	0.769231	0.230769
II	2027954	0.777778	0.363636
II	2027967	0.714286	0.333333
II	2035186	0.727273	0.15
II	2039170	0.0416667	0
II	2061249	0.25	0.181818
II	2070049	0.866667	0.125
II	2071472	0.6	0.235294
II	2075165	0.642857	0.307692
II	2096356	0.416667	0.0588235
II	2105307	0.666667	0.333333
II	2106206	0.714286	0.222222
II	2106207	0.714286	0.222222
II	2107802	0.666667	0.272727
II	2107804	0.666667	0.272727
II	2108353	0.818182	0.294118
II	2108394	0.769231	0.294118
II	2123912	0.333333	0.230769
II	2132633	0.782609	0.24
II	2132948	0.285714	0.333333
II	2132949	0.285714	0.333333
II	2157307	0.666667	0
II	2194413	0.75	0.230769
II	2194455	0.875	0.26087
II	2205231	0.736842	0.266667
II	2209112	0.705882	0.294118
II	2212960	0.642857	0.266667
II	2215903	0.8125	0.285714
II	2216036	1	0.230769
II	2237976	1	0.333333
II	2285548	0.6875	0.277778
II	2290707	1	0.375
II	2305620	0.785714	0.176471
II	2306276	0.846154	0.222222
II	2317258	0.727273	0.333333
II	2320044	0.777778	0.25
II	2324378	0.75	0.25
II	2324379	0.75	0.235294
II	2325103	0.772727	0.142857
II	2329131	0.769231	0.294118
II	2332630	0.8	0.333333
II	2335195	0.769231	0.230769
II	2502230	0.266667	0
II	2504120	0.789474	0.16129
II	2504128	0.882353	0.172414
II	2506171	0.2	0.142857
II	2506449	0.722222	0.2
II	2507766	0.181818	0.173913
II	2509737	0.727273	0.190476
II	2509810	0.642857	0.266667
II	2510288	0.727273	0.3125
II	2578030	0.714286	0.3125
II	2732713	0.769231	0.263158
II	2737693	0.647059	0.333333
II	2745142	0.782609	0.227273
II	2745281	0.722222	0.333333
II	2745282	0.722222	0.333333
II	2745328	0.8	0.266667
II	2745337	0.782609	0.222222
II	2748351	0.833333	0.222222
II	2748386	0.809524	0.2
II	2751152	0.818182	0.3
II	2757857	0.714286	0.230769
II	2762481	0.705882	0.2
II	2762483	0.705882	0.208333
II	2765981	0.722222	0.263158
II	2773866	0.684211	0.285714
II	2805540	0.666667	0.285714
II	2830980	0.666667	0.277778
II	2836136	0.714286	0.333333
II	2841372	0.714286	0.166667
II	2861882	0.705882	0.285714
II	2863972	0.727273	0.294118
II	2896493	0.6875	0.307692
II	2917604	0.0454545	0
II	2933637	0.8	0.25
II	2933733	0.727273	0.266667
II	2940575	0.166667	1
II	2945230	0.789474	0
II	2945570	0.8125	0.214286
II	2945611	0.714286	0.307692
II	2947014	0.692308	0.3125
II	2947041	0.769231	0.230769
II	2947061	0.75	0.230769
II	2956494	0.75	0.357143
II	2960171	0.875	0
II	2961441	0.714286	0.222222
II	2961506	0.692308	0.272727
II	2964489	0.916667	0.153846
II	2964720	0.6875	0.266667
II	2966159	0.777778	0.2
II	2967534	0.823529	0.294118
II	2967965	0.863636	0.25
II	2967994	0.809524	0.176471
II	2968164	0.785714	0
II	2968177	0.666667	0
II	2968750	0.705882	0.333333
II	2969981	0.333333	0.26087
II	2972231	0.833333	0.272727
II	2973112	0.714286	0.25
II	2974158	0.76	0.157895
II	2995118	0.666667	0.181818
II	3000991	0.705882	0.210526
II	3001006	0.8125	0.235294
II	3001962	0.909091	0.307692
II	3002888	0.777778	0.2
II	3018493	0.727273	0.266667
II	3118830	0.761905	0.266667
II	3118831	0.761905	0.266667
II	3144680	0.833333	0.307692
II	3144801	0.705882	0.235294
II	3144828	0.684211	0.277778
II	3147053	0.769231	0.230769
II	3148640	0.705882	0.285714
II	3391703	0.785714	0.277778
II	3405024	0.8	0.684211
II	3414010	0.785714	0.272727
II	3414046	0.833333	0.214286
II	3425738	1	0.352941
II	3439565	0.789474	0.333333
II	3450558	0.818182	0.272727
II	3450566	0.846154	0.25
II	3450573	0.818182	0.272727
II	3451977	0.75	0.357143
II	3452384	0.823529	0.1875
II	3456655	0.761905	0.25
II	3456700	0.722222	0.266667
II	3456773	0.705882	0.285714
II	3456898	0.769231	0.307692
II	3458484	0.692308	0.2
II	3458633	0.666667	0.153846
II	3458640	0.666667	0.166667
II	3468453	0.357143	0.285714
II	3470824	0.75	0.166667
II	3472849	0.333333	0.3125
II	3472878	0.272727	0.315789
II	3474975	0.666667	0.333333
II	3483615	0.75	0.259259
II	3483637	0.769231	0.24
II	3486486	0.833333	0.181818
II	3490097	0	1
II	3506631	0.833333	0
II	3506721	0.636364	0.272727
II	3506839	0.722222	0.2
II	3506840	0.705882	0.238095
II	3508724	0.814815	0.24
II	3509165	0.6875	0.25
II	3510555	0.666667	0.16
II	3510581	0.909091	0.178571
II	3512743	0.727273	0.3125
II	3512792	0.705882	0.266667
II	3513516	0.818182	0.25
II	3513544	0.692308	0.25
II	3513712	0.666667	0.333333
II	3550947	0.8	0.375
II	3636874	0.764706	0.153846
II	3664353	0.769231	0.25
II	3673968	0.789474	0.272727
II	3703686	0.727273	0.263158
II	3753600	0.75	0.368421
II	3759135	0.714286	0.222222
II	3766203	0.722222	0.3125
II	3777915	0.75	0.181818
II	3804443	0.285714	0
II	3815094	0.75	0.166667
II	3815836	0.9375	0.333333
II	3848541	0	1
II	3860842	0.666667	0.230769
II	3864357	0.666667	0.25
II	3868317	0.722222	0.153846
II	3895479	0.736842	0.166667
II	3939069	0.6875	0.222222
II	3944912	0.789474	0.214286
II	3944913	0.789474	0.214286
II	3962754	0.789474	0.25
II	3974606	0.818182	0.294118
II	3996641	0.769231	0.230769
II	3999045	0.285714	0.178571
II	4067486	0.722222	0.294118
II	4069635	0.733333	0.333333
II	4084075	0.769231	0.272727
II	4105128	0.7	0.235294
II	4105506	0.727273	0.333333
II	4121751	0.733333	0.230769
II	4157549	0.8125	0.3125
II	4169665	0.705882	0.157895
II	4195568	0.75	0.235294
II	4214617	1	0
II	4264056	0.777778	0.3125
II	4264057	0.777778	0.3125
II	4264126	0.666667	0.25
II	4266533	0.705882	0.315789
II	4270847	0.625	0.238095
II	4271209	0.727273	0.25
II	4299637	0.75	0.227273
II	4328855	0.642857	0.272727
II	4340062	0.333333	0.333333
II	4372686	0.363636	0.230769
II	4377382	0.818182	0.1875
II	4406317	0.75	0.222222
II	4426370	0.666667	0.294118
II	4443655	0.666667	0.217391
II	4443696	0.769231	0.230769
II	4446362	0.785714	0.333333
II	4452687	0.833333	0.142857
II	4454878	0.761905	0.1875
II	4454880	0.772727	0.2
II	4454904	0.782609	0.117647
II	4454926	0.772727	0.111111
II	4456215	0.909091	0
II	4456596	0.769231	0.15
II	4456636	0.642857	0
II	4457418	0.307692	0.307692
II	4462336	0.75	0.153846
II	4464145	0.73913	0.181818
II	4465959	0.705882	0.181818
II	4471328	0.764706	0.266667
II	4472390	0.75	0.294118
II	4472405	0.733333	0.153846
II	4472504	0.666667	0.333333
II	4472662	0.666667	0.357143
II	4474003	0.785714	0.25
II	4474055	0.7	0.3125
II	4474484	0.666667	0.192308
II	4477102	0.727273	0.0909091
II	4477712	0.818182	0.25
II	4477944	0.764706	0
II	4480868	0.736842	0.181818
II	4480874	0.736842	0.190476
II	4482202	0.75	0
II	4482572	0.785714	0.227273
II	4483493	0.789474	0.214286
II	4494793	0.933333	0.333333
II	4501990	0.722222	0.2
II	4506071	0.782609	0.1
II	4517091	0.842105	0.153846
II	4541277	0.882353	0.210526
II	4636663	0.8	0.259259
II	4671289	0.7	0.227273
II	4673858	0.714286	0.263158
II	4688298	1	0.272727
II	4736756	0.736842	0.235294
II	4768626	0.384615	0.222222
II	4768648	0.285714	0.235294
II	4770447	0.727273	0.111111
II	4771777	0.736842	0.227273
II	4773528	0.636364	0.166667
II	4774196	0.714286	0.307692
II	4774208	0.769231	0.3125
II	4788312	0.823529	0.25
II	4788313	0.823529	0.25
II	4793085	0.818182	0.238095
II	4793785	0.740741	0.315789
II	4868338	0.818182	0.285714
II	4868427	0.666667	0.166667
II	4896795	1	0
II	4950058	0.818182	0.285714
II	4987411	0.684211	0.15
II	5077275	0.666667	0.333333
II	5081708	0.833333	0.142857
II	5096490	0.642857	0
II	5126371	0.333333	0.222222
II	5127251	0.772727	0.238095
II	5129019	0.818182	0.3125
II	5130309	0.75	0.125
II	5136192	0.714286	0.266667
II	5157000	0.684211	0.133333
II	5158862	0.785714	0.294118
II	5159664	0.769231	0.190476
II	5164736	0.272727	0.133333
II	5169249	0.733333	0.333333
II	5169447	0.736842	0.266667
II	5169688	0.846154	0.214286
II	5169716	0.75	0.25
II	5170363	0.6875	0.285714
II	5171117	0.722222	0.272727
II	5171266	0.785714	0.25
II	5183044	0.705882	0.25
II	5184581	0.722222	0.157895
II	5184957	0.818182	0.692308
II	5184958	0.818182	0.692308
II	5194494	0.736842	0.277778
II	5194611	0.769231	0.25
II	5195695	0.666667	0.3
II	5204786	0.6875	0.1875
II	5215030	0.736842	0.266667
II	5225949	0.666667	0.111111
II	5227556	0.833333	0.153846
II	5234210	0.789474	0.263158
II	5237204	0.333333	0.277778
II	5239351	0.714286	0.1875
II	5277164	0.857143	0.294118
II	5475644	0.846154	0.142857
II	5574684	0.666667	0.25
II	5583570	0.857143	0.133333
II	5602377	0.882353	0.153846
II	5612596	0.705882	0.307692
II	5650937	0.789474	0.266667
II	5693404	0.727273	0.1875
II	5693792	0.6875	0.3125
II	5705206	0.85	0.214286
II	5769709	0.8	0.3125
II	5914640	0.647059	0.166667
II	5943585	0.647059	0.304348
II	5965811	0.307692	0.277778
II	6019166	0.826087	0.166667
II	6042623	0.722222	0.25
II	6208512	0.666667	0.307692
II	6256982	0.8	0.3125
II	6292012	0.833333	0.214286
II	6301655	0.9	0.285714
II	6368746	1	0.294118
II	6427105	0.833333	0.235294
II	6510845	1	0
II	6510869	1	0
II	6554220	0.722222	0.375
II	6610493	0.727273	0.181818
II	6670650	0.791667	0.210526
II	6690870	0.75	0.266667
II	6737324	1	0.0555556
II	6741082	0.785714	0.230769
II	6759193	0.625	0.2
II	6914662	0.736842	0.238095
II	6914696	0.857143	0.25
II	6932722	0.666667	0.1
II	6937353	0.777778	0.222222
II	6941910	0.75	0.25
II	6946760	0.818182	0.222222
II	6956099	0.666667	0.185185
II	6960920	0.769231	0.166667
II	7008020	0.833333	0.136364
II	7069268	0.761905	0.307692
II	7075244	0.714286	0.230769
II	7123164	0.821429	0.125
II	7129588	0.75	0.285714
II	7135684	0.769231	0.277778
II	7154762	0.684211	0.142857
II	7155145	0.6875	0.142857
II	7200979	0.722222	0.227273
II	7240071	0.705882	0.333333
II	7259891	0.333333	0
II	7326178	0.857143	0.333333
II	7328413	0.8125	0.222222
II	7347849	0.769231	0.285714
II	7362813	0.764706	0.3
II	7406183	0.769231	0.333333
II	7457077	0.833333	0.111111
II	7457215	0.736842	0.3125
II	7508249	0.777778	0.263158
II	7547500	0.705882	0.3
II	7578136	0.705882	0.307692
II	7631540	0.692308	0.157895
II	7635348	0.8	0.25
II	7670003	0.666667	0.142857
II	7676242	0.727273	0.2
II	7685884	0.7	0.142857
II	7745841	0.75	0.176471
II	7775344	0.846154	0
II	7777009	0.882353	0.25
II	7779312	0.909091	0.272727
II	7790476	0.7	0.125
II	7815198	0.722222	0.0952381
II	7857535	0.789474	0.0952381
II	7886181	0.727273	0.25
II	7891405	0.733333	0.105263
II	7895594	0.75	0.24
II	7920908	0.789474	0.25
II	7954842	0.7	0.333333
II	8124043	0.736842	0.142857
II	8172191	0.769231	0.210526
II	8181060	0.6875	0.192308
II	8186022	0.75	0.25
II	8190406	0.789474	0.0625
II	8201410	0.722222	0.142857
II	8212626	0.785714	0
II	8221989	0.666667	0.153846
II	8239542	0.777778	0.238095
II	8240951	0.818182	0.333333
II	8245742	0.727273	0.142857
II	8264151	0.75	0.25
II	8264189	0.851852	0
II	8268475	0.85	0.157895
II	8277883	0.736842	0.166667
II	8290234	0.761905	0.166667
II	8309508	0.777778	0.181818
II	8309981	0.642857	0
II	8310275	0.6875	0.176471
II	8312563	0.153846	0
II	8320922	0.777778	0.173913
II	8349587	0.75	0.230769
II	8358606	0.842105	0.0952381
II	8358639	0.882353	0
II	8359822	0.730769	0.136364
II	8364377	0.8	0.25
II	8364378	0.8	0.25
II	8421592	0.875	0.214286
II	8523513	0.733333	0.285714
II	8529430	0.75	0.2
II	8546284	0.714286	0.208333
II	8546675	0.8125	0.1875
II	8556251	0.727273	0.111111
II	8580076	0.777778	0.263158
II	8615066	0.75	0.214286
II	8615843	0.8	0.210526
II	8660300	0.733333	0.173913
II	8668668	0.789474	0.24
II	8684102	0.882353	0
II	8702272	0.722222	0.210526
II	8722328	0.8	0.222222
II	8727644	0.75	0.272727
II	8735639	0.714286	0.176471
II	8741983	0.333333	0.1875
II	8742371	0.6875	0.1875
II	8742374	0.733333	0.1875
II	8747876	0.666667	0.2
II	8753875	0.722222	0
II	8755787	0.666667	0.137931
II	8761104	0.8	0.217391
II	8770476	0.684211	0.0833333
II	8779855	0.666667	0.238095
II	8781141	0.7	0.0434783
II	8788134	0.714286	0.166667
II	8793550	0.769231	0.172414
II	8797422	0.818182	0.125
II	8799225	0.769231	0.157895
II	8804596	0.857143	0.272727
II	8806302	0.714286	0.214286
II	8810999	0.761905	0.173913
II	8812323	0.75	0.1
II	8823446	0.8	0.277778
II	8824764	0.736842	0.208333
II	8832063	0.666667	0.153846
II	8833674	0.714286	0.176471
II	8837211	0.692308	0.272727
II	8842962	0.727273	0.111111
II	8845463	0.705882	0.0714286
II	8862408	0.785714	0.181818
II	8880355	0.75	0
II	8886007	0.705882	0.0588235
II	8886184	0.666667	0.0952381
II	8888587	0.826087	0.210526
II	8893190	0.733333	0.157895
II	8903822	0.785714	0.0952381
II	8911428	0.789474	0.206897
II	8916292	0.705882	0.142857
II	8924853	1	0.15
II	8926499	0.6875	0
II	8928925	0.772727	0.172414
II	8934749	0.6875	0.142857
II	8942207	0.705882	0.172414
II	8950326	0.25	0.0714286
II	8971634	0.736842	0.133333
II	8979668	0.857143	0.238095
II	8979995	0.772727	0.157895
II	8982038	0.76	0.0384615
II	9015190	0.769231	0.176471
II	9015702	0.75	0.285714
II	9016493	0.6875	0.0909091
II	9043549	0.73913	0
II	9049225	0.727273	0.125
II	9062804	0.833333	0.214286
II	9087657	0.705882	0.263158
II	9094887	0.733333	0.125
II	9097389	0.695652	0.0952381
II	9106230	0.769231	0
II	9114429	0.636364	0
II	9125124	0.666667	0.227273
II	9141168	0.666667	0.142857
II	9143051	0.666667	0
II	9161539	0.8	0.111111
II	9163410	0.827586	0.142857
II	9180969	1	0.2
II	9214632	0.8	0.315789
II	9230214	0.8	0.0666667
II	9269057	0.736842	0.133333
II	9273265	0.73913	0.166667
II	9273435	0.809524	0.230769
II	9276936	0.764706	0.235294
II	9295442	0.733333	0.105263
II	9296280	0.705882	0.111111
II	9298587	0.777778	0
II	9321163	0.75	0.181818
II	9321214	0.684211	0.153846
II	9401127	0.666667	0.230769
II	9401516	0.73913	0.115385
II	9425430	1	0.285714
II	9429996	0.6875	0.2
II	9446032	0.857143	0
II	9461063	0.708333	0.2
II	9467443	0.73913	0.2
II	9497245	0.826087	0
II	9501253	0.73913	0.208333
II	9516066	0.952381	0.272727
II	9516622	0.833333	0.117647
II	9519011	0.846154	0
II	9532721	0.782609	0.24
II	9549030	0.8	0.0909091
II	9566164	0.666667	0.1875
II	9580160	0.846154	0
II	9580281	0.642857	0.125
II	9591614	0.75	0.166667
II	9600620	0.769231	0.12
II	9600850	0.722222	0.26087
II	9609772	0.727273	0
II	9615556	0.636364	0.214286
II	9646724	0.789474	0.166667
II	9647101	0.75	0.208333
II	9647129	0.75	0.166667
II	9652936	0.736842	0.222222
II	9679974	0.705882	0.3125
II	9690847	0.692308	0
II	9711519	0.73913	0.16
II	9725187	0.727273	0.15
II	9737497	0.666667	0.130435
II	9739137	0.6875	0.142857
II	9741806	0.714286	0.266667
II	9764368	0.6875	0
II	9799379	0.736842	0.1875
II	9823151	0.75	0.235294
II	9826306	0.722222	0.0952381
II	9832616	0.772727	0.0434783
II	9834643	0.827586	0
II	9835194	0.75	0.157895
II	9837754	0.636364	0
II	9837808	0.714286	0.105263
II	9843199	0.777778	0.2
II	9848570	0.826087	0.15625
II	9849429	0.782609	0
II	9854479	0.666667	0.315789
II	9857990	0.722222	0
II	9875259	0.842105	0.235294
II	9879491	0.75	0.130435
II	9880503	0.722222	0.166667
II	9904636	0.272727	0.125
II	9905667	0.864865	0.105263
II	9909515	0.714286	0.227273
II	9916711	0.666667	0.357143
II	9921738	0.833333	0.125
II	9926421	0.705882	0.3125
II	9928452	0.727273	0
II	9929437	0.692308	0.333333
II	9940030	0.75	0.130435
II	9942725	0.666667	0.2
II	9944692	0.833333	0.166667
II	9955962	0.75	0.1875
II	9959799	0.846154	0.15
II	9960082	0.684211	0.148148
II	9960119	0.666667	0.166667
II	9962212	0.705882	0.217391
II	9968835	0.733333	0.0909091
II	9970892	0.722222	0
II	9971102	0.769231	0.1
II	9971191	0.769231	0.190476
II	9972046	0.75	0.0555556
II	9980950	0.73913	0
II	9985626	0.684211	0
II	9987500	0.823529	0.142857
II	9990170	0.772727	0.111111
II	9995213	0.75	0.210526
II	10044942	0.736842	0.15
II	10065199	0.809524	0.166667
II	10074443	0.666667	0.176471
II	10102771	0.785714	0
II	10103209	0.692308	0.3125
II	10130498	0.764706	0
II	10133827	0.684211	0
II	10133844	0.75	0
II	10139310	0.785714	0
II	10160416	0.666667	0.153846
II	10171929	0.692308	0.1875
II	10175577	0.75	0.190476
II	10181663	0.882353	0.047619
II	10197105	0.733333	0.157895
II	10202684	0.809524	0.16
II	10205813	0.8	0.0714286
II	10207415	0.75	0.25
II	10210630	0.793103	0.147059
II	10220860	0.833333	0.142857
II	10220927	0.857143	0
II	10237418	0.727273	0.181818
II	10292346	0.724138	0
II	10332512	1	0.1
II	10334190	0.722222	0.0625
II	10343015	0.769231	0
II	10343020	0.769231	0
II	10347186	0.933333	0.2
II	10368331	1	0.0666667
II	10382502	0.769231	0.214286
II	10404946	0.705882	0.357143
II	10405852	0	1
II	10414858	0.851852	0.12
II	10428752	0.642857	0.133333
II	10429130	0.75	0.285714
II	10434066	0.857143	0.0666667
II	10447064	0.909091	0.166667
II	10487183	0.714286	0.173913
II	10495900	0.8125	0.133333
II	10504151	0.777778	0.105263
II	10504305	0.782609	0.133333
II	10506540	0.666667	0.0952381
II	10510139	1	0.0869565
II	10512278	0.8	0.25
II	10516734	0.818182	0.166667
II	10516793	0.761905	0.136364
II	10518080	0.727273	0.105263
II	10519613	0.75	0.0952381
II	10520229	0.791667	0.1
II	10523622	0.75	0.0909091
II	10525871	0.727273	0.235294
II	10526311	0.736842	0.235294
II	10530265	0.904762	0
II	10537680	0.75	0
II	10538877	0.833333	0.0952381
II	10540010	0.714286	0
II	10540947	0.75	0.117647
II	10541138	0.722222	0.08
II	10541365	0.642857	0.117647
II	10563169	0.642857	0.2
II	10564186	0.736842	0.142857
II	10564608	0.785714	0.12
II	10565487	0.75	0.176471
II	10565565	0.8125	0
II	10566401	0.642857	0.263158
II	10571383	0.823529	0.107143
II	10571408	0.777778	0.133333
II	10571619	0.785714	0.0952381
II	10572188	0.777778	0
II	10576379	0.76	0.037037
II	10576425	0.75	0.0909091
II	10576568	0.705882	0
II	10576571	0.722222	0
II	10576731	0.8125	0
II	10577121	0.642857	0.115385
II	10577280	0.714286	0
II	10577281	0.75	0
II	10577876	0.722222	0.166667
II	10578667	0.8125	0.294118
II	10578745	0.8	0.166667
II	10578911	0.75	0.25
II	10579133	0.666667	0.25
II	10579424	0.809524	0.222222
II	10579720	0.84	0.153846
II	10579757	0.814815	0.166667
II	10579759	0.807692	0.148148
II	10580890	0.809524	0
II	10583051	0.736842	0.208333
II	10583185	0.842105	0.176471
II	10583246	0.857143	0.142857
II	10583255	0.833333	0.130435
II	10583288	0.75	0
II	10583294	0.761905	0
II	10584133	0.8125	0.125
II	10584355	0.857143	0.176471
II	10584385	0.882353	0.0625
II	10586979	0.6875	0
II	10588008	0.8	0.15
II	10588161	0.777778	0.0666667
II	10590576	0.625	0.333333
II	10591051	0.714286	0.0833333
II	10591898	0.642857	0.157895
II	10605028	0.705882	0.153846
II	10605123	0.705882	0.136364
II	10605681	0.833333	0
II	10608712	0.846154	0
II	10609985	0.785714	0.157895
II	10610021	0.8	0.266667
II	10611229	0.727273	0.0869565
II	10613829	0.823529	0.133333
II	10614281	0.75	0.0588235
II	10616411	0.928571	0.181818
II	10619518	0.769231	0
II	10619836	0.866667	0
II	10629346	0.761905	0.266667
II	10631718	0.818182	0.166667
II	10632002	0.769231	0.0666667
II	10632131	0.714286	0.125
II	10633392	0.76	0.105263
II	10636011	0.88	0.166667
II	10639454	0.705882	0
II	10642632	0.727273	0
II	10642688	0.736842	0.107143
II	10645542	0.333333	0.153846
II	10645838	0.777778	0.117647
II	10653771	0.714286	0
II	10660693	0.727273	0.153846
II	10665916	0.76	0.217391
II	10679219	0.727273	0
II	10690801	0.85	0.0526316
II	10709453	0.75	0.210526
II	10709741	0.8125	0.142857
II	10712798	0.777778	0.210526
II	10719281	0.736842	0
II	10720913	0.75	0
II	10726818	0.733333	0.166667
II	10728412	0.76	0.1875
II	10734511	0.705882	0.142857
II	10752631	0.8	0.136364
II	10752640	0.833333	0.130435
II	10753922	0.7	0.25
II	10783608	0.8	0.2
II	10786523	0.75	0.157895
II	10793453	0.761905	0.117647
II	10813599	0.692308	0.210526
II	10813944	0.8	0.210526
II	10814947	0.714286	0.130435
II	10815180	0.642857	0
II	10821437	0.764706	0.173913
II	10822937	0.75	0.217391
II	10823011	0.733333	0.105263
II	10823051	0.733333	0.15
II	10824864	0.692308	0.222222
II	10827539	0.692308	0.214286
II	10831710	0.8	0.230769
II	10833472	0.25	0.105263
II	10839548	0.833333	0
II	10840326	1	0.136364
II	10857275	0.777778	0.0952381
II	10859905	0.777778	0.230769
II	10875832	1	0.307692
II	10875845	0.909091	0.307692
II	10878957	0.714286	0.0967742
II	10884801	0.793103	0.142857
II	10891037	0.705882	0.214286
II	10895414	0.714286	0
II	10918251	0.8125	0.125
II	10925985	0.666667	0.210526
II	10929164	0.833333	0.125
II	10953155	0.727273	0.214286
II	10959729	0.769231	0.230769
II	10967888	0.736842	0.15
II	10968325	0.733333	0
II	10969165	0.826087	0.130435
II	10971404	0.772727	0
II	10972475	0.772727	0.133333
II	11000357	0.75	0.0833333
II	11001824	0.863636	0.111111
II	11009981	0.705882	0.0454545
II	11012764	0.666667	0.214286
II	11015340	0.8	0.115385
II	11019757	0.75	0.05
II	11036086	0.8	0.190476
II	11038058	0.769231	0.142857
II	11045528	1	0.0833333
II	11045761	0.642857	0.037037
II	11047542	0.789474	0.214286
II	11047928	0.785714	0.0434783
II	11050447	0.722222	0.1875
II	11050730	0.814815	0.12
II	11055227	0.8	0
II	11056566	0.733333	0
II	11058386	0.933333	0.0625
II	11063304	0.7	0.294118
II	11068285	0.777778	0.0357143
II	11070260	0.772727	0.166667
II	11072163	0.823529	0.227273
II	11072315	0.866667	0.266667
II	11074107	0.736842	0.263158
II	11080147	0.75	0.176471
II	11084946	0.75	0.16
II	11093884	0.823529	0.0909091
II	11100445	0.772727	0
II	11103902	0.866667	0.105263
II	11105654	0.875	0.210526
II	11107430	0.75	0
II	11109608	0.6875	0
II	11111542	0.782609	0
II	11111575	0.9375	0.0666667
II	11111868	0.807692	0.166667
II	11122950	1	0.0833333
II	11125010	0.8	0.15
II	11128482	0.708333	0.25
II	11130479	0.722222	0.047619
II	11130558	0.692308	0
II	11130952	1	0
II	11144342	0.733333	0.0769231
II	11146824	0.6875	0.333333
II	11148979	0.772727	0.142857
II	11148984	0.761905	0.142857
II	11151284	0.727273	0.133333
II	11153460	0.647059	0.0625
II	11156371	0.764706	0.117647
II	11159222	1	0.193548
II	11159995	0.75	0.0625
II	11167172	1	0.0714286
II	11167316	0.647059	0.1
II	11186553	0.733333	0
II	11187018	0.866667	0.142857
II	11195629	0.888889	0
II	11201432	0.866667	0.107143
II	11206798	0.823529	0
II	11212866	1	0
II	11213587	0.909091	0.166667
II	11227948	0.842105	0
II	11236939	0.789474	0.0526316
II	11239920	0.833333	0.0526316
II	11241315	0.909091	0.193548
II	11243734	0.8	0.125
II	11246039	0.772727	0.176471
II	11248867	0.733333	0.111111
II	11248882	0.736842	0.105263
II	11248883	0.736842	0.105263
II	11248933	0.791667	0.222222
II	11249656	0.85	0.272727
II	11249807	0.84	0
II	11249816	0.818182	0
II	11250121	0.857143	0.111111
II	11250397	0.777778	0.166667
II	11250511	0.714286	0.142857
II	11250547	1	0.117647
II	11250662	1	0.0909091
II	11250684	1	0.0416667
II	11250727	1	0.15
II	11250738	1	0.2
II	11250758	1	0.222222
II	11250814	0.9	0.181818
II	11250878	1	0.0740741
II	11251664	0.916667	0.0714286
II	11251754	0.846154	0.0833333
II	11251823	1	0
II	11251847	0.857143	0.0555556
II	11251874	0.785714	0.117647
II	11251876	0.769231	0.117647
II	11252460	0.866667	0.0909091
II	11252881	0.75	0
II	11252947	0.777778	0.0714286
II	11252955	0.722222	0.0714286
II	11252973	0.789474	0.142857
II	11253258	0.727273	0.15
II	11253342	0.875	0.130435
II	11253388	0.791667	0.12
II	11254000	0.571429	0.307692
II	11254094	0.75	0.181818
II	11254308	0.769231	0.2
II	11254340	0.807692	0.15
II	11254374	0.833333	0.115385
II	11254387	0.814815	0.115385
II	11254464	0.769231	0.166667
II	11255043	0.789474	0.214286
II	11255260	0.857143	0.263158
II	11255669	0.75	0.111111
II	11255725	0.823529	0.193548
II	11255803	0.826087	0.15
II	11255804	0.826087	0.190476
II	11255878	0.818182	0.157895
II	11255944	0.842105	0.04
II	11256152	0.8	0.166667
II	11256645	0.8	0.125
II	11256649	0.789474	0.117647
II	11256677	0.842105	0.0769231
II	11256792	0.777778	0.115385
II	11256818	0.75	0.0625
II	11256982	1	0.0833333
II	11256989	1	0
II	11257010	0.904762	0
II	11257023	0.826087	0
II	11257322	1	0.285714
II	11257461	0.8	0.0769231
II	11258532	0.818182	0.0909091
II	11258617	0.789474	0.235294
II	11258679	0.846154	0.15
II	11259844	0.8125	0.235294
II	11260023	0.75	0.235294
II	11261173	0.8125	0.272727
II	11261605	0.888889	0.0588235
II	11261609	0.842105	0.111111
II	11261695	0.947368	0.166667
II	11261755	1	0.166667
II	11261896	0.772727	0.157895
II	11261946	0.888889	0.2
II	11261950	0.882353	0.2
II	11262119	0.85	0.111111
II	11262208	0.818182	0.111111
II	11262384	0.833333	0.117647
II	11262443	0.75	0.2
II	11262485	0.809524	0.0625
II	11262645	0.88	0.176471
II	11262674	0.894737	0.111111
II	11263232	1	0.166667
II	11263235	1	0.153846
II	11263240	1	0.153846
II	11263264	0.833333	0
II	11263302	0.692308	0
II	11263452	0.882353	0.166667
II	11263473	0.894737	0.0769231
II	11263650	0.8	0.2
II	11263742	0.764706	0.2
II	11263895	0.789474	0.117647
II	11264773	0.846154	0.272727
II	11265072	0.8	0.1875
II	11265703	0.882353	0.153846
II	11265721	0.857143	0.166667
II	11265731	0.875	0.230769
II	11265737	0.875	0.230769
II	11265739	0.866667	0.285714
II	11265924	0.88	0.12
II	11265964	0.869565	0.181818
II	11266051	0.84375	0.172414
II	11266057	0.83871	0.137931
II	11266353	0.9375	0.2
II	11266416	0.75	0.181818
II	11266835	0.722222	0.130435
II	11266933	0.75	0.142857
II	11266938	0.75	0.153846
II	11266955	0.722222	0.307692
II	11268177	0.6875	0.0952381
II	11268189	0.6875	0.157895
II	11268586	0.75	0.222222
II	11268627	0.888889	0.2
II	11268792	0.842105	0
II	11268816	0.809524	0.0588235
II	11269439	0.83871	0.125
II	11269686	0.764706	0.272727
II	11269749	0.846154	0.222222
II	11269780	0.866667	0.111111
II	11269786	0.857143	0.142857
II	11269805	0.827586	0.137931
II	11269807	0.833333	0.137931
II	11269930	0.9375	0.266667
II	11270087	0.8	0.1875
II	11270163	0.842105	0
II	11270379	0.791667	0.125
II	11270401	0.857143	0.166667
II	11270448	0.791667	0.105263
II	11270451	0.8	0.111111
II	11270500	0.8	0
II	11270502	0.8	0
II	11270539	0.882353	0.0952381
II	11271055	0.904762	0.214286
II	11271066	0.9	0.25
II	11271506	0.692308	0.157895
II	11271704	0.647059	0.2
II	11271851	0.6875	0.1
II	11272184	0.75	0
II	11272987	0.833333	0
II	11273191	0.894737	0.125
II	11273297	0.862069	0
II	11273362	0.869565	0.1
II	11273576	1	0.117647
II	11273615	0.863636	0.136364
II	11273646	0.777778	0.125
II	11273759	1	0.142857
II	11273789	0.952381	0.133333
II	11275194	0.777778	0
II	11275220	0.809524	0.0322581
II	11275944	0.821429	0
II	11275997	0.75	0.111111
II	11276498	0.9	0.08
II	11276548	0.833333	0.15
II	11276896	0.90625	0.107143
II	11276897	0.90625	0.107143
II	11277321	1	0
II	11277371	0.916667	0
II	11277749	0.807692	0.208333
II	11277892	0.84	0.214286
II	11278182	0.894737	0
II	11279084	0.736842	0
II	11279136	0.782609	0.111111
II	11279146	0.791667	0.176471
II	11279331	0.714286	0.117647
II	11279661	0.857143	0.1
II	11279734	0.875	0.157895
II	11279735	0.875	0.157895
II	11280637	0.83871	0.125
II	11280702	0.78125	0
II	11280917	0.875	0.0588235
II	11280919	0.875	0.0555556
II	11280938	0.894737	0.0833333
II	11281052	0.75	0.142857
II	11281349	0.642857	0.25
II	11282264	0.75	0.142857
II	11282292	0.73913	0.142857
II	11282340	0.76	0.0869565
II	11282393	0.8	0.0833333
II	11282739	0.75	0
II	11282858	0.83871	0.12
II	11283231	0.902439	0.148148
II	11283402	0.933333	0.157895
II	11283434	0.827586	0.1
II	11283437	0.814815	0.1
II	11284602	0.857143	0.0833333
II	11284808	0.772727	0.0909091
II	11285021	0.785714	0.190476
II	11285095	0.782609	0
II	11285767	0.772727	0.125
II	11285916	0.722222	0
II	11286246	0.857143	0.3
II	11287222	0.722222	0.2
II	11287909	0.733333	0.166667
II	11288726	0.684211	0
II	11288743	0.75	0.0869565
II	11288787	0.863636	0.190476
II	11288812	0.85	0.190476
II	11288959	0.791667	0.214286
II	11288970	0.894737	0.153846
II	11289273	1	0.130435
II	11289295	1	0.117647
II	11289361	0.818182	0.08
II	11290189	0.785714	0.0322581
II	11290574	1	0.15
II	11290698	0.76	0.0833333
II	11290703	0.76	0.105263
II	11293672	0.818182	0.157895
II	11297246	0.736842	0
II	11297387	0.727273	0
II	11297416	0.833333	0.15
II	11298147	0.8125	0
II	11299462	0.857143	0.142857
II	11300214	0.666667	0.157895
II	11300216	0.666667	0.15
II	11300284	0.764706	0
II	11301226	0.809524	0.133333
II	11301642	0.818182	0.08
II	11301649	0.8125	0.0869565
II	11303282	0.807692	0.129032
II	11303956	0.727273	0.0416667
II	11303965	0.736842	0.0434783
II	11304076	0.769231	0.0666667
II	11304651	0.809524	0
II	11305364	0.787879	0.0434783
II	11306271	0.736842	0
II	11307707	0.722222	0.107143
II	11309411	0.863636	0
II	11309594	0.736842	0
II	11309605	0.705882	0
II	11310121	0.923077	0.208333
II	11310122	0.923077	0.208333
II	11310130	0.88	0.181818
II	11311179	0.8	0.148148
II	11311527	0.918919	0.0645161
II	11313861	0.866667	0.1875
II	11315397	1	0.107143
II	11316874	0.692308	0.125
II	11317493	0.842105	0.0454545
II	11319340	1	0.178571
II	11320385	0.823529	0.235294
II	11321576	0.666667	0
II	11322992	0.75	0.173913
II	11323237	0.73913	0.1
II	11323439	0.828571	0.125
II	11326072	0.785714	0.153846
II	11328107	1	0.0769231
II	11341294	0.75	0
II	11343035	0.75	0.285714
II	11344238	1	0.166667
II	11345321	0.772727	0.0869565
II	11348932	0.782609	0.190476
II	11351272	0.833333	0.0588235
II	11352562	1	0
II	11352725	0.857143	0.25
II	11356857	0.818182	0.136364
II	11359198	0.666667	0.0833333
II	11361329	0.8	0.137931
II	11362157	0.809524	0.125
II	11362649	0.807692	0.0322581
II	11364072	0.809524	0.210526
II	11364999	0.842105	0.185185
II	11368011	0.75	0.272727
II	11369733	0.714286	0.222222
II	11369987	0.818182	0.272727
II	11371927	0.8125	0.147059
II	11372390	1	0.1
II	11372899	0.826087	0.190476
II	11373682	0.740741	0.108108
II	11393008	0.75	0.153846
II	11393216	0.666667	0.210526
II	11393538	1	0.133333
II	11393604	0.722222	0
II	11393727	0.823529	0.153846
II	11393796	0.882353	0.117647
II	11393904	0.842105	0.222222
II	11394218	0.785714	0.153846
II	11394934	0.727273	0
II	11394935	0.727273	0
II	11394936	0.727273	0
II	11394944	0.727273	0
II	11394956	0.769231	0
II	11395112	0.692308	0
II	11395118	0.714286	0
II	11395123	0.714286	0
II	11395135	0.736842	0
II	11395624	0.733333	0.133333
II	11395627	0.733333	0.133333
II	11396667	0.705882	0.24
II	11396965	0.875	0.0952381
II	11396978	0.888889	0.105263
II	11397148	0.818182	0.0769231
II	11397606	0.777778	0.294118
II	11398242	0.6875	0
II	11398459	0.840909	0
II	11398462	0.837209	0
II	11398878	0.806452	0.2
II	11399217	0.736842	0.125
II	11399247	0.75	0.0588235
II	11399773	0.866667	0.125
II	11399800	0.866667	0.111111
II	11399811	0.875	0.0625
II	11399842	0.923077	0
II	11399921	0.888889	0
II	11399932	0.777778	0
II	11399933	0.777778	0
II	11399942	0.764706	0
II	11399964	0.8	0
II	11400042	0.833333	0
II	11400151	0.875	0
II	11400226	0.733333	0
II	11400234	0.764706	0
II	11400308	0.833333	0
II	11400448	0.727273	0
II	11400668	0.777778	0.142857
II	11400799	0.823529	0.0555556
II	11400815	0.866667	0.0869565
II	11400827	0.866667	0.111111
II	11401138	0.8125	0.153846
II	11401686	0.727273	0
II	11404039	0.785714	0.222222
II	11404163	0.761905	0.0833333
II	11404957	0.6875	0.0909091
II	11405544	0.730769	0.15
II	11407492	0.814815	0.115385
II	11410421	0.8	0
II	11411316	0.736842	0.133333
II	11411690	0.736842	0
II	11412438	0.909091	0
II	11413290	0.857143	0.16
II	11413303	0.9	0.181818
II	11415521	1	0
II	11416271	0.809524	0
II	11417064	0.8	0.136364
II	11418226	0.727273	0.294118
II	11419045	0.884615	0.138889
II	11420027	0.769231	0.0769231
II	11420479	0.736842	0.181818
II	11421220	0.806452	0.0344828
II	11424286	0.75	0
II	11424447	0.727273	0
II	11424891	0.782609	0.235294
II	11425070	0.705882	0.0625
II	11425172	0.85	0
II	11425205	0.809524	0.166667
II	11425452	0.705882	0.277778
II	11425617	0.75	0.25
II	11425911	0.666667	0
II	11426357	0.818182	0.176471
II	11426490	0.84	0.176471
II	11426538	0.9	0.210526
II	11426722	0.75	0.263158
II	11427532	0.782609	0
II	11427594	0.857143	0
II	11427746	1	0.0588235
II	11427779	1	0.222222
II	11427821	0.903226	0.2
II	11428244	0.722222	0.166667
II	11428485	0.818182	0.214286
II	11428605	0.727273	0.25
II	11428948	0.857143	0.1875
II	11429120	0.944444	0.142857
II	11429192	0.772727	0
II	11429335	0.818182	0.235294
II	11429518	0.821429	0
II	11429538	0.8125	0
II	11429593	0.84375	0.2
II	11429712	0.869565	0
II	11429714	0.875	0
II	11429765	1	0.235294
II	11429813	0.851852	0.238095
II	11430350	0.75	0.2
II	11430766	0.833333	0.133333
II	11430837	0.736842	0.192308
II	11430927	0.928571	0
II	11430928	0.928571	0
II	11430992	0.809524	0.111111
II	11431110	0.818182	0.0833333
II	11431269	0.761905	0.166667
II	11431294	0.789474	0.125
II	11431359	0.761905	0.166667
II	11431362	0.782609	0.173913
II	11431678	0.863636	0.166667
II	11432494	0.84	0
II	11432499	0.833333	0
II	11432568	0.8	0.0833333
II	11432619	0.733333	0.181818
II	11432629	0.75	0.210526
II	11432952	0.888889	0.0625
II	11433526	0.789474	0.294118
II	11433621	0.75	0.181818
II	11434796	1	0.0769231
II	11436054	0.8125	0
II	11436118	0.8	0.142857
II	11436188	0.722222	0.0666667
II	11436699	0.782609	0.2
II	11436708	0.772727	0.208333
II	11436713	0.826087	0.208333
II	11436718	0.791667	0.208333
II	11436911	0.793103	0.2
II	11436969	0.8	0.08
II	11437880	0.666667	0.0666667
II	11437968	0.666667	0
II	11437994	0.684211	0.0384615
II	11438051	0.75	0.142857
II	11438126	0.714286	0.16
II	11438148	0.722222	0.1
II	11439499	0.807692	0
II	11439705	0.8	0.230769
II	11439720	0.727273	0.307692
II	11440041	0.782609	0
II	11440049	0.73913	0
II	11440067	0.826087	0
II	11440076	0.826087	0.0625
II	11440384	0.789474	0.142857
II	11440385	0.761905	0.142857
II	11440515	0.8	0.0909091
II	11440522	0.882353	0.0909091
II	11440533	0.933333	0
II	11440536	1	0.181818
II	11441477	0.777778	0.133333
II	11441752	0.764706	0.272727
II	11442051	0.827586	0.25
II	11442098	0.85	0.2
II	11442901	0.894737	0.173913
II	11444033	0.8	0
II	11444459	0.766667	0.185185
II	11444897	0.8125	0.117647
II	11445338	0.8	0.103448
II	11445507	0.777778	0.05
II	11445543	0.705882	0.1
II	11445633	0.794118	0.190476
II	11445686	0.75	0
II	11445763	0.625	0
II	11445799	0.7	0.227273
II	11446010	0.9375	0.111111
II	11446015	0.882353	0.111111
II	11446053	0.8125	0.105263
II	11446079	0.733333	0.0869565
II	11446082	0.733333	0.0909091
II	11446285	0.6875	0
II	11446305	0.666667	0
II	11446321	0.6875	0
II	11446496	0.75	0
II	11446647	0.75	0
II	11446649	0.727273	0
II	11447384	0.846154	0.208333
II	11447798	0.8125	0.2
II	11447816	0.8	0.238095
II	11448052	0.75	0.1
II	11448389	0.714286	0.111111
II	11450448	0.806452	0
II	11450624	0.761905	0.136364
II	11452725	0.6875	0
II	11453174	0.8125	0.0588235
II	11453364	0.733333	0.0833333
II	11453391	0.6875	0.142857
II	11453933	0.705882	0
II	11454308	0.769231	0.117647
II	11455151	0.791667	0.133333
II	11455637	0.809524	0
II	11455655	0.782609	0
II	11455725	0.789474	0.16
II	11455760	0.823529	0.142857
II	11455790	0.833333	0
II	11455809	0.85	0
II	11455840	0.875	0.111111
II	11455842	0.869565	0.178571
II	11456370	0.772727	0.0357143
II	11456670	0.75	0
II	11456905	0.8	0.0625
II	11457217	0.785714	0
II	11457247	0.785714	0.0666667
II	11457763	0.863636	0.2
II	11457870	0.833333	0.111111
II	11457894	0.823529	0.117647
II	11457987	0.807692	0
II	11457995	0.769231	0
II	11458052	0.772727	0.263158
II	11458569	0.842105	0.181818
II	11458736	0.809524	0.307692
II	11458861	0.857143	0.222222
II	11458933	0.692308	0.214286
II	11458941	0.666667	0.2
II	11458947	0.666667	0.142857
II	11458952	0.666667	0.133333
II	11462413	0.6875	0.166667
II	11462683	0.777778	0.2
II	11462706	0.6875	0.157895
II	11463039	0.826087	0.133333
II	11463067	0.8	0.222222
II	11463238	0.791667	0
II	11463280	0.75	0.176471
II	11463290	0.764706	0.2
II	11463327	0.736842	0.157895
II	11463533	0.75	0
II	11463817	0.73913	0.125
II	11463918	0.714286	0.230769
II	11464035	0.769231	0.3125
II	11464051	0.714286	0.25
II	11464244	0.789474	0.263158
II	11464422	0.705882	0.307692
II	11464428	0.75	0.3125
II	11464515	0.692308	0.222222
II	11464683	0.625	0.2
II	11464901	1	0
II	11465042	0.75	0.0833333
II	11465200	1	0
II	11465397	0.916667	0
II	11465454	0.8125	0.0909091
II	11465566	0.705882	0.2
II	11465835	0.833333	0.166667
II	11465836	0.833333	0.166667
II	11465862	0.769231	0.166667
II	11466835	0.733333	0.176471
II	11467027	0.8125	0.142857
II	11467177	0.727273	0.0769231
II	11467204	0.75	0.0625
II	11467996	0.818182	0.24
II	11468274	0.777778	0
II	11468615	1	0
II	11468838	0.826087	0.08
II	11468845	0.84	0.0769231
II	11468850	0.846154	0.08
II	11468901	0.809524	0.04
II	11469064	0.916667	0.263158
II	11469277	0.833333	0.227273
II	11469332	0.894737	0.166667
II	11469384	0.9	0
II	11469413	0.833333	0
II	11469442	0.866667	0
II	11469528	0.809524	0.142857
II	11469840	0.736842	0
II	11469939	1	0.272727
II	11471598	0.882353	0.25
II	11471636	0.857143	0.176471
II	11472491	1	0.172414
II	11473673	0.952381	0
II	11477363	0.733333	0.2
II	11477395	0.818182	0.178571
II	11477503	0.875	0
II	11477520	0.862069	0.0967742
II	11477543	0.814815	0.133333
II	11477560	0.73913	0.117647
II	11478225	0.733333	0.214286
II	11478827	0.7	0.3125
II	11479495	0.809524	0.15
II	11479505	0.809524	0.130435
II	11480045	0.782609	0
II	11480130	0.73913	0.0769231
II	11480296	0.8125	0.153846
II	11480306	0.764706	0.153846
II	11480366	0.8125	0.181818
II	11480394	0.769231	0.0909091
II	11480885	0.818182	0.157895
II	11481421	0.789474	0.0714286
II	11481434	0.882353	0
II	11481473	0.823529	0
II	11481635	0.772727	0
II	11481637	0.772727	0
II	11481656	0.761905	0
II	11481739	0.8125	0.0952381
II	11481744	0.8125	0.105263
II	11481809	0.791667	0
II	11481838	0.791667	0
II	11482042	0.733333	0.2
II	11482089	0.772727	0.384615
II	11482684	0.842105	0
II	11482706	1	0.0588235
II	11482993	0.807692	0
II	11482999	0.791667	0
II	11483003	0.8	0
II	11483164	0.73913	0.2
II	11483407	0.807692	0
II	11483463	0.846154	0.25
II	11483652	1	0
II	11483687	0.9	0
II	11483735	0.764706	0.214286
II	11484084	0.823529	0.352941
II	11484092	0.823529	0.3125
II	11484152	0.705882	0.133333
II	11484238	0.909091	0.307692
II	11484306	0.722222	0.1875
II	11484462	0.857143	0
II	11484495	0.866667	0.04
II	11484536	0.777778	0.117647
II	11484553	0.789474	0.117647
II	11484649	1	0.157895
II	11484824	0.8	0.130435
II	11484877	0.846154	0.24
II	11485133	0.722222	0.115385
II	11485173	0.764706	0.130435
II	11487267	0.736842	0.0666667
II	11487396	0.761905	0
II	11487464	0.692308	0
II	11487536	0.888889	0.130435
II	11487762	0.76	0.210526
II	11487870	0.809524	0.277778
II	11487876	0.818182	0.277778
II	11487988	0.875	0
II	11488044	0.705882	0.208333
II	11489971	0.666667	0
II	11489998	0.733333	0
II	11490872	0.827586	0
II	11491610	0.8125	0.0909091
II	11491628	0.764706	0.0909091
II	11491641	0.764706	0.142857
II	11504450	0.6875	0.1875
II	11507767	0.909091	0.272727
II	11509238	0.666667	0.178571
II	11510333	0.818182	0.181818
II	11517212	0.806452	0.12
II	11518039	0.777778	0.0833333
II	11520198	0.75	0
II	11521947	0.833333	0.0625
II	11522679	1	0
II	11529041	1	0.238095
II	11530837	0.75	0.111111
II	11531034	0.692308	0.117647
II	11531144	0.705882	0
II	11533356	0.842105	0.142857
II	11533905	0.76	0.153846
II	11534335	0.818182	0.105263
II	11534497	0.791667	0.133333
II	11534666	0.76	0.136364
II	11534685	0.793103	0.2
II	11535825	0.75	0.105263
II	11537759	1	0
II	11542727	0.882353	0
II	11542925	0.842105	0
II	11543356	0.826087	0.26087
II	11543402	0.952381	0.238095
II	11543406	1	0.238095
II	11543509	1	0.190476
II	11543584	0.888889	0.3125
II	11543626	0.8125	0.333333
[truncated: 12,750 more rows]
