# Supplementary material for: Natural variation in infection specificity of Caenorhabditis briggsae isolates by two RNA viruses
Source: PLoS Pathog. 2024 Jun 11;20(6):e1012259. doi: 10.1371/journal.ppat.1012259 (PMC11195985; doi:10.1371/journal.ppat.1012259)
Supplement: S6 Table — The first sheet shows the infection results for two replicate infections by SANTV on the parents and the Recombinant Inbred Lines. The second sheet is the data matrix used for QTL mapping based on the mean of the two replicates, expressed as percentage of infected animals. The genotypes were taken from Ross et al. (2011) [41]. (XLSX) [file ppat.1012259.s012.xlsx]

## Sheet: RT-PCR
RT-PCR
	Primer 1	Primer 2
SANTV RNA1	oTB1: CCTTCATCCGCCACTCAG	oTB2: GCGTTGTGTGGTTGGCGG
SANTV RNA2	GW179 : CAAGAAGAACATAAGCCGGAAGCT	GW183 : TGGAACATCTGTGATGCTGCG
LEBV RNA1	oGB5 : TTGTGAAGGACGCTGGA	oGB6 : GACTGCCCATTCCAGATC
LEBV RNA2	oTB13 : CTAGCAGGCGTGTCCAGTGT	oTB14 : GCCAGTCCTGGTCGTAATGT
OrV RNA1	GW194 : ACCTCACAACTGCCATCTACA	GW195 : GACGCTTCCAAGATTGGTATTGGT
eft-2	eft-2Fv3 : GCTTACTTGCCTGTCAACGAGTC	eft-2Rv3 : CGGTGTTGGAGCGGAGA

## Sheet: Pyrosequencing  AF16xHK104
Pyrosequencing SNP markers to genotype the NILs between AF16 and HK104
Name in record	Chromosome	Position Wormbase WS266	Forward primer	Reverse primer	Sequencing primer
snpHK104_I_2	I	2265533	ACGAACGCCAGAGGTTTTATT	TCCTCTTCTTTGGAACGTCTTCA	TGGCAGTTATTTGATACTC
I_2_4	I	7923081	CAAGAATGGAATTTTTTCTCAGA	CCTCACAAAAACCATGTTGTTATCT	TGAATTTTTTCTCAGAC
I_12_2	I	12265918	GTTATGATGGAGGATGGAAAATG	TCCTTGCTCATCTCGACAGATT	CTTGCTCATCTCGACA
snpHK104_I_14	I	14625896	AAAAACTCACAAACGCTCCAATAA	ACGTTTATGCCAAGGAGCACT	CAATAATCAGGGAAATCAA
snpHK104_II_2	II	2036104	GGAGCCATCGCTTTTGTCTA	GGCCATCACTCACCACTTTC	GGCACAAACTTCGGT
snpHK104_II_9	II	9166181	GATAAACACAACAACGCGAATAAG	ACGTTCTGCCCAAAATTTTTAA	TGTTCTATTGTATCGACTTT
snpHK104_II_14	II	14054286, 14054294	TCCAACATGCTAGTGGCAACTCTC	CTCCTGTGGGGCACTGCTAT	AGTGGCAACTCTCTCG
II_15_1	II	15886462	CCAGGAAGAATGTGACCCATAGC	TGTGTGAATGGGGGCTG	TATTGTGATCGTTGAGATT
III_1_1	III	1914613	ATGTTTGTCTGCGTCCCTCAAT	TTCCCTTTTTCTCGCTGCTAAGATA	CCTCAATTTCCCACAC
III_1_8	III	2026218	GCCAGATTTTCACATTTATTCA	ACGGAGAATTGATTGATGTGGT	ACTATAGTCATTCAATGAAA
III_10_3	III	10685052	AGAAAGTCAAGAGCGAAGTGTT	GAGACTCACTTTTCCTCCAGACCT	TCCTGCAACATCCGG
snpHK104_III_14	III	14132069	TGCTTTTTGGCATCGAAGTC	CTCCCCAAAACTCGAATCTCT	TTTTTGGCATCGAAG
snpHK104_IV_1	IV	1318816	ACGGATTCTGGAAAAAAAAAACT	TGGACTGTGAAATTGGAAGGTATA	TGGGACCTGGGCATA
snpHK104_IV_7	IV	7940922	GTCGAGTCCCGTGCTTCTT	GTATTGGGATCCTCTGTAGGACA	CCCGTGCTTCTTCCA
IV:10412366	IV	10412366	CCAGCATCAAATCCAGAAGAAT	TTGTTGAACAGTTGCCTGAGGT	GAAGAGTCTGCCGAAT
IV:10672431	IV	10672445	CAAAATGGCAAAGGCGAATG	TACCAATGCACTTCGCTTCTGA	CCAATGCACTTCGCT
IV:10789356	IV	10789370	CATCAACAATTTGCGCTTGC	GGAGCGGTGTAACTCTAATCGGA	AGATGATGATACCGGG
IV:11010228	IV	11010228	CCACGAAGACGAACCAATTGT	GCGGAGAGTTATCAAAGTCTGCAT	AACCAATTGTGATGGC
IV:11245891	IV	11245905	GGCGACAGATATACCAAGGAACAA	TGATTTCAGCTCCTGATGGTTCTC	CTCTTCGGCTCCCTC
cb13587	IV	11279545	CAAAGTGGCTCCCATTTAGCT	TGAGAGTGATTGTACGGCAAGA	GCTCGAAATAGAACTTCC
snpHK104_IV_14	IV	14205090-91	TGGTGTGGTGCGAAGAAGT	CAAGTCAAAACCGCTTACTTTTC	GGGTGTGTTCGAGTTTC
IV_16_1	IV	16096231	AGTCGCTTCATTTTCGAACAC	GTTTTTTTCTTGTGTCCCATCATT	AATTGATTTTATTACATTCA
snpHK104_V_0	V	905031	CGGTTCGCTCACTAAACCATTTT	CGAGCTAGTCGTTGCAGTAAGATC	AAGAAAACCACATTTGG
snpHK104_V_5	V	5124909	CTCAACGTGCTGCATTAATTTCTC	TTGCATTCAAATCGATCAACTCA	TGCATTCAAATCGATC
V_9_2	V	9603447	CGTTGCTTTTTTTCTGCAAACTTC	ACGAAATTCAAATCTCGGTCAAA	CTGCAAACTTCTATATCTCT
snpHK104_V_15	V	15751877	CGTAACGAACAACAGCACTGTC	TCCATTCCTGATTCAAGACTGTC	GAACAACAGCACTGTCTT
V_19_1	V	19021128	GGAGCCAGGATGTCTGAAAATCTA	GGCCATCCTTTTGTCTTCATATT	TGTCTTCATATTGCTCATT
X_1	X	1729963	GCAATGGTTATTGTAAGGCGATAG	ACATCAGGACCAACAACAGAGAAT	TTGTAAGGCGATAGATTAG
X_4_2	X	4846076	CGCAGGCAGTTTTCACTTC	TCATTGGGGCCCAGAACTA	AACCGTGTCATAACACAG
X_11_3	X	11663967	TCAAAGAAATTTCACCCCGTATAT	TATGCTAATGAAGAGCGG	CCGGTTCTTGGTAGTTT
snpHK104_X_19	X	19476589	TCCATTCCGTCCAAGACAAC	ATTCGAGACGTGGAAAGGAATT	ATCTCTCTGCTCACGTT
X_20_2	X	20889849	GGTGCAAGAACATGCCTCAAG	TAGCGTTTTTCACAACTCGGAGAT	GAACATGCCTCAAGAAG
				A universal primer TAGCAGGATACGACTAT is added in 5' of the reverse primer.
				see Aydin et al. 2006

## Sheet: Pyrosequencing JU1498xHK104
Pyrosequencing SNP markers to genotype the NILs between HK104 and JU1498
Position is on Cb4 assembly
ChrI20745-F	GCTCTTCTTAAGGGCTACAAGATA
ChrI20745-R*	TAGCAGGATACGACTATCGAAATATGGGAAGAAGAGGATTTG
ChrI20745-S	GAGCTTAACCTTCTTTTTT
ChrI-7725228-F	CTTCCAAAACCTTCGACTTTAGC
ChrI-7725228-R*	TAGCAGGATACGACTATCGTTCCAGAGCCAAGTGTTGAGT
ChrI-7725228-S	AATCAGTTTGAACTGGTT
ChrI15455686-F	TCAATTTTCTTCGTTCGGTGAATA
ChrI15455686-R*	TAGCAGGATACGACTATCCGCGCCAAACTTTTTTCTGTA
ChrI15455686-S	TATTCCGAAGCACGC
CHRII9155-F	GGTGGAAGTCATGCGTTATAAAA
CHRII9155-R*	TAGCAGGATACGACTATCAACGAAACGATTTCACAAACAAC
ChrII9155-S	GTCTCTGTAACATCCATAAC
ChrII7001270-F	TCGTATGCCAGACTTTGAAATG
ChrII7001270-R*	TAGCAGGATACGACTATCCTCGCTTTCACAATTCTTTTCTT
ChrII7001270-S	ATCCGATCAGCTATGAG
ChrII10501678-F*	GTGACGTACTAGCAACGCCCAGAACCAATCCTGTTTTCTA
ChrII10501678-R	GATTACCACAACCAGCACAAATTA
ChrII10501678-S	CAACCAGCACAAATTAAA
ChrII14007588-F	CGTCGGCCTTTACCACCTTTT
ChrII14007588-R*	TAGCAGGATACGACTATCCTCCAAGTCTTCGCCGACAA
ChrII14007588-S	GGGCTTCCACCATTT
II:15845340-F*	GTGACGTACTAGCAACGACCGATTGGGTGGTAGAAGACTT
II:15845340-R	GTTATGCAAATGCGGAAAGC
II:15845340-S	ATTACTCAAAATTTACTTGG
ChrII-15854011-F	ACATTTCGTCAACAAAAACGATAA
ChrII-15854011-R*	TAGCAGGATACGACTATCTTTTTCCGGCATTGTTGTGA
ChrII-15854011-S	ATAAAAATGCTGATAATTGA
II:15890917-F*	GTGACGTACTAGCAACGATGTGTGGGTTTTTGATATTCTGA
II:15890917-R	GCCTATTGAGATCCTCCATTAGAA
II:15890917-S	TTAGAATCCAACTGATAAGG
II:16146276-F	GCAACTTTTTGTTGGACGGCTATC
II:16146276-R*	TAGCAGGATACGACTATCGGGTCTCATCAATGTGGCGTAT
II:16146276-S	GACGCGGGTTCCTTA
II:16574925-F*	GTGACGTACTAGCAACGACGCTACTGGCACTTTCTGCT
II:16574925-R	CTGTGCATGGATCTGGAAATAAG
II:16574925-S	AAATCAAAACTTCCCG
ChrII16578345-F	ATCCGATGTCTGTGTTAATCAACG
ChrII16578345-R*	TAGCAGGATACGACTATCACGCTCAACCTGGAAATGAAA
ChrII16578345-S	TCAAGAAGGTTCGTCAC
ChrIII-5404-F	TGTTCAAGAAGCATCCAGTGTATA
ChrIII-5404-R*	TAGCAGGATACGACTATCTTCGCAAGGTGATCAGTATAGTGT
ChrIII-5404-S	TCTAAATAAAATTACGGTGA
ChrIII6774296-F	CTGCTTTTCGATTCAGTTTTATTC
ChrIII6774296-R*	TAGCAGGATACGACTATCGTTTAATCAGGGCAAGAATGATG
ChrIII6774296-S	AAGTGGTTCCAACCAT
ChrIII14571916-F	CGATTTCATGTGACCGTTATGT
ChrIII14571916-R*	TAGCAGGATACGACTATCGAGGAATGCATGGTTACGAAATAT
ChrIII14571916-S	ATGTATTTTCCTTGTTGC
ChrIV-33917-F	ATTGTTCTAGGCGGTTAAAAGCG
ChrIV-33917-R*	TAGCAGGATACGACTATCTTCAACTTTATGACGGGGTACG
ChrIV-33917-S	ACAACTATATCATTTGAACT
ChrIV8752080-F	AGCAGGTAGGTAGAAGGTGATTGG
ChrIV8752080-R*	TAGCAGGATACGACTATCTTCTTCGCCTTGTCACTCCT
ChrIV8752080-S	TGATGATGTCATAATTGAAA
ChrIV-17183922-F	GTTCTGTCGGGAGTTTGAGATTTC
ChrIV-17183922-R*	TAGCAGGATACGACTATCTCGGATCGATTTTTGATGGA
ChrIV-17183922-S	ATGATATGGTTACTTGTGTG
ChrV2741-F	ACACATATTGACCCATCCGAAGAA
ChrV2741-R*	TAGCAGGATACGACTATCATTGTCCAGATGCCGAATGC
ChrV2741-S	CCCATCCGAAGAACTA
ChrV9744447-F	ATGAATTCACTATATTTGCCACAA
ChrV9744447-R*	TAGCAGGATACGACTATCTCTCCAATATTTGGGCTTTCAT
ChrV9744447-S	TTTGCCACAAACTTTTT
ChrV-19457549-F	TTCAAAAAATGGCGATTGGAC
ChrV-19457549-R*	TAGCAGGATACGACTATCTCTCCCAAAATCCCATTGTTTC
ChrV-19457549-S	ATGGCGATTGGACGT
ChrX10759973-F	AGCGTGCAGTGTTCATATTCA
ChrX10759973-R*	TAGCAGGATACGACTATCGGTGTTTTCAAGGGATCGTAGTTA
ChrX10759973-S	ACGTTCTTGGGGCTT
ChrX21253492-F	GTTCAAAAATCGGGCTGATAGTA
ChrX21253492-R*	TAGCAGGATACGACTATCTTAATTTTCCAAAGTTGGGATTTC
ChrX21253492-S	ATCGGGCTGATAGTAGA
	A universal primer (in blue or green font) is added in 5' of the reverse primer.

## Sheet: Indels JU1498xHK104
Position (Cb4)	Deletion	Primers	Sequence	PCR product	Notes	QX1410 Stevens et al. assembly
II:14,973,333-423	90bp deletion in HK104	CbrII14,973F	GTCTTTGAGGCATTCAACCG	254bp
		CbrII14,973R	TTCGCTTATGAACGGTTTGCA
II:15,198,038-144	106 bp deletion in HK104	CbrII15,198F	ATGAACTCACTGGATCACAAAA	484bp
		CbrII15,198R	GCACACCTTCTCCAGAAGC
II:15,807,330-486	156bp deletion in HK104	II-15,807-F	GGAACGAACACCACACATGT	306bp
		II-15,807-R	CAGCTTCTTGGACCGTCTAGA
II:15,849,371-953	582bp deletion in JU1498	II-15,849-F	TTTGGTGGAAAAGTGGAGGC	721bp
		II-15,849-R	TTTCAGATTCGCGTTCCCAG
II-15,968,499-603	104bp deletion in HK104	II-15,968-F	CAACAGTTTTACACCCGCCA	330 bp
		II-15,968-R	TGTTTTGTGGACCGGTGATG
II-16,017,042-104	62bp deletion in HK104	II-16,017-F	TAGTCTAGCATACCCACGCC	354 bp	in Cbr-emc-2	ca. 15.943 Mb
		II-16,017-R	ATCTGGGAGCACGTCATCTC
II:16,058,198-410	212bp deletion in HK104	II:16,058-F	CACCCAAGCCGTCAACTTTG	528bp	in Cbr-dlhd-1	ca. 15.985 Mb
		II:16,058-R	GGCGGATTGTGTACTCTGGA
II:16,146,734-996	262bp predicted deletion	II:16,146-F	TGAATGGAAACTGGCTCGAA	614 bp	No deletion
		II:16,146-R	GCTGAGCGCCTATGAAAGTG
II:16,566,841-888	47 bp deletion in HK104	CbrII16,567F	TAAGGACTAATCGCTGATAAGT	329bp
		CbrII16,567R	TGAGCGCGTCACTGGTAAC

## Sheet: CRISPR
CBG01824 non-synonymous substitution
Guide RNA	GTCCGGGTTGTTCTTATACT (TGG)
Repair template	AGATCGTCCGGGTTGTTCTTATACTTTGTACAAGCATCTGCGAGATGTTTACAGTGGATT	In red is the SNP between AF16 and HK104
Repair template-Without the SNP change (control)	AGATCGTCCGGGTTGTTCTTATACTTTGTACAAGCATCTACGAGATGTTTACAGTGGATT	In blue are the synonymous SNPs
PCR-Forward primer	GGCTGAAACTTCGTCAAGGG	PCR primers are to amplify and sequence the region targeted for the repair.
PCR-Reverse primer	TGGCATCAATTTTCGGGCGT
CBG01824 deletion
rde-11-Cbr-1	ATGACGATGTTCAAGAAGTG (TGG)	gRNA targeting CBG01824
rde11-cbr-F2	CGGCTCCTATCTCCTCATGA	PCR primers to screen for small indels
rde11-cbr-R2	AGCCTGATTATTTGGTCTGAACA
Cbr-rsd-2 deletions
rsd-2-crRNA	GTACATCTTCTCAATAAATT (CGG)	gRNA targeting Cbr-rsd-2 (exon3)
rsd-2-Fleft	ACTTCTTCTCGAACTCGTAC	PCR primers to screen for small indels
rsd-2-Fright	ATTATCCAAACAGCATGTGTC
Cbr-rsd2-3	GACATGGTGTCCTCGCCGAA (TGG)	gRNA targeting Cbr-rsd-2 (exon18)
rsd2-F3	ATCATTTGCTAAACCCGCCC	PCR primers to screen for small indels
rsd2-R3	CAGGCAGTTCAAGGGTGTTC
