# Supplementary material for: Natural variation in infection specificity of Caenorhabditis briggsae isolates by two RNA viruses
Source: PLoS Pathog. 2024 Jun 11;20(6):e1012259. doi: 10.1371/journal.ppat.1012259 (PMC11195985; doi:10.1371/journal.ppat.1012259)
Supplement: S11 Table — The reference is AF16. The columns "HK104" and "JU1498" indicates which strain has the alternative (ALT) allele ("1/1") versus the reference (REF) allele ("0/0"). Note that structural variants are not in this list yet may be causal for the phenotype. (TSV) [file ppat.1012259.s017.tsv]

#CHROM	POS	REF	ALT	QUAL	INFO	FORMAT	HK104	JU1498
II	16052553	C	G	1277.06	AC=2;AF=0.5;AN=4;AS_BaseQRankSum=-0.6;AS_FS=1.941;AS_MQ=60;AS_MQRankSum=0;AS_QD=33.61;AS_ReadPosRankSum=0.3;AS_SOR=0.85;BaseQRankSum=-0.516;DP=64;ExcessHet=1.0474;FS=1.941;MLEAC=3;MLEAF=0.375;MQ=60;MQRankSum=0;NS=4;QD=33.61;ReadPosRankSum=0.306;SOR=0.85	GT:AD:DP:GQ:HP:HP_VAL:PL	1/1:0,13:13:39:.:.:518,39,0	0/0:8,0:8:24:.:.:0,24,292
II	16054272	C	T	2099.05	AC=2;AF=0.5;AN=4;AS_BaseQRankSum=0.7;AS_FS=0;AS_MQ=60;AS_MQRankSum=0;AS_QD=28.18;AS_ReadPosRankSum=-0.6;AS_SOR=0.465;BaseQRankSum=0.747;DP=88;ExcessHet=1.0474;FS=0;MLEAC=3;MLEAF=0.375;MQ=60;MQRankSum=0;NS=4;QD=36.04;ReadPosRankSum=-0.596;SOR=0.465	GT:AD:DP:GQ:HP:HP_VAL:PL	1/1:0,24:24:71:.:.:901,71,0	0/0:17,0:17:51:.:.:0,51,644
II	16054483	T	A	2002.05	AC=2;AF=0.5;AN=4;AS_BaseQRankSum=3.9;AS_FS=0;AS_MQ=60;AS_MQRankSum=0;AS_QD=30.49;AS_ReadPosRankSum=-0.3;AS_SOR=0.92;BaseQRankSum=3.92;DP=89;ExcessHet=1.0474;FS=0;MLEAC=3;MLEAF=0.375;MQ=60;MQRankSum=0;NS=4;QD=27.26;ReadPosRankSum=-0.219;SOR=0.92	GT:AD:DP:GQ:HP:HP_VAL:PL	1/1:0,31:31:92:.:.:1147,92,0	0/0:17,0:17:48:.:.:0,48,720
II	16054522	C	G	1450.27	AC=2;AF=0.5;AN=4;AS_BaseQRankSum=0.6;AS_FS=0;AS_MQ=60;AS_MQRankSum=0;AS_QD=29;AS_ReadPosRankSum=0.2;AS_SOR=0.558;BaseQRankSum=0.69;DP=74;ExcessHet=1.0474;FS=0;MLEAC=5;MLEAF=0.625;MQ=60;MQRankSum=0;NS=4;QD=29.01;ReadPosRankSum=0.238;SOR=0.558	GT:AD:DP:GQ:HP:HP_VAL:PL	0/0:24,0:24:60:.:.:0,60,900	1/1:0,17:17:51:.:.:706,51,0
II	16059971	T	C	1267.53	AC=2;AF=0.5;AN=4;AS_BaseQRankSum=.;AS_FS=0;AS_MQ=60;AS_MQRankSum=.;AS_QD=29.07;AS_ReadPosRankSum=.;AS_SOR=1.143;DP=71;ExcessHet=0.1902;FS=0;MLEAC=4;MLEAF=0.5;MQ=60;NS=4;QD=29.63;SOR=1.143	GT:AD:DP:GQ:PL	0/0:18,0:18:51:0,51,765	1/1:0,12:12:36:493,36,0
II	16060516	G	C	518.54	AC=2;AF=0.25;AN=4;AS_BaseQRankSum=.;AS_FS=0;AS_MQ=55.26;AS_MQRankSum=.;AS_QD=32.42;AS_ReadPosRankSum=.;AS_SOR=1.445;DP=80;ExcessHet=0.4576;FS=0;MLEAC=3;MLEAF=0.375;MQ=55.64;NS=4;QD=30.54;SOR=1.445	GT:AD:DP:GQ:PL	0/0:18,0:18:0:0,0,600	1/1:0,12:12:36:529,36,0
II	16060519	G	T	526.53	AC=2;AF=0.25;AN=4;AS_BaseQRankSum=.;AS_FS=0;AS_MQ=54.81;AS_MQRankSum=.;AS_QD=32;AS_ReadPosRankSum=.;AS_SOR=1.802;DP=75;ExcessHet=0.3218;FS=0;MLEAC=2;MLEAF=0.25;MQ=55.26;NS=4;QD=27.96;SOR=1.802	GT:AD:DP:GQ:PL	0/0:16,0:16:42:0,42,630	1/1:0,11:11:36:540,36,0
II	16060525	T	G	571.75	AC=2;AF=0.25;AN=4;AS_BaseQRankSum=.;AS_FS=0;AS_MQ=53.5;AS_MQRankSum=.;AS_QD=36.32;AS_ReadPosRankSum=.;AS_SOR=1.445;DP=74;ExcessHet=0.3218;FS=0;MLEAC=3;MLEAF=0.375;MQ=54.02;NS=4;QD=27.32;SOR=1.445	GT:AD:DP:GQ:PL	0/0:16,0:16:12:0,12,180	1/1:0,12:12:39:585,39,0
II	16060549	TACC	T	578.03	AC=2;AF=0.25;AN=4;AS_BaseQRankSum=1.1;AS_FS=0;AS_MQ=52.83;AS_MQRankSum=-0.8;AS_QD=26.49;AS_ReadPosRankSum=0;AS_SOR=0.346;BaseQRankSum=1.18;DP=74;ExcessHet=0.3218;FS=0;MLEAC=1;MLEAF=0.125;MQ=53.78;MQRankSum=-0.755;NS=4;QD=35.67;ReadPosRankSum=0;SOR=0.346	GT:AD:DP:GQ:PL	0/0:14,0:14:9:0,9,135	1/1:1,14:15:9:594,9,0
II	16060974	A	G	1215.24	AC=2;AF=0.5;AN=4;AS_BaseQRankSum=0;AS_FS=0;AS_MQ=60;AS_MQRankSum=0;AS_QD=32.43;AS_ReadPosRankSum=0.4;AS_SOR=0.527;BaseQRankSum=0;DP=56;ExcessHet=1.0474;FS=0;MLEAC=3;MLEAF=0.375;MQ=60;MQRankSum=0;NS=4;QD=30.12;ReadPosRankSum=0.454;SOR=0.527	GT:AD:DP:GQ:HP:HP_VAL:PL	1/1:0,17:17:51:.:.:696,51,0	0/0:10,0:10:0:.:.:0,0,208
II	16063884	C	T	1043.2	AC=2;AF=0.5;AN=4;AS_BaseQRankSum=0;AS_FS=13.29;AS_MQ=60;AS_MQRankSum=0;AS_QD=20.06;AS_ReadPosRankSum=-1.7;AS_SOR=2.019;BaseQRankSum=0.084;DP=70;ExcessHet=1.0474;FS=13.29;MLEAC=5;MLEAF=0.625;MQ=60;MQRankSum=0;NS=4;QD=20.06;ReadPosRankSum=-1.614;SOR=2.019	GT:AD:DP:GQ:HP:HP_VAL:PL	0/0:18,0:18:48:.:.:0,48,720	1/1:0,7:7:21:.:.:295,21,0
II	16065848	G	A	1797.37	AC=2;AF=0.5;AN=4;AS_BaseQRankSum=1.3;AS_FS=7.116;AS_MQ=60;AS_MQRankSum=0;AS_QD=33.91;AS_ReadPosRankSum=-1.9;AS_SOR=0.659;BaseQRankSum=1.37;DP=75;ExcessHet=0.1902;FS=7.116;MLEAC=3;MLEAF=0.375;MQ=60;MQRankSum=0;NS=4;QD=33.27;ReadPosRankSum=-1.854;SOR=0.659	GT:AD:DP:GQ:PL	1/1:0,20:20:60:820,60,0	0/0:18,0:18:48:0,48,720
II	16067815	G	T	1314.47	AC=2;AF=0.5;AN=4;AS_BaseQRankSum=-0.5;AS_FS=0;AS_MQ=58.77;AS_MQRankSum=-0.2;AS_QD=28.74;AS_ReadPosRankSum=0;AS_SOR=0.33;BaseQRankSum=-0.428;DP=58;ExcessHet=0.1902;FS=0;MLEAC=3;MLEAF=0.375;MQ=58.8;MQRankSum=-0.189;NS=4;QD=31.09;ReadPosRankSum=0;SOR=0.33	GT:AD:DP:GQ:PL	1/1:0,19:19:57:754,57,0	0/0:12,0:12:36:0,36,509
II	16069498	C	A	1440.27	AC=2;AF=0.5;AN=4;AS_BaseQRankSum=0.6;AS_FS=1.061;AS_MQ=60;AS_MQRankSum=0;AS_QD=27.17;AS_ReadPosRankSum=1.9;AS_SOR=0.88;BaseQRankSum=0.653;DP=75;ExcessHet=1.0474;FS=1.061;MLEAC=5;MLEAF=0.625;MQ=60;MQRankSum=0;NS=4;QD=27.17;ReadPosRankSum=1.92;SOR=0.88	GT:AD:DP:GQ:HP:HP_VAL:PL	0/0:22,0:22:60:.:.:0,60,900	1/1:0,14:14:42:.:.:630,42,0
II	16071217	AT	A	1138.23	AC=2;AF=0.5;AN=4;AS_BaseQRankSum=.;AS_FS=0;AS_MQ=60;AS_MQRankSum=.;AS_QD=34.48;AS_ReadPosRankSum=.;AS_SOR=1.542;DP=61;ExcessHet=0.1902;FS=0;MLEAC=4;MLEAF=0.5;MQ=60;NS=4;QD=34.49;SOR=1.542	GT:AD:DP:GQ:PL	0/0:10,0:10:24:0,24,360	1/1:0,8:8:24:274,24,0
II	16071837	G	A	1723.26	AC=2;AF=0.5;AN=4;AS_BaseQRankSum=1.3;AS_FS=3.112;AS_MQ=60;AS_MQRankSum=0;AS_QD=24.64;AS_ReadPosRankSum=0.6;AS_SOR=0.271;BaseQRankSum=1.3;DP=71;ExcessHet=1.0474;FS=3.112;MLEAC=3;MLEAF=0.375;MQ=60;MQRankSum=0;NS=4;QD=31.82;ReadPosRankSum=0.633;SOR=0.271	GT:AD:DP:GQ:HP:HP_VAL:PL	1/1:0,26:26:78:.:.:1088,78,0	0/0:7,0:7:18:.:.:0,18,270
II	16073187	CT	C	1733.27	AC=2;AF=0.5;AN=4;AS_BaseQRankSum=.;AS_FS=0;AS_MQ=59.93;AS_MQRankSum=.;AS_QD=27.27;AS_ReadPosRankSum=.;AS_SOR=1.455;DP=75;ExcessHet=0.1902;FS=0;MLEAC=4;MLEAF=0.5;MQ=59.93;NS=4;QD=37.46;SOR=1.455	GT:AD:DP:GQ:PL	1/1:0,24:24:72:981,72,0	0/0:9,0:9:24:0,24,360
II	16073189	CT	C	1733.27	AC=2;AF=0.5;AN=4;AS_BaseQRankSum=.;AS_FS=0;AS_MQ=59.93;AS_MQRankSum=.;AS_QD=30.35;AS_ReadPosRankSum=.;AS_SOR=1.455;DP=75;ExcessHet=0.1902;FS=0;MLEAC=4;MLEAF=0.5;MQ=59.93;NS=4;QD=33.54;SOR=1.455	GT:AD:DP:GQ:PL	1/1:0,24:24:72:981,72,0	0/0:9,0:9:24:0,24,360
II	16073735	CT	C	973.24	AC=2;AF=0.5;AN=4;AS_BaseQRankSum=.;AS_FS=0;AS_MQ=60;AS_MQRankSum=.;AS_QD=30.41;AS_ReadPosRankSum=.;AS_SOR=1.681;DP=63;ExcessHet=0.1902;FS=0;MLEAC=4;MLEAF=0.5;MQ=60;NS=4;QD=30.41;SOR=1.681	GT:AD:DP:GQ:PL	0/0:11,0:11:33:0,33,411	1/1:0,10:10:30:312,30,0
II	16073810	G	GA	488.49	AC=2;AF=0.5;AN=4;AS_BaseQRankSum=.;AS_FS=0;AS_MQ=60;AS_MQRankSum=.;AS_QD=30.5;AS_ReadPosRankSum=.;AS_SOR=1.244;DP=57;ExcessHet=0.1902;FS=0;MLEAC=4;MLEAF=0.5;MQ=60;NS=4;QD=30.53;SOR=1.244	GT:AD:DP:GQ:PL	0/0:16,0:16:42:0,42,630	1/1:0,7:7:21:197,21,0
II	16074242	T	C	890.22	AC=2;AF=0.5;AN=4;AS_BaseQRankSum=2.7;AS_FS=0;AS_MQ=40.59;AS_MQRankSum=0;AS_QD=31.64;AS_ReadPosRankSum=1.7;AS_SOR=1.445;BaseQRankSum=2.76;DP=54;ExcessHet=0.1902;FS=0;MLEAC=4;MLEAF=0.5;MQ=40.56;MQRankSum=0;NS=4;QD=30.38;ReadPosRankSum=1.74;SOR=1.445	GT:AD:DP:GQ:PL	0/0:20,0:20:60:0,60,833	1/1:0,9:9:27:387,27,0
II	16074544	T	A	1098.24	AC=2;AF=0.5;AN=4;AS_BaseQRankSum=.;AS_FS=0;AS_MQ=60;AS_MQRankSum=.;AS_QD=31.75;AS_ReadPosRankSum=.;AS_SOR=1.382;DP=64;ExcessHet=0.1902;FS=0;MLEAC=4;MLEAF=0.5;MQ=60;NS=4;QD=32.61;SOR=1.382	GT:AD:DP:GQ:PL	0/0:16,0:16:42:0,42,630	1/1:0,14:14:42:566,42,0
II	16075077	T	A	1170.26	AC=2;AF=0.5;AN=4;AS_BaseQRankSum=0.7;AS_FS=0;AS_MQ=60;AS_MQRankSum=0;AS_QD=26.59;AS_ReadPosRankSum=-0.5;AS_SOR=0.801;BaseQRankSum=0.759;DP=72;ExcessHet=1.0474;FS=0;MLEAC=5;MLEAF=0.625;MQ=59.78;MQRankSum=0;NS=4;QD=26.6;ReadPosRankSum=-0.416;SOR=0.801	GT:AD:DP:GQ:HP:HP_VAL:PL	0/0:27,0:27:72:.:.:0,72,1080	1/1:0,10:10:30:.:.:450,30,0
II	16076435	G	A	930.4	AC=2;AF=0.5;AN=4;AS_BaseQRankSum=-0.85;AS_FS=1.21;AS_MQ=60;AS_MQRankSum=0;AS_QD=22.68;AS_ReadPosRankSum=-0.2;AS_SOR=0.941;BaseQRankSum=-0.517;DP=59;ExcessHet=2.4304;FS=1.21;MLEAC=4;MLEAF=0.5;MQ=60;MQRankSum=0;NS=4;QD=22.69;ReadPosRankSum=1.17;SOR=0.941	GT:AD:DP:GQ:HP:HP_VAL:PL	0/0:16,0:16:48:.:.:0,48,663	1/1:0,10:10:30:.:.:434,30,0
II	16080708	C	A	1100.53	AC=2;AF=0.5;AN=4;AS_BaseQRankSum=.;AS_FS=0;AS_MQ=60;AS_MQRankSum=.;AS_QD=35.11;AS_ReadPosRankSum=.;AS_SOR=0.836;DP=82;ExcessHet=0.1902;FS=0;MLEAC=4;MLEAF=0.5;MQ=60;NS=4;QD=31.7;SOR=0.836	GT:AD:DP:GQ:PL	0/0:28,0:28:81:0,81,1215	1/1:0,11:11:32:395,32,0
II	16081834	A	AT	617.57	AC=2;AF=0.5;AN=4;AS_BaseQRankSum=.;AS_FS=0;AS_MQ=60;AS_MQRankSum=.;AS_QD=28.09;AS_ReadPosRankSum=.;AS_SOR=1.609;DP=41;ExcessHet=0.1902;FS=0;MLEAC=4;MLEAF=0.5;MQ=60;NS=4;QD=28.07;SOR=1.609	GT:AD:DP:GQ:PL	1/1:0,14:14:45:409,45,0	0/0:13,0:13:36:0,36,540
II	16082266	T	C	1266.17	AC=2;AF=0.5;AN=4;AS_BaseQRankSum=-0.6;AS_FS=0;AS_MQ=60;AS_MQRankSum=0;AS_QD=32.75;AS_ReadPosRankSum=-1.5;AS_SOR=0.379;BaseQRankSum=-0.522;DP=57;ExcessHet=1.0474;FS=0;MLEAC=3;MLEAF=0.375;MQ=60;MQRankSum=0;NS=4;QD=29.43;ReadPosRankSum=-1.451;SOR=0.379	GT:AD:DP:GQ:HP:HP_VAL:PL	1/1:0,20:20:60:.:.:843,60,0	0/0:13,0:13:30:.:.:0,30,450
II	16082842	C	T	836.23	AC=2;AF=0.5;AN=4;AS_BaseQRankSum=.;AS_FS=0;AS_MQ=60;AS_MQRankSum=.;AS_QD=34.4;AS_ReadPosRankSum=.;AS_SOR=1.981;DP=55;ExcessHet=0.1902;FS=0;MLEAC=4;MLEAF=0.5;MQ=60;NS=4;QD=25.9;SOR=1.981	GT:AD:DP:GQ:PL	0/0:21,0:21:57:0,57,855	1/1:0,9:9:30:415,30,0
II	16082935	T	A	1162.26	AC=2;AF=0.5;AN=4;AS_BaseQRankSum=-0.5;AS_FS=0;AS_MQ=60;AS_MQRankSum=0;AS_QD=30.78;AS_ReadPosRankSum=-0.4;AS_SOR=0.328;BaseQRankSum=-0.448;DP=53;ExcessHet=1.0474;FS=0;MLEAC=3;MLEAF=0.375;MQ=60;MQRankSum=0;NS=4;QD=35.26;ReadPosRankSum=-0.347;SOR=0.328	GT:AD:DP:GQ:HP:HP_VAL:PL	1/1:0,15:15:45:.:.:620,45,0	0/0:10,0:10:27:.:.:0,27,405
II	16083815	C	T	695.43	AC=2;AF=0.5;AN=4;AS_BaseQRankSum=.;AS_FS=0;AS_MQ=60;AS_MQRankSum=.;AS_QD=27.47;AS_ReadPosRankSum=.;AS_SOR=1.609;DP=58;ExcessHet=0.1902;FS=0;MLEAC=4;MLEAF=0.5;MQ=60;NS=4;QD=28.02;SOR=1.609	GT:AD:DP:GQ:PL	0/0:26,0:26:72:0,72,1080	1/1:0,9:9:27:405,27,0
II	16084307	T	A	1084.26	AC=2;AF=0.5;AN=4;AS_BaseQRankSum=0.1;AS_FS=2.837;AS_MQ=59.82;AS_MQRankSum=0;AS_QD=26.44;AS_ReadPosRankSum=2.3;AS_SOR=0.346;BaseQRankSum=0.177;DP=66;ExcessHet=1.0474;FS=2.837;MLEAC=5;MLEAF=0.625;MQ=59.89;MQRankSum=0;NS=4;QD=26.45;ReadPosRankSum=2.3;SOR=0.346	GT:AD:DP:GQ:HP:HP_VAL:PL	0/0:24,0:24:60:.:.:0,60,900	1/1:0,10:10:30:.:.:429,30,0
II	16084555	G	A	1038.52	AC=2;AF=0.5;AN=4;AS_BaseQRankSum=.;AS_FS=0;AS_MQ=60;AS_MQRankSum=.;AS_QD=35.79;AS_ReadPosRankSum=.;AS_SOR=1.022;DP=78;ExcessHet=0.1902;FS=0;MLEAC=4;MLEAF=0.5;MQ=60;NS=4;QD=30.61;SOR=1.022	GT:AD:DP:GQ:PL	0/0:30,0:30:81:0,81,1215	1/1:0,16:16:48:614,48,0
II	16085391	T	C	1183.51	AC=2;AF=0.5;AN=4;AS_BaseQRankSum=.;AS_FS=0;AS_MQ=60;AS_MQRankSum=.;AS_QD=32.01;AS_ReadPosRankSum=.;AS_SOR=0.836;DP=58;ExcessHet=0.1902;FS=0;MLEAC=4;MLEAF=0.5;MQ=60;NS=4;QD=31.76;SOR=0.836	GT:AD:DP:GQ:PL	0/0:20,0:20:39:0,39,585	1/1:0,9:9:27:361,27,0
II	16086659	A	G	911.37	AC=2;AF=0.5;AN=4;AS_BaseQRankSum=.;AS_FS=0;AS_MQ=60;AS_MQRankSum=.;AS_QD=29.87;AS_ReadPosRankSum=.;AS_SOR=1.609;DP=43;ExcessHet=0.1902;FS=0;MLEAC=4;MLEAF=0.5;MQ=59.54;NS=4;QD=33.05;SOR=1.609	GT:AD:DP:GQ:PL	1/1:0,15:15:45:635,45,0	0/0:11,0:11:33:0,33,442
II	16087873	T	C	1300.16	AC=2;AF=0.5;AN=4;AS_BaseQRankSum=0.2;AS_FS=1.243;AS_MQ=60;AS_MQRankSum=0;AS_QD=28.89;AS_ReadPosRankSum=0.55;AS_SOR=0.941;BaseQRankSum=0.667;DP=64;ExcessHet=1.0474;FS=1.243;MLEAC=5;MLEAF=0.625;MQ=60;MQRankSum=0;NS=4;QD=28.89;ReadPosRankSum=0.631;SOR=0.941	GT:AD:DP:GQ:HP:HP_VAL:PL	0/0:17,0:17:48:.:.:0,48,720	1/1:0,8:8:24:.:.:340,24,0
II	16088110	T	C	687.55	AC=2;AF=0.5;AN=4;AS_BaseQRankSum=-0.7;AS_FS=5.333;AS_MQ=41.36;AS_MQRankSum=-0.2;AS_QD=26.46;AS_ReadPosRankSum=0.6;AS_SOR=2.531;BaseQRankSum=0.099;DP=65;ExcessHet=1.0474;FS=5.333;MLEAC=3;MLEAF=0.375;MQ=42.61;MQRankSum=0.542;NS=4;QD=26.44;ReadPosRankSum=2.53;SOR=2.531	GT:AD:DP:GQ:HP:HP_VAL:PL	1/1:3,8:11:14:.:.:246,14,0	0/0:16,0:16:0:.:.:0,0,456
II	16090620	C	CA	486.51	AC=2;AF=0.5;AN=4;AS_BaseQRankSum=.;AS_FS=0;AS_MQ=56.7;AS_MQRankSum=.;AS_QD=27.06;AS_ReadPosRankSum=.;AS_SOR=1.179;DP=40;ExcessHet=0.4576;FS=0;MLEAC=4;MLEAF=0.5;MQ=56.7;NS=4;QD=27.03;SOR=1.179	GT:AD:DP:GQ:PL	0/0:14,0:14:19:0,19,503	1/1:0,6:6:18:171,18,0
II	16094574	GT	G	265.19	AC=2;AF=0.5;AN=4;AS_BaseQRankSum=.;AS_FS=0;AS_MQ=60;AS_MQRankSum=.;AS_QD=26.5;AS_ReadPosRankSum=.;AS_SOR=1.609;DP=29;ExcessHet=0.1902;FS=0;MLEAC=4;MLEAF=0.5;MQ=60;NS=4;QD=26.52;SOR=1.609	GT:AD:DP:FT:GQ:PL	0/0:15,0:15:PASS:39:0,39,585	1/1:0,6:6:PASS:18:171,18,0
II	16097063	A	G	1257.09	AC=2;AF=0.5;AN=4;AS_BaseQRankSum=-0.5;AS_FS=7.754;AS_MQ=60;AS_MQRankSum=0;AS_QD=28.59;AS_ReadPosRankSum=-0.7;AS_SOR=0.962;BaseQRankSum=-0.472;DP=48;ExcessHet=1.0474;FS=7.754;MLEAC=3;MLEAF=0.375;MQ=60;MQRankSum=0;NS=4;QD=33.67;ReadPosRankSum=-0.692;SOR=0.962	GT:AD:DP:GQ:HP:HP_VAL:PL	1/1:0,18:18:57:.:.:826,57,0	0/0:8,0:8:21:.:.:0,21,315
II	16104992	C	T	1155.03	AC=2;AF=0.5;AN=4;AS_BaseQRankSum=0.1;AS_FS=0;AS_MQ=60;AS_MQRankSum=0;AS_QD=24.06;AS_ReadPosRankSum=0.1;AS_SOR=0.602;BaseQRankSum=0.544;DP=74;ExcessHet=1.0474;FS=0;MLEAC=5;MLEAF=0.625;MQ=60;MQRankSum=0;NS=4;QD=24.06;ReadPosRankSum=1.31;SOR=0.602	GT:AD:DP:GQ:HP:HP_VAL:PL	0/0:25,0:25:66:.:.:0,66,990	1/1:0,9:9:27:.:.:381,27,0
II	16105010	G	C	1173	AC=2;AF=0.5;AN=4;AS_BaseQRankSum=-1.2;AS_FS=0;AS_MQ=60;AS_MQRankSum=0;AS_QD=24.44;AS_ReadPosRankSum=-0.8;AS_SOR=0.534;BaseQRankSum=-0.614;DP=73;ExcessHet=1.0474;FS=0;MLEAC=5;MLEAF=0.625;MQ=60;MQRankSum=0;NS=4;QD=24.44;ReadPosRankSum=-0.697;SOR=0.534	GT:AD:DP:GQ:HP:HP_VAL:PL	0/0:24,0:24:60:.:.:0,60,900	1/1:0,7:7:21:.:.:315,21,0
II	16105290	TTG	T	476.04	AC=2;AF=0.5;AN=4;AS_BaseQRankSum=.;AS_FS=0;AS_MQ=60;AS_MQRankSum=.;AS_QD=26.57;AS_ReadPosRankSum=.;AS_SOR=1.179;DP=70;ExcessHet=0.1902;FS=0;MLEAC=4;MLEAF=0.5;MQ=60;NS=4;QD=31.99;SOR=1.179	GT:AD:DP:GQ:PL	0/0:26,0:26:72:0,72,1075	1/1:0,5:5:15:191,15,0
II	16106439	A	G	1183.52	AC=2;AF=0.5;AN=4;AS_BaseQRankSum=-0.4;AS_FS=4.26;AS_MQ=60;AS_MQRankSum=0;AS_QD=29.57;AS_ReadPosRankSum=-1.3;AS_SOR=1.198;BaseQRankSum=-0.346;DP=54;ExcessHet=1.0474;FS=4.26;MLEAC=3;MLEAF=0.375;MQ=60;MQRankSum=0;NS=4;QD=32;ReadPosRankSum=-1.242;SOR=1.198	GT:AD:DP:GQ:HP:HP_VAL:PL	1/1:0,18:18:54:.:.:700,54,0	0/0:11,0:11:33:.:.:0,33,433
II	16107160	C	CT	466.12	AC=2;AF=0.5;AN=4;AS_BaseQRankSum=.;AS_FS=0;AS_MQ=60;AS_MQRankSum=.;AS_QD=29.13;AS_ReadPosRankSum=.;AS_SOR=0.693;DP=55;ExcessHet=0.1902;FS=0;MLEAC=4;MLEAF=0.5;MQ=60;NS=4;QD=29.13;SOR=0.693	GT:AD:DP:GQ:PL	0/0:15,0:15:36:0,36,540	1/1:0,5:5:15:152,15,0
II	16108075	G	A	833.18	AC=2;AF=0.5;AN=4;AS_BaseQRankSum=.;AS_FS=0;AS_MQ=60;AS_MQRankSum=.;AS_QD=27.23;AS_ReadPosRankSum=.;AS_SOR=0.784;DP=64;ExcessHet=0.1902;FS=0;MLEAC=4;MLEAF=0.5;MQ=60;NS=4;QD=29.14;SOR=0.784	GT:AD:DP:GQ:PL	0/0:15,0:15:45:0,45,623	1/1:0,7:7:21:268,21,0
II	16108645	G	GA	1262.27	AC=2;AF=0.5;AN=4;AS_BaseQRankSum=.;AS_FS=0;AS_MQ=60;AS_MQRankSum=.;AS_QD=31.63;AS_ReadPosRankSum=.;AS_SOR=0.906;DP=77;ExcessHet=0.1902;FS=0;MLEAC=4;MLEAF=0.5;MQ=60;NS=4;QD=27.49;SOR=0.906	GT:AD:DP:GQ:PL	0/0:22,0:22:57:0,57,855	1/1:0,10:10:30:444,30,0
II	16109377	T	A	1669.06	AC=2;AF=0.5;AN=4;AS_BaseQRankSum=0.2;AS_FS=1.919;AS_MQ=60;AS_MQRankSum=0;AS_QD=33.38;AS_ReadPosRankSum=.;AS_SOR=0.869;BaseQRankSum=0.241;DP=78;ExcessHet=1.0474;FS=1.919;MLEAC=3;MLEAF=0.375;MQ=60;MQRankSum=0;NS=4;QD=33.38;SOR=0.869	GT:AD:DP:GQ:HP:HP_VAL:PL	1/1:0,29:29:87:.:.:1289,87,0	0/0:8,0:8:24:.:.:0,24,285
II	16110589	A	ACTTTCTCTCTTTCT	721.01	AC=2;AF=0.5;AN=4;AS_BaseQRankSum=.;AS_FS=0;AS_MQ=55.7;AS_MQRankSum=.;AS_QD=32.28;AS_ReadPosRankSum=.;AS_SOR=1.473;DP=35;ExcessHet=0.1902;FS=0;MLEAC=4;MLEAF=0.5;MQ=55.98;NS=4;QD=30.55;SOR=1.473	GT:AD:DP:GQ:PL	0/0:7,0:7:9:0,9,176	1/1:0,6:6:24:349,24,0
II	16110886	G	GC	486.22	AC=2;AF=0.5;AN=4;AS_BaseQRankSum=.;AS_FS=0;AS_MQ=60;AS_MQRankSum=.;AS_QD=34.71;AS_ReadPosRankSum=.;AS_SOR=0.693;DP=32;ExcessHet=0.1902;FS=0;MLEAC=4;MLEAF=0.5;MQ=60;NS=4;QD=34.73;SOR=0.693	GT:AD:DP:GQ:PL	1/1:0,8:8:23:238,23,0	0/0:10,0:10:30:0,30,361
II	16112421	C	T	1165.47	AC=2;AF=0.5;AN=4;AS_BaseQRankSum=.;AS_FS=0;AS_MQ=60;AS_MQRankSum=.;AS_QD=24.49;AS_ReadPosRankSum=.;AS_SOR=1.101;DP=67;ExcessHet=0.1902;FS=0;MLEAC=4;MLEAF=0.5;MQ=60;NS=4;QD=27.29;SOR=1.101	GT:AD:DP:GQ:PL	0/0:20,0:20:60:0,60,848	1/1:0,15:15:45:657,45,0
II	16112748	A	T	2405.05	AC=2;AF=0.5;AN=4;AS_BaseQRankSum=-1.1;AS_FS=1.912;AS_MQ=60;AS_MQRankSum=0;AS_QD=26.78;AS_ReadPosRankSum=-1.6;AS_SOR=0.337;BaseQRankSum=-1.023;DP=95;ExcessHet=1.0474;FS=1.912;MLEAC=3;MLEAF=0.375;MQ=60;MQRankSum=0;NS=4;QD=26;ReadPosRankSum=-1.512;SOR=0.337	GT:AD:DP:GQ:HP:HP_VAL:PL	1/1:0,29:29:87:.:.:1183,87,0	0/0:10,0:10:30:.:.:0,30,391
II	16113446	C	A	253.85	AC=2;AF=0.5;AN=4;AS_BaseQRankSum=0.2;AS_FS=0;AS_MQ=52.25;AS_MQRankSum=1.7;AS_QD=25.4;AS_ReadPosRankSum=2.2;AS_SOR=0.693;BaseQRankSum=0.253;DP=55;ExcessHet=3.0103;FS=0;MLEAC=2;MLEAF=0.5;MQ=48.45;MQRankSum=1.7;NS=4;QD=25.39;ReadPosRankSum=2.29;SOR=0.693	GT:AD:DP:GQ:HP:HP_VAL:PL	0/0:26,0:26:0:.:.:0,0,342	1/1:2,8:10:99:BB:0.409:259,0,106
II	16121338	C	CA	730.19	AC=2;AF=0.666667;AN=4;AS_BaseQRankSum=.;AS_FS=0;AS_MQ=60;AS_MQRankSum=.;AS_QD=34.76;AS_ReadPosRankSum=.;AS_SOR=4.712;DP=59;ExcessHet=0.4576;FS=0;MLEAC=5;MLEAF=0.833;MQ=60;NS=4;QD=34.77;SOR=4.712	GT:AD:DP:GQ:PL	0/0:18,0:18:3:0,3,45	1/1:0,5:5:15:177,15,0
II	16125125	A	AT	646.98	AC=2;AF=0.25;AN=4;AS_BaseQRankSum=.;AS_FS=0;AS_MQ=60;AS_MQRankSum=.;AS_QD=31.54;AS_ReadPosRankSum=.;AS_SOR=1.473;DP=104;ExcessHet=0.3218;FS=0;MLEAC=2;MLEAF=0.25;MQ=60;NS=4;QD=36.31;SOR=1.473	GT:AD:DP:GQ:PL	0/0:35,0:35:87:0,87,1305	1/1:0,15:15:45:665,45,0
II	16134650	T	C	1658.2	AC=2;AF=0.5;AN=4;AS_BaseQRankSum=-1;AS_FS=3.973;AS_MQ=60;AS_MQRankSum=0;AS_QD=25.51;AS_ReadPosRankSum=-0.7;AS_SOR=0.317;BaseQRankSum=-0.414;DP=84;ExcessHet=1.0474;FS=3.973;MLEAC=5;MLEAF=0.625;MQ=60;MQRankSum=0;NS=4;QD=25.51;ReadPosRankSum=0.405;SOR=0.317	GT:AD:DP:GQ:HP:HP_VAL:PL	0/0:18,0:18:45:.:.:0,45,675	1/1:0,7:7:21:.:.:304,21,0
II	16137937	C	T	1249.26	AC=2;AF=0.5;AN=4;AS_BaseQRankSum=0.1;AS_FS=0;AS_MQ=60;AS_MQRankSum=0;AS_QD=22.3;AS_ReadPosRankSum=0.3;AS_SOR=0.751;BaseQRankSum=0.15;DP=78;ExcessHet=1.0474;FS=0;MLEAC=5;MLEAF=0.625;MQ=60;MQRankSum=0;NS=4;QD=22.31;ReadPosRankSum=0.334;SOR=0.751	GT:AD:DP:GQ:HP:HP_VAL:PL	0/0:21,0:21:51:.:.:0,51,765	1/1:0,11:11:33:.:.:479,33,0
II	16139999	AGGAGCGCG	A	1103.24	AC=2;AF=0.5;AN=4;AS_BaseQRankSum=.;AS_FS=0;AS_MQ=60;AS_MQRankSum=.;AS_QD=28.05;AS_ReadPosRankSum=.;AS_SOR=1.136;DP=59;ExcessHet=0.1902;FS=0;MLEAC=4;MLEAF=0.5;MQ=60;NS=4;QD=26.92;SOR=1.136	GT:AD:DP:GQ:PL	0/0:16,0:16:39:0,39,585	1/1:0,12:12:36:540,36,0
II	16140126	A	AAG	984.28	AC=2;AF=0.5;AN=4;AS_BaseQRankSum=.;AS_FS=0;AS_MQ=60;AS_MQRankSum=.;AS_QD=27.16;AS_ReadPosRankSum=.;AS_SOR=1.358;DP=60;ExcessHet=0.1902;FS=0;MLEAC=4;MLEAF=0.5;MQ=60;NS=4;QD=34.65;SOR=1.358	GT:AD:DP:GQ:PL	1/1:0,13:13:39:504,39,0	0/0:10,0:10:30:0,30,359
II	16140660	A	T	1284.42	AC=2;AF=0.5;AN=4;AS_BaseQRankSum=.;AS_FS=0;AS_MQ=60;AS_MQRankSum=.;AS_QD=29.21;AS_ReadPosRankSum=.;AS_SOR=2.093;DP=51;ExcessHet=0.1902;FS=0;MLEAC=4;MLEAF=0.5;MQ=60;NS=4;QD=26.64;SOR=2.093	GT:AD:DP:GQ:PL	0/0:7,0:7:15:0,15,225	1/1:0,10:10:30:435,30,0
II	16140690	CGT	C	1165.26	AC=2;AF=0.5;AN=4;AS_BaseQRankSum=3;AS_FS=4.929;AS_MQ=60;AS_MQRankSum=0;AS_QD=25.47;AS_ReadPosRankSum=.;AS_SOR=1.646;BaseQRankSum=3.1;DP=54;ExcessHet=0.1902;FS=4.929;MLEAC=4;MLEAF=0.5;MQ=60;MQRankSum=0;NS=4;QD=30.12;SOR=1.646	GT:AD:DP:GQ:PL	1/1:0,11:11:33:486,33,0	0/0:12,0:12:27:0,27,405
II	16140757	GTT	G	1093.59	AC=2;AF=0.666667;AN=4;AS_BaseQRankSum=.;AS_FS=0;AS_MQ=60;AS_MQRankSum=.;AS_QD=30.05;AS_ReadPosRankSum=.;AS_SOR=1.893;DP=60;ExcessHet=0.4576;FS=0;MLEAC=5;MLEAF=0.833;MQ=60;NS=4;QD=27.58;SOR=1.893	GT:AD:DP:GQ:PL	1/1:0,13:13:39:572,39,0	0/0:22,0:22:3:0,3,45
II	16143494	G	A	1618.05	AC=2;AF=0.5;AN=4;AS_BaseQRankSum=0.5;AS_FS=0;AS_MQ=59.5;AS_MQRankSum=0;AS_QD=36.5;AS_ReadPosRankSum=-0.2;AS_SOR=0.892;BaseQRankSum=0.527;DP=83;ExcessHet=1.0474;FS=0;MLEAC=3;MLEAF=0.375;MQ=59.53;MQRankSum=0;NS=4;QD=27.9;ReadPosRankSum=-0.192;SOR=0.892	GT:AD:DP:GQ:HP:HP_VAL:PL	1/1:0,21:21:63:.:.:860,63,0	0/0:12,0:12:36:.:.:0,36,485
II	16146276	C	T	1512.26	AC=2;AF=0.5;AN=4;AS_BaseQRankSum=0.3;AS_FS=3.915;AS_MQ=60;AS_MQRankSum=0;AS_QD=24.79;AS_ReadPosRankSum=0.75;AS_SOR=0.291;BaseQRankSum=1.09;DP=90;ExcessHet=1.0474;FS=3.915;MLEAC=5;MLEAF=0.625;MQ=60;MQRankSum=0;NS=4;QD=24.79;ReadPosRankSum=0.836;SOR=0.291	GT:AD:DP:GQ:HP:HP_VAL:PL	0/0:28,0:28:81:.:.:0,81,1160	1/1:0,10:10:30:.:.:363,30,0
II	16150018	C	T	1218.07	AC=2;AF=0.5;AN=4;AS_BaseQRankSum=-0.2;AS_FS=2.722;AS_MQ=60;AS_MQRankSum=0;AS_QD=25.98;AS_ReadPosRankSum=-1.2;AS_SOR=0.269;BaseQRankSum=-0.154;DP=70;ExcessHet=1.0474;FS=2.722;MLEAC=3;MLEAF=0.375;MQ=60;MQRankSum=0;NS=4;QD=28.5;ReadPosRankSum=-1.152;SOR=0.269	GT:AD:DP:GQ:HP:HP_VAL:PL	1/1:0,9:9:27:.:.:370,27,0	0/0:7,0:7:21:.:.:0,21,270
II	16151729	C	A	1529.23	AC=2;AF=0.5;AN=4;AS_BaseQRankSum=.;AS_FS=0;AS_MQ=60;AS_MQRankSum=.;AS_QD=29.09;AS_ReadPosRankSum=.;AS_SOR=0.749;DP=82;ExcessHet=0.1902;FS=0;MLEAC=4;MLEAF=0.5;MQ=60;NS=4;QD=26.32;SOR=0.749	GT:AD:DP:GQ:PL	0/0:27,0:27:60:0,60,900	1/1:0,9:9:27:405,27,0
II	16151730	A	T	1529.23	AC=2;AF=0.5;AN=4;AS_BaseQRankSum=.;AS_FS=0;AS_MQ=60;AS_MQRankSum=.;AS_QD=32.98;AS_ReadPosRankSum=.;AS_SOR=0.752;DP=80;ExcessHet=0.1902;FS=0;MLEAC=4;MLEAF=0.5;MQ=60;NS=4;QD=33.6;SOR=0.752	GT:AD:DP:GQ:PL	0/0:27,0:27:60:0,60,900	1/1:0,9:9:27:405,27,0
II	16151731	C	G	1529.23	AC=2;AF=0.5;AN=4;AS_BaseQRankSum=.;AS_FS=0;AS_MQ=60;AS_MQRankSum=.;AS_QD=33.11;AS_ReadPosRankSum=.;AS_SOR=0.752;DP=78;ExcessHet=0.1902;FS=0;MLEAC=4;MLEAF=0.5;MQ=60;NS=4;QD=27.86;SOR=0.752	GT:AD:DP:GQ:PL	0/0:25,0:25:57:0,57,855	1/1:0,9:9:27:405,27,0
II	16153890	T	C	1900.23	AC=2;AF=0.5;AN=4;AS_BaseQRankSum=0.3;AS_FS=1.814;AS_MQ=60;AS_MQRankSum=0;AS_QD=34.55;AS_ReadPosRankSum=1.6;AS_SOR=0.654;BaseQRankSum=0.367;DP=95;ExcessHet=1.0474;FS=1.814;MLEAC=3;MLEAF=0.375;MQ=60;MQRankSum=0;NS=4;QD=34.55;ReadPosRankSum=1.68;SOR=0.654	GT:AD:DP:GQ:HP:HP_VAL:PL	1/1:0,27:27:81:.:.:1102,81,0	0/0:12,0:12:0:.:.:0,0,353
II	16162793	C	A	1148.35	AC=2;AF=0.5;AN=4;AS_BaseQRankSum=.;AS_FS=0;AS_MQ=60;AS_MQRankSum=.;AS_QD=27.47;AS_ReadPosRankSum=.;AS_SOR=0.693;DP=63;ExcessHet=0.1902;FS=0;MLEAC=4;MLEAF=0.5;MQ=60;NS=4;QD=24.35;SOR=0.693	GT:AD:DP:GQ:PL	0/0:16,0:16:45:0,45,675	1/1:0,11:11:33:495,33,0
II	16162794	C	T	1148.35	AC=2;AF=0.5;AN=4;AS_BaseQRankSum=.;AS_FS=0;AS_MQ=60;AS_MQRankSum=.;AS_QD=25.63;AS_ReadPosRankSum=.;AS_SOR=0.693;DP=63;ExcessHet=0.1902;FS=0;MLEAC=4;MLEAF=0.5;MQ=60;NS=4;QD=26.49;SOR=0.693	GT:AD:DP:GQ:PL	0/0:16,0:16:48:0,48,697	1/1:0,11:11:33:495,33,0
II	16163463	G	A	2266.05	AC=2;AF=0.5;AN=4;AS_BaseQRankSum=-1;AS_FS=2.034;AS_MQ=60;AS_MQRankSum=0;AS_QD=28.83;AS_ReadPosRankSum=-0.8;AS_SOR=0.321;BaseQRankSum=-0.958;DP=106;ExcessHet=1.0474;FS=2.034;MLEAC=3;MLEAF=0.375;MQ=60;MQRankSum=0;NS=4;QD=31.86;ReadPosRankSum=-0.718;SOR=0.321	GT:AD:DP:GQ:HP:HP_VAL:PL	1/1:0,33:33:99:.:.:1357,99,0	0/0:11,0:11:33:.:.:0,33,453
II	16163717	A	G	1431.08	AC=2;AF=0.5;AN=4;AS_BaseQRankSum=-0.8;AS_FS=0;AS_MQ=60;AS_MQRankSum=0;AS_QD=27.36;AS_ReadPosRankSum=1;AS_SOR=0.836;BaseQRankSum=-0.73;DP=67;ExcessHet=1.0474;FS=0;MLEAC=3;MLEAF=0.375;MQ=60;MQRankSum=0;NS=4;QD=29.81;ReadPosRankSum=1.07;SOR=0.836	GT:AD:DP:GQ:HP:HP_VAL:PL	1/1:0,21:21:63:.:.:876,63,0	0/0:7,0:7:21:.:.:0,21,302
II	16164723	G	T	1144.02	AC=2;AF=0.5;AN=4;AS_BaseQRankSum=-0.9;AS_FS=2.927;AS_MQ=60;AS_MQRankSum=0;AS_QD=30.87;AS_ReadPosRankSum=-1.1;AS_SOR=0.193;BaseQRankSum=-0.847;DP=67;ExcessHet=1.0474;FS=2.927;MLEAC=3;MLEAF=0.375;MQ=60;MQRankSum=0;NS=4;QD=34.98;ReadPosRankSum=-1.1;SOR=0.193	GT:AD:DP:GQ:HP:HP_VAL:PL	0/0:20,0:20:45:.:.:0,45,675	1/1:0,7:7:21:.:.:315,21,0
II	16166560	C	T	1238.32	AC=2;AF=0.5;AN=4;AS_BaseQRankSum=.;AS_FS=0;AS_MQ=60;AS_MQRankSum=.;AS_QD=31.59;AS_ReadPosRankSum=.;AS_SOR=1.382;DP=69;ExcessHet=0.1902;FS=0;MLEAC=4;MLEAF=0.5;MQ=60;NS=4;QD=29.19;SOR=1.382	GT:AD:DP:GQ:PL	0/0:19,0:19:45:0,45,675	1/1:0,9:9:27:405,27,0
II	16167087	A	G	1396.53	AC=2;AF=0.5;AN=4;AS_BaseQRankSum=.;AS_FS=0;AS_MQ=60;AS_MQRankSum=.;AS_QD=32.86;AS_ReadPosRankSum=.;AS_SOR=1.547;DP=80;ExcessHet=0.1902;FS=0;MLEAC=4;MLEAF=0.5;MQ=60;NS=4;QD=32.6;SOR=1.547	GT:AD:DP:GQ:PL	0/0:23,0:23:60:0,60,900	1/1:0,19:19:57:707,57,0
II	16170035	A	G	1694.42	AC=2;AF=0.5;AN=4;AS_BaseQRankSum=.;AS_FS=0;AS_MQ=60;AS_MQRankSum=.;AS_QD=31.81;AS_ReadPosRankSum=.;AS_SOR=1.096;DP=56;ExcessHet=0.1902;FS=0;MLEAC=4;MLEAF=0.5;MQ=60;NS=4;QD=30.8;SOR=1.096	GT:AD:DP:GQ:PL	1/1:0,28:28:84:1224,84,0	0/0:5,0:5:15:0,15,191
II	16170479	T	TTTTTG	1867.28	AC=2;AF=0.5;AN=4;AS_BaseQRankSum=0;AS_FS=0;AS_MQ=60;AS_MQRankSum=0;AS_QD=28.82;AS_ReadPosRankSum=0.8;AS_SOR=0.377;BaseQRankSum=0;DP=85;ExcessHet=0.1902;FS=0;MLEAC=4;MLEAF=0.5;MQ=60;MQRankSum=0;NS=4;QD=31.73;ReadPosRankSum=0.868;SOR=0.377	GT:AD:DP:GQ:PL	0/0:23,0:23:60:0,60,900	1/1:0,15:15:54:810,54,0
II	16170480	C	CGTAT	1871.57	AC=2;AF=0.5;AN=4;AS_BaseQRankSum=-0.3;AS_FS=0;AS_MQ=60;AS_MQRankSum=0;AS_QD=32.35;AS_ReadPosRankSum=0.7;AS_SOR=0.489;BaseQRankSum=-0.246;DP=90;ExcessHet=0.1902;FS=0;MLEAC=4;MLEAF=0.5;MQ=60;MQRankSum=0;NS=4;QD=32.58;ReadPosRankSum=0.765;SOR=0.489	GT:AD:DP:GQ:PL	0/0:23,0:23:60:0,60,900	1/1:0,18:18:54:810,54,0
II	16171673	A	T	1589.25	AC=2;AF=0.5;AN=4;AS_BaseQRankSum=.;AS_FS=0;AS_MQ=60;AS_MQRankSum=.;AS_QD=24.09;AS_ReadPosRankSum=.;AS_SOR=1.121;DP=60;ExcessHet=0.1902;FS=0;MLEAC=4;MLEAF=0.5;MQ=60;NS=4;QD=32.64;SOR=1.121	GT:AD:DP:GQ:PL	1/1:0,18:18:54:810,54,0	0/0:12,0:12:36:0,36,536
II	16172737	A	T	1587.52	AC=2;AF=0.5;AN=4;AS_BaseQRankSum=.;AS_FS=0;AS_MQ=60;AS_MQRankSum=.;AS_QD=32.66;AS_ReadPosRankSum=.;AS_SOR=1.493;DP=92;ExcessHet=0.1902;FS=0;MLEAC=4;MLEAF=0.5;MQ=60;NS=4;QD=28.31;SOR=1.493	GT:AD:DP:GQ:PL	0/0:27,0:27:72:0,72,1080	1/1:0,10:10:30:383,30,0
II	16173445	A	C	2047.23	AC=2;AF=0.5;AN=4;AS_BaseQRankSum=-0.3;AS_FS=0;AS_MQ=60;AS_MQRankSum=0;AS_QD=25.9;AS_ReadPosRankSum=-0.3;AS_SOR=0.284;BaseQRankSum=-0.246;DP=86;ExcessHet=0.1902;FS=0;MLEAC=4;MLEAF=0.5;MQ=60;MQRankSum=0;NS=4;QD=29.25;ReadPosRankSum=-0.208;SOR=0.284	GT:AD:DP:GQ:PL	1/1:0,27:27:81:1071,81,0	0/0:14,0:14:42:0,42,551
II	16173829	TA	T	1464.76	AC=2;AF=0.5;AN=4;AS_BaseQRankSum=.;AS_FS=0;AS_MQ=59.85;AS_MQRankSum=.;AS_QD=31.1;AS_ReadPosRankSum=.;AS_SOR=1.402;DP=68;ExcessHet=0.1902;FS=0;MLEAC=3;MLEAF=0.375;MQ=59.86;NS=4;QD=29.92;SOR=1.179	GT:AD:DP:GQ:PL	0/0:20,0:20:60:0,60,846	1/1:0,9:11:33:453,33,0
II	16173919	TG	T	1314.21	AC=2;AF=0.5;AN=4;AS_BaseQRankSum=.;AS_FS=0;AS_MQ=60;AS_MQRankSum=.;AS_QD=27.19;AS_ReadPosRankSum=.;AS_SOR=0.752;DP=72;ExcessHet=0.1902;FS=0;MLEAC=4;MLEAF=0.5;MQ=60;NS=4;QD=25.84;SOR=0.752	GT:AD:DP:GQ:PL	0/0:25,0:25:69:0,69,1035	1/1:0,8:8:24:324,24,0
II	16178194	ATTCTTAAGGAGTTTAGAAACCTGATGACCTAGAAAATCAGGCAAAAAATTCGGGGGGGGGGGTACAATGATTC	A	1157.53	AC=2;AF=0.5;AN=4;AS_BaseQRankSum=.;AS_FS=0;AS_MQ=57.62;AS_MQRankSum=.;AS_QD=34.3;AS_ReadPosRankSum=.;AS_SOR=0.846;DP=59;ExcessHet=0.1902;FS=0;MLEAC=4;MLEAF=0.5;MQ=56.32;NS=4;QD=29.19;SOR=0.846	GT:AD:DP:GQ:PL	0/0:10,0:10:27:0,27,405	1/1:0,9:9:28:407,28,0
II	16179251	GTTGTACCCACGAATTT	G	720.19	AC=2;AF=0.5;AN=4;AS_BaseQRankSum=.;AS_FS=0;AS_MQ=59.51;AS_MQRankSum=.;AS_QD=34.71;AS_ReadPosRankSum=.;AS_SOR=1.061;DP=43;ExcessHet=0.1902;FS=0;MLEAC=4;MLEAF=0.5;MQ=58.38;NS=4;QD=25.22;SOR=1.061	GT:AD:DP:GQ:PL	0/0:8,0:8:21:0,21,315	1/1:0,6:6:18:258,18,0
II	16179886	A	T	471.54	AC=2;AF=0.25;AN=4;AS_BaseQRankSum=.;AS_FS=0;AS_MQ=55.93;AS_MQRankSum=.;AS_QD=29.04;AS_ReadPosRankSum=.;AS_SOR=1.022;DP=179;ExcessHet=0.4576;FS=0;MLEAC=3;MLEAF=0.375;MQ=55.93;NS=4;QD=27.81;SOR=1.022	GT:AD:DP:GQ:PL	0/0:69,0:69:0:0,0,37	1/1:0,12:12:36:482,36,0
II	16182482	A	G	1423.26	AC=2;AF=0.5;AN=4;AS_BaseQRankSum=1.7;AS_FS=25.105;AS_MQ=60;AS_MQRankSum=0;AS_QD=24.96;AS_ReadPosRankSum=-0.7;AS_SOR=1.506;BaseQRankSum=1.73;DP=85;ExcessHet=1.0474;FS=25.105;MLEAC=5;MLEAF=0.625;MQ=60;MQRankSum=0;NS=4;QD=24.97;ReadPosRankSum=-0.7;SOR=1.506	GT:AD:DP:GQ:HP:HP_VAL:PL	0/0:28,0:28:81:.:.:0,81,1215	1/1:0,10:10:30:.:.:403,30,0
II	16186293	T	C	789.59	AC=2;AF=0.5;AN=4;AS_BaseQRankSum=.;AS_FS=0;AS_MQ=60;AS_MQRankSum=.;AS_QD=30.74;AS_ReadPosRankSum=.;AS_SOR=2.179;DP=37;ExcessHet=0.1902;FS=0;MLEAC=4;MLEAF=0.5;MQ=60;NS=4;QD=24.62;SOR=2.179	GT:AD:DP:GQ:PL	0/0:11,0:11:18:0,18,270	1/1:0,8:8:24:360,24,0
II	16189741	C	T	2600.05	AC=2;AF=0.5;AN=4;AS_BaseQRankSum=0.8;AS_FS=0;AS_MQ=60;AS_MQRankSum=0;AS_QD=30.18;AS_ReadPosRankSum=0.7;AS_SOR=0.544;BaseQRankSum=0.835;DP=104;ExcessHet=1.0474;FS=0;MLEAC=3;MLEAF=0.375;MQ=60;MQRankSum=0;NS=4;QD=27.7;ReadPosRankSum=0.744;SOR=0.544	GT:AD:DP:GQ:HP:HP_VAL:PL	1/1:0,39:39:99:.:.:1606,117,0	0/0:13,0:13:39:.:.:0,39,540
II	16190109	G	A	2379.39	AC=2;AF=0.5;AN=4;AS_BaseQRankSum=-0.5;AS_FS=3.008;AS_MQ=60;AS_MQRankSum=0;AS_QD=28.42;AS_ReadPosRankSum=-1.3;AS_SOR=0.152;BaseQRankSum=-0.466;DP=110;ExcessHet=0.1902;FS=3.008;MLEAC=3;MLEAF=0.375;MQ=60;MQRankSum=0;NS=4;QD=32.78;ReadPosRankSum=-1.284;SOR=0.152	GT:AD:DP:GQ:PL	1/1:0,29:29:86:1121,86,0	0/0:10,0:10:24:0,24,360
II	16191533	T	A	1689.17	AC=2;AF=0.5;AN=4;AS_BaseQRankSum=-0.9;AS_FS=0;AS_MQ=60;AS_MQRankSum=0;AS_QD=31.64;AS_ReadPosRankSum=-0.4;AS_SOR=0.693;BaseQRankSum=-0.849;DP=84;ExcessHet=1.0474;FS=0;MLEAC=3;MLEAF=0.375;MQ=60;MQRankSum=0;NS=4;QD=31.98;ReadPosRankSum=-0.32;SOR=0.693	GT:AD:DP:GQ:HP:HP_VAL:PL	1/1:0,20:20:60:.:.:838,60,0	0/0:5,0:5:15:.:.:0,15,167
II	16192858	A	T	1338.18	AC=2;AF=0.5;AN=4;AS_BaseQRankSum=-0.2;AS_FS=4.26;AS_MQ=60;AS_MQRankSum=0;AS_QD=29.7;AS_ReadPosRankSum=0;AS_SOR=1.198;BaseQRankSum=-0.14;DP=48;ExcessHet=0.1902;FS=4.26;MLEAC=4;MLEAF=0.5;MQ=60;MQRankSum=0;NS=4;QD=31.3;ReadPosRankSum=0;SOR=1.198	GT:AD:DP:GQ:PL	1/1:0,23:23:69:1015,69,0	0/0:8,0:8:24:0,24,301
II	16201980	T	C	1268.73	AC=2;AF=0.5;AN=4;AS_BaseQRankSum=.;AS_FS=0;AS_MQ=60;AS_MQRankSum=.;AS_QD=28.17;AS_ReadPosRankSum=.;AS_SOR=1.044;DP=58;ExcessHet=0.1902;FS=0;MLEAC=4;MLEAF=0.5;MQ=60;NS=4;QD=30.49;SOR=1.044	GT:AD:DP:GQ:PL	1/1:0,16:16:48:645,48,0	0/0:7,0:7:21:0,21,240
II	16206535	T	A	968.27	AC=2;AF=0.5;AN=4;AS_BaseQRankSum=0;AS_FS=0;AS_MQ=60;AS_MQRankSum=0;AS_QD=28.67;AS_ReadPosRankSum=-0.2;AS_SOR=0.582;BaseQRankSum=0;DP=56;ExcessHet=1.0474;FS=0;MLEAC=3;MLEAF=0.375;MQ=60;MQRankSum=0;NS=4;QD=29.18;ReadPosRankSum=-0.158;SOR=0.582	GT:AD:DP:GQ:HP:HP_VAL:PL	0/0:16,0:16:42:.:.:0,42,630	1/1:0,13:13:39:.:.:570,39,0
II	16207272	G	A	1290.26	AC=2;AF=0.5;AN=4;AS_BaseQRankSum=-0.7;AS_FS=3.728;AS_MQ=60;AS_MQRankSum=0;AS_QD=23.45;AS_ReadPosRankSum=1.6;AS_SOR=1.098;BaseQRankSum=-0.614;DP=89;ExcessHet=1.0474;FS=3.728;MLEAC=5;MLEAF=0.625;MQ=60;MQRankSum=0;NS=4;QD=23.46;ReadPosRankSum=1.64;SOR=1.098	GT:AD:DP:GQ:HP:HP_VAL:PL	0/0:34,0:34:90:.:.:0,90,1350	1/1:0,11:11:36:.:.:540,36,0
II	16210901	G	GA	856.45	AC=2;AF=0.5;AN=4;AS_BaseQRankSum=.;AS_FS=0;AS_MQ=60;AS_MQRankSum=.;AS_QD=32.12;AS_ReadPosRankSum=.;AS_SOR=0.793;DP=54;ExcessHet=0.1902;FS=0;MLEAC=4;MLEAF=0.5;MQ=60;NS=4;QD=26.7;SOR=0.793	GT:AD:DP:GQ:PL	0/0:26,0:26:72:0,72,1080	1/1:0,9:9:30:421,30,0
II	16214617	A	T	790.33	AC=2;AF=0.5;AN=4;AS_BaseQRankSum=.;AS_FS=0;AS_MQ=59.8;AS_MQRankSum=.;AS_QD=22.66;AS_ReadPosRankSum=.;AS_SOR=1.609;DP=36;ExcessHet=0.1902;FS=0;MLEAC=4;MLEAF=0.5;MQ=59.81;NS=4;QD=33.85;SOR=1.609	GT:AD:DP:GQ:PL	1/1:0,13:13:39:542,39,0	0/0:10,0:10:24:0,24,360
II	16214827	A	G	1100.53	AC=2;AF=0.5;AN=4;AS_BaseQRankSum=.;AS_FS=0;AS_MQ=60;AS_MQRankSum=.;AS_QD=29.29;AS_ReadPosRankSum=.;AS_SOR=2.066;DP=52;ExcessHet=0.1902;FS=0;MLEAC=4;MLEAF=0.5;MQ=60;NS=4;QD=28.25;SOR=2.066	GT:AD:DP:GQ:PL	0/0:12,0:12:33:0,33,495	1/1:0,12:12:36:463,36,0
II	16215807	A	AAGACAGTCTG	2137.28	AC=2;AF=0.5;AN=4;AS_BaseQRankSum=.;AS_FS=0;AS_MQ=60;AS_MQRankSum=.;AS_QD=33.21;AS_ReadPosRankSum=.;AS_SOR=0.739;DP=103;ExcessHet=0.1902;FS=0;MLEAC=4;MLEAF=0.5;MQ=60;NS=4;QD=31.05;SOR=0.739	GT:AD:DP:GQ:PL	1/1:0,17:17:56:844,56,0	0/0:15,0:15:45:0,45,602
II	16215816	T	TGA	1929.28	AC=2;AF=0.5;AN=4;AS_BaseQRankSum=.;AS_FS=0;AS_MQ=60;AS_MQRankSum=.;AS_QD=27.56;AS_ReadPosRankSum=.;AS_SOR=1.88;DP=107;ExcessHet=0.1902;FS=0;MLEAC=4;MLEAF=0.5;MQ=60;NS=4;QD=32.28;SOR=1.88	GT:AD:DP:GQ:PL	0/0:24,0:24:54:0,54,810	1/1:0,15:15:45:649,45,0
II	16217330	C	T	1046.35	AC=2;AF=0.5;AN=4;AS_BaseQRankSum=2;AS_FS=0;AS_MQ=60;AS_MQRankSum=0;AS_QD=28.23;AS_ReadPosRankSum=-1.1;AS_SOR=0.33;BaseQRankSum=2.07;DP=61;ExcessHet=0.1902;FS=0;MLEAC=3;MLEAF=0.375;MQ=60;MQRankSum=0;NS=4;QD=22.5;ReadPosRankSum=-1.086;SOR=0.33	GT:AD:DP:GQ:PL	0/0:28,0:28:81:0,81,1215	1/1:0,10:10:30:450,30,0
II	16217904	A	C	868.22	AC=2;AF=0.5;AN=4;AS_BaseQRankSum=.;AS_FS=0;AS_MQ=60;AS_MQRankSum=.;AS_QD=28.84;AS_ReadPosRankSum=.;AS_SOR=1.402;DP=71;ExcessHet=0.1902;FS=0;MLEAC=4;MLEAF=0.5;MQ=60;NS=4;QD=28.89;SOR=1.402	GT:AD:DP:GQ:PL	0/0:27,0:27:72:0,72,1080	1/1:0,8:8:24:357,24,0
II	16220439	A	C	1159.67	AC=2;AF=0.5;AN=4;AS_BaseQRankSum=.;AS_FS=0;AS_MQ=60;AS_MQRankSum=.;AS_QD=27.18;AS_ReadPosRankSum=.;AS_SOR=0.693;DP=65;ExcessHet=0.1902;FS=0;MLEAC=4;MLEAF=0.5;MQ=60;NS=4;QD=27.46;SOR=0.693	GT:AD:DP:GQ:PL	0/0:18,0:18:51:0,51,765	1/1:0,9:9:27:339,27,0
II	16221805	GA	G	640.73	AC=2;AF=0.5;AN=4;AS_BaseQRankSum=.;AS_FS=0;AS_MQ=60;AS_MQRankSum=.;AS_QD=27.87;AS_ReadPosRankSum=.;AS_SOR=1.179;DP=43;ExcessHet=0.4576;FS=0;MLEAC=5;MLEAF=0.625;MQ=60;NS=4;QD=27.86;SOR=1.179	GT:AD:DP:GQ:PL	1/1:0,14:14:42:398,42,0	0/0:6,0:6:1:0,1,151
II	16222487	G	A	768.27	AC=2;AF=0.5;AN=4;AS_BaseQRankSum=1.2;AS_FS=0;AS_MQ=60;AS_MQRankSum=0;AS_QD=31.1;AS_ReadPosRankSum=0.7;AS_SOR=0.446;BaseQRankSum=1.22;DP=42;ExcessHet=1.0474;FS=0;MLEAC=3;MLEAF=0.375;MQ=60;MQRankSum=0;NS=4;QD=33.77;ReadPosRankSum=0.765;SOR=0.446	GT:AD:DP:GQ:HP:HP_VAL:PL	1/1:0,10:10:30:.:.:450,30,0	0/0:10,0:10:27:.:.:0,27,405
II	16223119	C	CA	589.33	AC=2;AF=0.5;AN=4;AS_BaseQRankSum=0.6;AS_FS=0;AS_MQ=60;AS_MQRankSum=0;AS_QD=28.05;AS_ReadPosRankSum=0.2;AS_SOR=0.582;BaseQRankSum=0.603;DP=64;ExcessHet=0.1902;FS=0;MLEAC=4;MLEAF=0.5;MQ=60;MQRankSum=0;NS=4;QD=28.06;ReadPosRankSum=0.291;SOR=0.582	GT:AD:DP:GQ:PL	0/0:29,0:29:84:0,84,1260	1/1:0,9:9:27:262,27,0
II	16224906	A	G	1972.24	AC=2;AF=0.5;AN=4;AS_BaseQRankSum=-0.3;AS_FS=3.372;AS_MQ=60;AS_MQRankSum=0;AS_QD=27.86;AS_ReadPosRankSum=0.5;AS_SOR=0.549;BaseQRankSum=-0.251;DP=86;ExcessHet=0.1902;FS=3.372;MLEAC=4;MLEAF=0.5;MQ=60;MQRankSum=0;NS=4;QD=31.23;ReadPosRankSum=0.507;SOR=0.549	GT:AD:DP:GQ:PL	1/1:0,26:26:78:1034,78,0	0/0:11,0:11:27:0,27,405
II	16225974	T	A	1635.46	AC=2;AF=0.5;AN=4;AS_BaseQRankSum=-0.8;AS_FS=0;AS_MQ=56.99;AS_MQRankSum=-0.7;AS_QD=30.33;AS_ReadPosRankSum=-0.3;AS_SOR=1.259;BaseQRankSum=-0.764;DP=69;ExcessHet=1.0474;FS=0;MLEAC=3;MLEAF=0.375;MQ=57.13;MQRankSum=-0.601;NS=4;QD=28.53;ReadPosRankSum=-0.268;SOR=1.259	GT:AD:DP:GQ:HP:HP_VAL:PL	1/1:0,16:16:48:.:.:708,48,0	0/0:14,0:14:42:.:.:0,42,510
II	16226069	G	A	1107.96	AC=2;AF=0.5;AN=4;AS_BaseQRankSum=-0.2;AS_FS=3.9;AS_MQ=60;AS_MQRankSum=0;AS_QD=26.98;AS_ReadPosRankSum=.;AS_SOR=0.97;BaseQRankSum=-0.196;DP=66;ExcessHet=1.0474;FS=3.9;MLEAC=3;MLEAF=0.375;MQ=60;MQRankSum=0;NS=4;QD=29.27;SOR=0.97	GT:AD:DP:GQ:HP:HP_VAL:PL	0/0:22,0:22:60:.:.:0,60,890	1/1:0,12:12:36:.:.:540,36,0
II	16226093	A	G	2199.25	AC=2;AF=0.5;AN=4;AS_BaseQRankSum=.;AS_FS=0;AS_MQ=60;AS_MQRankSum=.;AS_QD=32.4;AS_ReadPosRankSum=.;AS_SOR=1.112;DP=76;ExcessHet=0.1902;FS=0;MLEAC=4;MLEAF=0.5;MQ=60;NS=4;QD=31.72;SOR=1.112	GT:AD:DP:GQ:PL	1/1:0,29:29:87:1286,87,0	0/0:16,0:16:48:0,48,588
II	16229501	C	A	1726.27	AC=2;AF=0.5;AN=4;AS_BaseQRankSum=-0.3;AS_FS=2.91;AS_MQ=60;AS_MQRankSum=0;AS_QD=32.57;AS_ReadPosRankSum=0;AS_SOR=0.292;BaseQRankSum=-0.259;DP=76;ExcessHet=1.0474;FS=2.91;MLEAC=5;MLEAF=0.625;MQ=60;MQRankSum=0;NS=4;QD=32.57;ReadPosRankSum=0.072;SOR=0.292	GT:AD:DP:GQ:HP:HP_VAL:PL	0/0:23,0:23:60:.:.:0,60,900	1/1:0,17:17:51:.:.:744,51,0
II	16230762	G	A	2633.25	AC=2;AF=0.5;AN=4;AS_BaseQRankSum=.;AS_FS=0;AS_MQ=60;AS_MQRankSum=.;AS_QD=24.34;AS_ReadPosRankSum=.;AS_SOR=0.762;DP=99;ExcessHet=0.1902;FS=0;MLEAC=4;MLEAF=0.5;MQ=60;NS=4;QD=26.76;SOR=0.762	GT:AD:DP:GQ:PL	1/1:0,28:28:84:1260,84,0	0/0:12,0:12:33:0,33,495
II	16232664	G	C	1408.31	AC=2;AF=0.5;AN=4;AS_BaseQRankSum=.;AS_FS=0;AS_MQ=60;AS_MQRankSum=.;AS_QD=29.89;AS_ReadPosRankSum=.;AS_SOR=0.693;DP=85;ExcessHet=0.1902;FS=0;MLEAC=4;MLEAF=0.5;MQ=60;NS=4;QD=31.63;SOR=0.693	GT:AD:DP:GQ:PL	0/0:16,0:16:48:0,48,680	1/1:0,18:18:54:802,54,0
II	16233883	TTAGAAA	T	1208.26	AC=2;AF=0.5;AN=4;AS_BaseQRankSum=.;AS_FS=0;AS_MQ=53.41;AS_MQRankSum=.;AS_QD=24.79;AS_ReadPosRankSum=.;AS_SOR=1.528;DP=65;ExcessHet=0.1902;FS=0;MLEAC=4;MLEAF=0.5;MQ=53.41;NS=4;QD=29.77;SOR=1.528	GT:AD:DP:GQ:PL	0/0:31,0:31:63:0,63,945	1/1:0,8:8:24:360,24,0
II	16233890	CTCAGAATTTT	C	1208.26	AC=2;AF=0.5;AN=4;AS_BaseQRankSum=.;AS_FS=0;AS_MQ=53.66;AS_MQRankSum=.;AS_QD=29.23;AS_ReadPosRankSum=.;AS_SOR=1.609;DP=60;ExcessHet=0.1902;FS=0;MLEAC=4;MLEAF=0.5;MQ=53.66;NS=4;QD=30.77;SOR=1.609	GT:AD:DP:GQ:PL	0/0:25,0:25:63:0,63,945	1/1:0,8:8:24:360,24,0
II	16234028	CTCAGAATCTCAGAATCTCATAATCTCAT	C	1227.23	AC=2;AF=0.5;AN=4;AS_BaseQRankSum=.;AS_FS=0;AS_MQ=52.2;AS_MQRankSum=.;AS_QD=28.61;AS_ReadPosRankSum=.;AS_SOR=1.781;DP=68;ExcessHet=0.1902;FS=0;MLEAC=4;MLEAF=0.5;MQ=52.2;NS=4;QD=35.73;SOR=1.781	GT:AD:DP:GQ:PL	0/0:26,0:26:54:0,54,810	1/1:0,8:8:27:397,27,0
II	16234122	C	A	1005.88	AC=2;AF=0.5;AN=4;AS_BaseQRankSum=.;AS_FS=0;AS_MQ=47.57;AS_MQRankSum=.;AS_QD=26.55;AS_ReadPosRankSum=.;AS_SOR=1.708;DP=61;ExcessHet=0.1902;FS=0;MLEAC=4;MLEAF=0.5;MQ=47.57;NS=4;QD=30.82;SOR=1.708	GT:AD:DP:GQ:PL	0/0:21,0:21:30:0,30,450	1/1:0,10:10:30:450,30,0
II	16234371	C	A	2502.05	AC=2;AF=0.5;AN=4;AS_BaseQRankSum=-0.5;AS_FS=2.601;AS_MQ=60;AS_MQRankSum=0;AS_QD=23.86;AS_ReadPosRankSum=-0.6;AS_SOR=1.277;BaseQRankSum=-0.494;DP=105;ExcessHet=1.0474;FS=2.601;MLEAC=3;MLEAF=0.375;MQ=60;MQRankSum=0;NS=4;QD=27.42;ReadPosRankSum=-0.547;SOR=1.277	GT:AD:DP:GQ:HP:HP_VAL:PL	1/1:0,28:28:87:.:.:1276,87,0	0/0:13,0:13:30:.:.:0,30,450
II	16235614	C	A	1680.06	AC=2;AF=0.5;AN=4;AS_BaseQRankSum=0.2;AS_FS=0;AS_MQ=60;AS_MQRankSum=0;AS_QD=29.21;AS_ReadPosRankSum=1;AS_SOR=0.954;BaseQRankSum=0.255;DP=85;ExcessHet=1.0474;FS=0;MLEAC=3;MLEAF=0.375;MQ=60;MQRankSum=0;NS=4;QD=26.89;ReadPosRankSum=1.01;SOR=0.954	GT:AD:DP:GQ:HP:HP_VAL:PL	1/1:0,21:21:63:.:.:906,63,0	0/0:16,0:16:45:.:.:0,45,675
II	16235852	T	A	1142.25	AC=2;AF=0.5;AN=4;AS_BaseQRankSum=0.4;AS_FS=10.098;AS_MQ=56.94;AS_MQRankSum=0.05;AS_QD=21.55;AS_ReadPosRankSum=-0.45;AS_SOR=0.897;BaseQRankSum=0.832;DP=69;ExcessHet=2.4304;FS=10.098;MLEAC=4;MLEAF=0.5;MQ=57.31;MQRankSum=0.743;NS=4;QD=21.55;ReadPosRankSum=0.055;SOR=0.897	GT:AD:DP:GQ:HP:HP_VAL:PL	1/1:0,21:21:63:.:.:860,63,0	0/0:16,0:16:42:.:.:0,42,630
II	16236317	A	T	1439.3	AC=2;AF=0.5;AN=4;AS_BaseQRankSum=.;AS_FS=0;AS_MQ=60;AS_MQRankSum=.;AS_QD=28.96;AS_ReadPosRankSum=.;AS_SOR=1.121;DP=61;ExcessHet=0.1902;FS=0;MLEAC=4;MLEAF=0.5;MQ=60;NS=4;QD=34.04;SOR=1.121	GT:AD:DP:GQ:PL	1/1:0,19:19:57:713,57,0	0/0:12,0:12:20:0,20,445
II	16236339	T	G	1502.24	AC=2;AF=0.5;AN=4;AS_BaseQRankSum=.;AS_FS=0;AS_MQ=60;AS_MQRankSum=.;AS_QD=28.58;AS_ReadPosRankSum=.;AS_SOR=1.121;DP=63;ExcessHet=0.1902;FS=0;MLEAC=4;MLEAF=0.5;MQ=60;NS=4;QD=24.59;SOR=1.121	GT:AD:DP:GQ:PL	1/1:0,15:15:45:599,45,0	0/0:12,0:12:36:0,36,410
II	16236357	A	T	1289.24	AC=2;AF=0.5;AN=4;AS_BaseQRankSum=.;AS_FS=0;AS_MQ=60;AS_MQRankSum=.;AS_QD=33.88;AS_ReadPosRankSum=.;AS_SOR=1.609;DP=70;ExcessHet=0.1902;FS=0;MLEAC=4;MLEAF=0.5;MQ=60;NS=4;QD=31.19;SOR=1.609	GT:AD:DP:GQ:PL	0/0:16,0:16:42:0,42,630	1/1:0,11:11:32:421,32,0
II	16236367	A	T	1406.25	AC=2;AF=0.5;AN=4;AS_BaseQRankSum=.;AS_FS=0;AS_MQ=60;AS_MQRankSum=.;AS_QD=32.88;AS_ReadPosRankSum=.;AS_SOR=1.022;DP=64;ExcessHet=0.1902;FS=0;MLEAC=4;MLEAF=0.5;MQ=60;NS=4;QD=32.05;SOR=1.022	GT:AD:DP:GQ:PL	1/1:0,15:15:45:638,45,0	0/0:11,0:11:30:0,30,450
II	16236388	C	G	1582.6	AC=2;AF=0.5;AN=4;AS_BaseQRankSum=.;AS_FS=0;AS_MQ=60;AS_MQRankSum=.;AS_QD=31.21;AS_ReadPosRankSum=.;AS_SOR=1.209;DP=64;ExcessHet=0.1902;FS=0;MLEAC=4;MLEAF=0.5;MQ=60;NS=4;QD=31.84;SOR=1.209	GT:AD:DP:GQ:PL	1/1:0,18:18:54:795,54,0	0/0:8,0:8:12:0,12,180
II	16236476	A	T	1717.25	AC=2;AF=0.5;AN=4;AS_BaseQRankSum=.;AS_FS=0;AS_MQ=60;AS_MQRankSum=.;AS_QD=28.9;AS_ReadPosRankSum=.;AS_SOR=1.347;DP=82;ExcessHet=0.1902;FS=0;MLEAC=4;MLEAF=0.5;MQ=60;NS=4;QD=32.03;SOR=1.347	GT:AD:DP:GQ:PL	1/1:0,21:21:63:862,63,0	0/0:12,0:12:33:0,33,495
II	16236602	T	C	993.23	AC=2;AF=0.5;AN=4;AS_BaseQRankSum=.;AS_FS=0;AS_MQ=60;AS_MQRankSum=.;AS_QD=29.14;AS_ReadPosRankSum=.;AS_SOR=1.051;DP=67;ExcessHet=0.1902;FS=0;MLEAC=4;MLEAF=0.5;MQ=60;NS=4;QD=34.44;SOR=1.051	GT:AD:DP:GQ:PL	0/0:22,0:22:60:0,60,900	1/1:0,9:9:27:356,27,0
II	16236747	C	T	1193.23	AC=2;AF=0.5;AN=4;AS_BaseQRankSum=.;AS_FS=0;AS_MQ=60;AS_MQRankSum=.;AS_QD=33.21;AS_ReadPosRankSum=.;AS_SOR=1.044;DP=78;ExcessHet=0.1902;FS=0;MLEAC=4;MLEAF=0.5;MQ=60;NS=4;QD=27.89;SOR=1.044	GT:AD:DP:GQ:PL	0/0:29,0:29:81:0,81,1215	1/1:0,10:10:30:348,30,0
II	16237275	C	T	2230.27	AC=2;AF=0.5;AN=4;AS_BaseQRankSum=0.1;AS_FS=9.638;AS_MQ=60;AS_MQRankSum=0;AS_QD=30.14;AS_ReadPosRankSum=-1.2;AS_SOR=0.158;BaseQRankSum=0.131;DP=94;ExcessHet=1.0474;FS=9.638;MLEAC=5;MLEAF=0.625;MQ=60;MQRankSum=0;NS=4;QD=30.14;ReadPosRankSum=-1.138;SOR=0.158	GT:AD:DP:GQ:HP:HP_VAL:PL	0/0:19,0:19:48:.:.:0,48,720	1/1:0,13:13:39:.:.:585,39,0
II	16238029	G	T	1708.25	AC=2;AF=0.5;AN=4;AS_BaseQRankSum=.;AS_FS=0;AS_MQ=60;AS_MQRankSum=.;AS_QD=29.97;AS_ReadPosRankSum=.;AS_SOR=0.811;DP=93;ExcessHet=0.1902;FS=0;MLEAC=4;MLEAF=0.5;MQ=60;NS=4;QD=29.82;SOR=0.811	GT:AD:DP:GQ:PL	0/0:35,0:35:90:0,90,1350	1/1:0,10:10:36:515,36,0
II	16238443	A	T	2127.15	AC=2;AF=0.5;AN=4;AS_BaseQRankSum=0.4;AS_FS=9.51;AS_MQ=60;AS_MQRankSum=0;AS_QD=28.36;AS_ReadPosRankSum=-0.45;AS_SOR=1.229;BaseQRankSum=0.802;DP=92;ExcessHet=1.0474;FS=9.51;MLEAC=5;MLEAF=0.625;MQ=60;MQRankSum=0;NS=4;QD=28.36;ReadPosRankSum=1.16;SOR=1.229	GT:AD:DP:GQ:HP:HP_VAL:PL	1/1:0,32:32:96:.:.:1232,96,0	0/0:17,0:17:48:.:.:0,48,720
II	16238659	A	T	2119.26	AC=2;AF=0.5;AN=4;AS_BaseQRankSum=0.7;AS_FS=3.621;AS_MQ=59.87;AS_MQRankSum=-3.1;AS_QD=30.27;AS_ReadPosRankSum=-0.9;AS_SOR=0.352;BaseQRankSum=0.744;DP=83;ExcessHet=1.0474;FS=3.621;MLEAC=5;MLEAF=0.625;MQ=59.91;MQRankSum=-3.086;NS=4;QD=30.28;ReadPosRankSum=-0.874;SOR=0.352	GT:AD:DP:GQ:HP:HP_VAL:PL	1/1:0,28:28:84:.:.:1260,84,0	0/0:12,0:12:30:.:.:0,30,450
II	16238991	A	G	2056.25	AC=2;AF=0.5;AN=4;AS_BaseQRankSum=1.05;AS_FS=9.276;AS_MQ=60;AS_MQRankSum=0.2;AS_QD=28.56;AS_ReadPosRankSum=0.4;AS_SOR=1.006;BaseQRankSum=1.49;DP=82;ExcessHet=1.0474;FS=9.276;MLEAC=5;MLEAF=0.625;MQ=59.73;MQRankSum=0.474;NS=4;QD=28.56;ReadPosRankSum=1.45;SOR=1.006	GT:AD:DP:GQ:HP:HP_VAL:PL	1/1:0,20:20:60:.:.:835,60,0	0/0:9,0:9:27:.:.:0,27,287
II	16240148	G	A	1640.27	AC=2;AF=0.5;AN=4;AS_BaseQRankSum=0.9;AS_FS=4.786;AS_MQ=60;AS_MQRankSum=0;AS_QD=23.1;AS_ReadPosRankSum=0.5;AS_SOR=0.31;BaseQRankSum=0.969;DP=99;ExcessHet=1.0474;FS=4.786;MLEAC=5;MLEAF=0.625;MQ=60;MQRankSum=0;NS=4;QD=23.1;ReadPosRankSum=0.533;SOR=0.31	GT:AD:DP:GQ:HP:HP_VAL:PL	0/0:28,0:28:81:.:.:0,81,1163	1/1:0,13:13:39:.:.:557,39,0
II	16240244	G	T	2301.05	AC=2;AF=0.5;AN=4;AS_BaseQRankSum=0.7;AS_FS=9.005;AS_MQ=60;AS_MQRankSum=0;AS_QD=27.94;AS_ReadPosRankSum=-0.5;AS_SOR=0.051;BaseQRankSum=0.758;DP=95;ExcessHet=1.0474;FS=9.005;MLEAC=3;MLEAF=0.375;MQ=60;MQRankSum=0;NS=4;QD=36.5;ReadPosRankSum=-0.463;SOR=0.051	GT:AD:DP:GQ:HP:HP_VAL:PL	1/1:0,21:21:63:.:.:883,63,0	0/0:12,0:12:36:.:.:0,36,459
II	16240480	C	T	1635.05	AC=2;AF=0.5;AN=4;AS_BaseQRankSum=0.5;AS_FS=0;AS_MQ=60;AS_MQRankSum=0;AS_QD=29.81;AS_ReadPosRankSum=1;AS_SOR=0.473;BaseQRankSum=0.555;DP=69;ExcessHet=1.0474;FS=0;MLEAC=3;MLEAF=0.375;MQ=60;MQRankSum=0;NS=4;QD=28.89;ReadPosRankSum=1.05;SOR=0.473	GT:AD:DP:GQ:HP:HP_VAL:PL	1/1:0,16:16:54:.:.:799,54,0	0/0:10,0:10:30:.:.:0,30,354
II	16240602	G	T	1039.62	AC=2;AF=0.5;AN=4;AS_BaseQRankSum=.;AS_FS=0;AS_MQ=60;AS_MQRankSum=.;AS_QD=26.51;AS_ReadPosRankSum=.;AS_SOR=1.136;DP=59;ExcessHet=0.1902;FS=0;MLEAC=4;MLEAF=0.5;MQ=60;NS=4;QD=27.14;SOR=1.136	GT:AD:DP:GQ:PL	0/0:15,0:15:45:0,45,601	1/1:0,7:7:21:267,21,0
II	16240624	G	A	1510.11	AC=2;AF=0.5;AN=4;AS_BaseQRankSum=-0.5;AS_FS=0;AS_MQ=60;AS_MQRankSum=0;AS_QD=27.82;AS_ReadPosRankSum=1;AS_SOR=0.317;BaseQRankSum=-0.472;DP=66;ExcessHet=0.1902;FS=0;MLEAC=4;MLEAF=0.5;MQ=60;MQRankSum=0;NS=4;QD=24.79;ReadPosRankSum=1.1;SOR=0.317	GT:AD:DP:GQ:PL	1/1:0,20:20:60:838,60,0	0/0:8,0:8:24:0,24,260
II	16240660	T	A	1611.06	AC=2;AF=0.5;AN=4;AS_BaseQRankSum=-0.8;AS_FS=0;AS_MQ=60;AS_MQRankSum=0;AS_QD=24.41;AS_ReadPosRankSum=-1.4;AS_SOR=0.85;BaseQRankSum=-0.755;DP=73;ExcessHet=1.0474;FS=0;MLEAC=3;MLEAF=0.375;MQ=60;MQRankSum=0;NS=4;QD=31.69;ReadPosRankSum=-1.324;SOR=0.85	GT:AD:DP:GQ:HP:HP_VAL:PL	1/1:0,21:21:63:.:.:912,63,0	0/0:11,0:11:27:.:.:0,27,405
II	16240663	C	T	1488.25	AC=2;AF=0.5;AN=4;AS_BaseQRankSum=0.6;AS_FS=2.408;AS_MQ=60;AS_MQRankSum=0;AS_QD=27.56;AS_ReadPosRankSum=1.5;AS_SOR=0.814;BaseQRankSum=0.672;DP=75;ExcessHet=1.0474;FS=2.408;MLEAC=5;MLEAF=0.625;MQ=60;MQRankSum=0;NS=4;QD=27.56;ReadPosRankSum=1.55;SOR=0.814	GT:AD:DP:GQ:HP:HP_VAL:PL	0/0:21,0:21:54:.:.:0,54,810	1/1:0,11:11:33:.:.:495,33,0
II	16240666	A	T	1452.26	AC=2;AF=0.5;AN=4;AS_BaseQRankSum=0.7;AS_FS=2.449;AS_MQ=60;AS_MQRankSum=0;AS_QD=28.47;AS_ReadPosRankSum=1.6;AS_SOR=0.864;BaseQRankSum=0.735;DP=70;ExcessHet=1.0474;FS=2.449;MLEAC=5;MLEAF=0.625;MQ=60;MQRankSum=0;NS=4;QD=28.48;ReadPosRankSum=1.66;SOR=0.864	GT:AD:DP:GQ:HP:HP_VAL:PL	0/0:19,0:19:51:.:.:0,51,765	1/1:0,10:10:30:.:.:450,30,0
II	16240677	G	C	1359.26	AC=2;AF=0.5;AN=4;AS_BaseQRankSum=0.9;AS_FS=0;AS_MQ=60;AS_MQRankSum=0;AS_QD=27.73;AS_ReadPosRankSum=0.5;AS_SOR=0.614;BaseQRankSum=0.987;DP=69;ExcessHet=1.0474;FS=0;MLEAC=5;MLEAF=0.625;MQ=60;MQRankSum=0;NS=4;QD=27.74;ReadPosRankSum=0.583;SOR=0.614	GT:AD:DP:GQ:HP:HP_VAL:PL	0/0:20,0:20:60:.:.:0,60,840	1/1:0,11:11:33:.:.:492,33,0
II	16240780	C	T	1691.29	AC=2;AF=0.5;AN=4;AS_BaseQRankSum=-0.7;AS_FS=0;AS_MQ=60;AS_MQRankSum=0;AS_QD=33.42;AS_ReadPosRankSum=-0.5;AS_SOR=0.836;BaseQRankSum=-0.685;DP=75;ExcessHet=1.0474;FS=0;MLEAC=3;MLEAF=0.375;MQ=60;MQRankSum=0;NS=4;QD=34.6;ReadPosRankSum=-0.491;SOR=0.836	GT:AD:DP:GQ:HP:HP_VAL:PL	1/1:0,17:17:51:.:.:685,51,0	0/0:12,0:12:36:.:.:0,36,469
II	16240838	G	T	1806.05	AC=2;AF=0.5;AN=4;AS_BaseQRankSum=-0.2;AS_FS=0;AS_MQ=60;AS_MQRankSum=0;AS_QD=30.02;AS_ReadPosRankSum=-0.3;AS_SOR=1.055;BaseQRankSum=-0.162;DP=75;ExcessHet=1.0474;FS=0;MLEAC=3;MLEAF=0.375;MQ=60;MQRankSum=0;NS=4;QD=30.74;ReadPosRankSum=-0.3;SOR=1.055	GT:AD:DP:GQ:HP:HP_VAL:PL	1/1:0,24:24:72:.:.:1034,72,0	0/0:14,0:14:42:.:.:0,42,522
II	16240998	A	C	1936.23	AC=2;AF=0.5;AN=4;AS_BaseQRankSum=-0.3;AS_FS=0;AS_MQ=60;AS_MQRankSum=0;AS_QD=27.17;AS_ReadPosRankSum=0.7;AS_SOR=0.223;BaseQRankSum=-0.251;DP=74;ExcessHet=0.1902;FS=0;MLEAC=4;MLEAF=0.5;MQ=60;MQRankSum=0;NS=4;QD=28.12;ReadPosRankSum=0.723;SOR=0.223	GT:AD:DP:GQ:PL	1/1:0,23:23:69:983,69,0	0/0:11,0:11:27:0,27,405
II	16241103	C	T	1515.64	AC=2;AF=0.5;AN=4;AS_BaseQRankSum=1.1;AS_FS=0;AS_MQ=60;AS_MQRankSum=0;AS_QD=33.18;AS_ReadPosRankSum=1.3;AS_SOR=0.595;BaseQRankSum=1.14;DP=72;ExcessHet=1.0474;FS=0;MLEAC=3;MLEAF=0.375;MQ=60;MQRankSum=0;NS=4;QD=26.69;ReadPosRankSum=1.31;SOR=0.595	GT:AD:DP:GQ:HP:HP_VAL:PL	1/1:0,17:17:51:.:.:698,51,0	0/0:13,0:13:39:.:.:0,39,558
II	16241402	C	T	1322	AC=2;AF=0.5;AN=4;AS_BaseQRankSum=-0.9;AS_FS=5.672;AS_MQ=60;AS_MQRankSum=0;AS_QD=24.94;AS_ReadPosRankSum=-1.4;AS_SOR=0.741;BaseQRankSum=-0.826;DP=82;ExcessHet=1.0474;FS=5.672;MLEAC=5;MLEAF=0.625;MQ=60;MQRankSum=0;NS=4;QD=24.94;ReadPosRankSum=-1.355;SOR=0.741	GT:AD:DP:GQ:HP:HP_VAL:PL	0/0:28,0:28:81:.:.:0,81,1137	1/1:0,11:11:33:.:.:495,33,0
II	16241421	A	C	2096.05	AC=2;AF=0.5;AN=4;AS_BaseQRankSum=-0.8;AS_FS=0;AS_MQ=59.66;AS_MQRankSum=0;AS_QD=35.34;AS_ReadPosRankSum=-1.2;AS_SOR=1.112;BaseQRankSum=-0.747;DP=80;ExcessHet=1.0474;FS=0;MLEAC=3;MLEAF=0.375;MQ=59.67;MQRankSum=0;NS=4;QD=26.7;ReadPosRankSum=-1.136;SOR=1.112	GT:AD:DP:GQ:HP:HP_VAL:PL	1/1:0,31:31:93:.:.:1395,93,0	0/0:11,0:11:33:.:.:0,33,339
II	16241484	C	CT	915.12	AC=2;AF=0.5;AN=4;AS_BaseQRankSum=0;AS_FS=0;AS_MQ=60;AS_MQRankSum=0;AS_QD=28.59;AS_ReadPosRankSum=1.2;AS_SOR=0.321;BaseQRankSum=0;DP=64;ExcessHet=0.1902;FS=0;MLEAC=4;MLEAF=0.5;MQ=60;MQRankSum=0;NS=4;QD=28.6;ReadPosRankSum=1.27;SOR=0.321	GT:AD:DP:GQ:PL	1/1:0,17:17:51:531,51,0	0/0:9,0:9:27:0,27,379
II	16241639	A	T	1258.26	AC=2;AF=0.5;AN=4;AS_BaseQRankSum=-0.4;AS_FS=3.223;AS_MQ=60;AS_MQRankSum=0;AS_QD=31.45;AS_ReadPosRankSum=1.1;AS_SOR=0.314;BaseQRankSum=-0.379;DP=68;ExcessHet=1.0474;FS=3.223;MLEAC=5;MLEAF=0.625;MQ=60;MQRankSum=0;NS=4;QD=31.46;ReadPosRankSum=1.16;SOR=0.314	GT:AD:DP:GQ:HP:HP_VAL:PL	0/0:26,0:26:72:.:.:0,72,1078	1/1:0,10:10:30:.:.:395,30,0
II	16241672	C	T	1579.06	AC=2;AF=0.5;AN=4;AS_BaseQRankSum=1;AS_FS=0;AS_MQ=60;AS_MQRankSum=0;AS_QD=28.08;AS_ReadPosRankSum=1.2;AS_SOR=0.693;BaseQRankSum=1.02;DP=62;ExcessHet=1.0474;FS=0;MLEAC=3;MLEAF=0.375;MQ=60;MQRankSum=0;NS=4;QD=29.37;ReadPosRankSum=1.2;SOR=0.693	GT:AD:DP:GQ:HP:HP_VAL:PL	1/1:0,24:24:75:.:.:1121,75,0	0/0:9,0:9:24:.:.:0,24,360
II	16241721	T	C	1686.49	AC=2;AF=0.5;AN=4;AS_BaseQRankSum=-0.3;AS_FS=0;AS_MQ=60;AS_MQRankSum=0;AS_QD=32.58;AS_ReadPosRankSum=1;AS_SOR=0.298;BaseQRankSum=-0.297;DP=66;ExcessHet=0.1902;FS=0;MLEAC=4;MLEAF=0.5;MQ=60;MQRankSum=0;NS=4;QD=30.9;ReadPosRankSum=1.06;SOR=0.298	GT:AD:DP:GQ:PL	1/1:0,24:24:72:1008,72,0	0/0:11,0:11:16:0,16,398
II	16241802	T	G	1277.05	AC=2;AF=0.5;AN=4;AS_BaseQRankSum=0.8;AS_FS=2.59;AS_MQ=60;AS_MQRankSum=0;AS_QD=31.55;AS_ReadPosRankSum=0.3;AS_SOR=1.116;BaseQRankSum=0.81;DP=65;ExcessHet=1.0474;FS=2.59;MLEAC=3;MLEAF=0.375;MQ=60;MQRankSum=0;NS=4;QD=32.04;ReadPosRankSum=0.349;SOR=1.116	GT:AD:DP:GQ:HP:HP_VAL:PL	1/1:0,23:23:69:.:.:937,69,0	0/0:11,0:11:33:.:.:0,33,377
II	16241811	G	T	1345.26	AC=2;AF=0.5;AN=4;AS_BaseQRankSum=1;AS_FS=3.075;AS_MQ=60;AS_MQRankSum=0;AS_QD=28.02;AS_ReadPosRankSum=0.6;AS_SOR=0.264;BaseQRankSum=1.03;DP=71;ExcessHet=1.0474;FS=3.075;MLEAC=5;MLEAF=0.625;MQ=60;MQRankSum=0;NS=4;QD=28.03;ReadPosRankSum=0.644;SOR=0.264	GT:AD:DP:GQ:HP:HP_VAL:PL	0/0:22,0:22:60:.:.:0,60,900	1/1:0,12:12:36:.:.:378,36,0
II	16241933	G	A	1174.25	AC=2;AF=0.5;AN=4;AS_BaseQRankSum=-3.5;AS_FS=0;AS_MQ=60;AS_MQRankSum=0;AS_QD=23.48;AS_ReadPosRankSum=-0.8;AS_SOR=0.68;BaseQRankSum=-3.451;DP=65;ExcessHet=1.0474;FS=0;MLEAC=5;MLEAF=0.625;MQ=60;MQRankSum=0;NS=4;QD=23.48;ReadPosRankSum=-0.704;SOR=0.68	GT:AD:DP:GQ:HP:HP_VAL:PL	0/0:14,0:14:42:.:.:0,42,533	1/1:0,9:9:27:.:.:366,27,0
II	16242146	A	C	1197.26	AC=2;AF=0.5;AN=4;AS_BaseQRankSum=1.3;AS_FS=2.369;AS_MQ=60;AS_MQRankSum=0;AS_QD=21.76;AS_ReadPosRankSum=2.4;AS_SOR=1.115;BaseQRankSum=1.33;DP=81;ExcessHet=1.0474;FS=2.369;MLEAC=5;MLEAF=0.625;MQ=60;MQRankSum=0;NS=4;QD=21.77;ReadPosRankSum=2.47;SOR=1.115	GT:AD:DP:GQ:HP:HP_VAL:PL	0/0:26,0:26:72:.:.:0,72,1080	1/1:0,12:12:36:.:.:424,36,0
II	16242356	G	A	915.25	AC=2;AF=0.5;AN=4;AS_BaseQRankSum=1;AS_FS=1.357;AS_MQ=60;AS_MQRankSum=0;AS_QD=25.42;AS_ReadPosRankSum=-0.6;AS_SOR=0.407;BaseQRankSum=1.06;DP=55;ExcessHet=1.0474;FS=1.357;MLEAC=5;MLEAF=0.625;MQ=60;MQRankSum=0;NS=4;QD=25.42;ReadPosRankSum=-0.557;SOR=0.407	GT:AD:DP:GQ:HP:HP_VAL:PL	0/0:19,0:19:57:.:.:0,57,707	1/1:0,10:10:30:.:.:441,30,0
II	16242357	G	A	915.25	AC=2;AF=0.5;AN=4;AS_BaseQRankSum=1.1;AS_FS=1.357;AS_MQ=60;AS_MQRankSum=0;AS_QD=25.42;AS_ReadPosRankSum=-0.7;AS_SOR=0.407;BaseQRankSum=1.2;DP=55;ExcessHet=1.0474;FS=1.357;MLEAC=5;MLEAF=0.625;MQ=60;MQRankSum=0;NS=4;QD=25.42;ReadPosRankSum=-0.637;SOR=0.407	GT:AD:DP:GQ:HP:HP_VAL:PL	0/0:19,0:19:57:.:.:0,57,707	1/1:0,10:10:30:.:.:441,30,0
II	16242367	C	CA	803.26	AC=2;AF=0.5;AN=4;AS_BaseQRankSum=.;AS_FS=0;AS_MQ=60;AS_MQRankSum=.;AS_QD=28.13;AS_ReadPosRankSum=.;AS_SOR=1.292;DP=57;ExcessHet=0.1902;FS=0;MLEAC=4;MLEAF=0.5;MQ=60;NS=4;QD=25.86;SOR=1.292	GT:AD:DP:GQ:PL	0/0:21,0:21:60:0,60,900	1/1:0,9:9:30:408,30,0
II	16242376	A	C	1677.31	AC=2;AF=0.5;AN=4;AS_BaseQRankSum=-0.5;AS_FS=0;AS_MQ=60;AS_MQRankSum=0;AS_QD=27.99;AS_ReadPosRankSum=1.3;AS_SOR=0.35;BaseQRankSum=-0.428;DP=54;ExcessHet=0.1902;FS=0;MLEAC=4;MLEAF=0.5;MQ=60;MQRankSum=0;NS=4;QD=30.25;ReadPosRankSum=1.31;SOR=0.35	GT:AD:DP:GQ:PL	1/1:0,22:22:69:988,69,0	0/0:7,0:7:21:0,21,297
II	16242427	G	T	922.87	AC=2;AF=0.5;AN=4;AS_BaseQRankSum=.;AS_FS=0;AS_MQ=60;AS_MQRankSum=.;AS_QD=28.88;AS_ReadPosRankSum=.;AS_SOR=1.609;DP=56;ExcessHet=0.1902;FS=0;MLEAC=4;MLEAF=0.5;MQ=60;NS=4;QD=26.58;SOR=1.609	GT:AD:DP:GQ:PL	0/0:17,0:17:48:0,48,720	1/1:0,11:11:33:492,33,0
II	16242475	TTCTCTCTCTC	T	744.42	AC=2;AF=0.5;AN=4;AS_BaseQRankSum=.;AS_FS=0;AS_MQ=60;AS_MQRankSum=.;AS_QD=26;AS_ReadPosRankSum=.;AS_SOR=1.061;DP=58;ExcessHet=0.1902;FS=0;MLEAC=5;MLEAF=0.625;MQ=59.23;NS=4;QD=31.2;SOR=1.061	GT:AD:DP:GQ:PL	0/0:18,0:18:0:0,0,514	1/1:0,7:7:21:307,21,0
II	16242487	CT	C	1647.55	AC=2;AF=0.5;AN=4;AS_BaseQRankSum=.;AS_FS=0;AS_MQ=60;AS_MQRankSum=.;AS_QD=30.63;AS_ReadPosRankSum=.;AS_SOR=1.371;DP=56;ExcessHet=0.1902;FS=0;MLEAC=4;MLEAF=0.5;MQ=60;NS=4;QD=29.11;SOR=1.371	GT:AD:DP:GQ:PL	1/1:0,20:20:60:900,60,0	0/0:8,0:8:0:0,0,222
II	16242490	TCTC	T	1593.55	AC=2;AF=0.5;AN=4;AS_BaseQRankSum=.;AS_FS=0;AS_MQ=60;AS_MQRankSum=.;AS_QD=33.5;AS_ReadPosRankSum=.;AS_SOR=1.308;DP=54;ExcessHet=0.1902;FS=0;MLEAC=4;MLEAF=0.5;MQ=60;NS=4;QD=33.09;SOR=1.308	GT:AD:DP:GQ:PL	1/1:0,20:20:63:936,63,0	0/0:8,0:8:0:0,0,222
II	16242495	C	T	1593.55	AC=2;AF=0.5;AN=4;AS_BaseQRankSum=.;AS_FS=0;AS_MQ=60;AS_MQRankSum=.;AS_QD=27.99;AS_ReadPosRankSum=.;AS_SOR=1.371;DP=55;ExcessHet=0.1902;FS=0;MLEAC=4;MLEAF=0.5;MQ=60;NS=4;QD=31.21;SOR=1.371	GT:AD:DP:GQ:PL	1/1:0,21:21:63:936,63,0	0/0:9,0:9:0:0,0,201
II	16242613	C	T	1624.29	AC=2;AF=0.5;AN=4;AS_BaseQRankSum=.;AS_FS=0;AS_MQ=60;AS_MQRankSum=.;AS_QD=31.04;AS_ReadPosRankSum=.;AS_SOR=1.022;DP=60;ExcessHet=0.1902;FS=0;MLEAC=4;MLEAF=0.5;MQ=60;NS=4;QD=27.68;SOR=1.022	GT:AD:DP:GQ:PL	1/1:0,26:26:78:1036,78,0	0/0:8,0:8:21:0,21,315
II	16242695	G	A	1492.22	AC=2;AF=0.5;AN=4;AS_BaseQRankSum=-0.5;AS_FS=0;AS_MQ=60;AS_MQRankSum=0;AS_QD=34.58;AS_ReadPosRankSum=-0.8;AS_SOR=0.317;BaseQRankSum=-0.413;DP=63;ExcessHet=0.1902;FS=0;MLEAC=3;MLEAF=0.375;MQ=60;MQRankSum=0;NS=4;QD=28.91;ReadPosRankSum=-0.715;SOR=0.317	GT:AD:DP:GQ:PL	1/1:0,22:22:66:867,66,0	0/0:10,0:10:30:0,30,395
II	16242733	T	A	1093.23	AC=2;AF=0.5;AN=4;AS_BaseQRankSum=0.7;AS_FS=2.751;AS_MQ=60;AS_MQRankSum=0;AS_QD=24.84;AS_ReadPosRankSum=0.4;AS_SOR=0.356;BaseQRankSum=0.733;DP=71;ExcessHet=1.0474;FS=2.751;MLEAC=5;MLEAF=0.625;MQ=60;MQRankSum=0;NS=4;QD=24.85;ReadPosRankSum=0.466;SOR=0.356	GT:AD:DP:GQ:HP:HP_VAL:PL	0/0:25,0:25:72:.:.:0,72,1080	1/1:0,8:8:24:.:.:335,24,0
II	16242802	T	C	1213.26	AC=2;AF=0.5;AN=4;AS_BaseQRankSum=0;AS_FS=10.255;AS_MQ=60;AS_MQRankSum=0;AS_QD=28.21;AS_ReadPosRankSum=2.2;AS_SOR=1.108;BaseQRankSum=0;DP=65;ExcessHet=1.0474;FS=10.255;MLEAC=5;MLEAF=0.625;MQ=60;MQRankSum=0;NS=4;QD=28.22;ReadPosRankSum=2.3;SOR=1.108	GT:AD:DP:GQ:HP:HP_VAL:PL	0/0:22,0:22:60:.:.:0,60,900	1/1:0,12:12:36:.:.:480,36,0
II	16242824	A	T	1054.26	AC=2;AF=0.5;AN=4;AS_BaseQRankSum=0.7;AS_FS=7.257;AS_MQ=60;AS_MQRankSum=0;AS_QD=28.49;AS_ReadPosRankSum=0.5;AS_SOR=1.1;BaseQRankSum=0.718;DP=60;ExcessHet=1.0474;FS=7.257;MLEAC=5;MLEAF=0.625;MQ=60;MQRankSum=0;NS=4;QD=28.49;ReadPosRankSum=0.596;SOR=1.1	GT:AD:DP:GQ:HP:HP_VAL:PL	0/0:23,0:23:60:.:.:0,60,900	1/1:0,10:10:33:.:.:487,33,0
II	16242865	T	C	1037.35	AC=2;AF=0.5;AN=4;AS_BaseQRankSum=.;AS_FS=0;AS_MQ=60;AS_MQRankSum=.;AS_QD=31.33;AS_ReadPosRankSum=.;AS_SOR=1.358;DP=57;ExcessHet=0.1902;FS=0;MLEAC=4;MLEAF=0.5;MQ=60;NS=4;QD=29.62;SOR=1.358	GT:AD:DP:GQ:PL	0/0:21,0:21:60:0,60,900	1/1:0,13:13:39:540,39,0
II	16243021	A	G	1229.13	AC=2;AF=0.5;AN=4;AS_BaseQRankSum=1;AS_FS=2.527;AS_MQ=60;AS_MQRankSum=0;AS_QD=34.14;AS_ReadPosRankSum=1.2;AS_SOR=0.991;BaseQRankSum=1.08;DP=68;ExcessHet=1.0474;FS=2.527;MLEAC=3;MLEAF=0.375;MQ=60;MQRankSum=0;NS=4;QD=34.14;ReadPosRankSum=1.27;SOR=0.991	GT:AD:DP:GQ:HP:HP_VAL:PL	1/1:0,23:23:69:.:.:839,69,0	0/0:11,0:11:27:.:.:0,27,405
II	16243042	G	A	959.52	AC=2;AF=0.5;AN=4;AS_BaseQRankSum=.;AS_FS=0;AS_MQ=60;AS_MQRankSum=.;AS_QD=27.64;AS_ReadPosRankSum=.;AS_SOR=0.963;DP=60;ExcessHet=0.1902;FS=0;MLEAC=4;MLEAF=0.5;MQ=60;NS=4;QD=27.54;SOR=0.963	GT:AD:DP:GQ:PL	0/0:27,0:27:69:0,69,1021	1/1:0,10:10:30:395,30,0
II	16243077	A	T	1189.53	AC=2;AF=0.5;AN=4;AS_BaseQRankSum=.;AS_FS=0;AS_MQ=60;AS_MQRankSum=.;AS_QD=37.73;AS_ReadPosRankSum=.;AS_SOR=0.76;DP=69;ExcessHet=0.1902;FS=0;MLEAC=4;MLEAF=0.5;MQ=60;NS=4;QD=26.8;SOR=0.76	GT:AD:DP:GQ:PL	0/0:29,0:29:81:0,81,1215	1/1:0,16:16:48:639,48,0
II	16243111	C	T	1216.53	AC=2;AF=0.5;AN=4;AS_BaseQRankSum=.;AS_FS=0;AS_MQ=60;AS_MQRankSum=.;AS_QD=32.36;AS_ReadPosRankSum=.;AS_SOR=0.976;DP=69;ExcessHet=0.1902;FS=0;MLEAC=4;MLEAF=0.5;MQ=60;NS=4;QD=24.52;SOR=0.976	GT:AD:DP:GQ:PL	0/0:29,0:29:75:0,75,1125	1/1:0,18:18:54:716,54,0
II	16243289	A	ATT	488.11	AC=2;AF=0.5;AN=4;AS_BaseQRankSum=.;AS_FS=0;AS_MQ=60;AS_MQRankSum=.;AS_QD=29.44;AS_ReadPosRankSum=.;AS_SOR=1.609;DP=50;ExcessHet=0.1902;FS=0;MLEAC=4;MLEAF=0.5;MQ=60;NS=4;QD=29.67;SOR=1.609	GT:AD:DP:GQ:PL	0/0:22,0:22:60:0,60,900	1/1:0,7:7:21:274,21,0
II	16243344	G	T	1042.15	AC=2;AF=0.5;AN=4;AS_BaseQRankSum=1.3;AS_FS=1.356;AS_MQ=60;AS_MQRankSum=0;AS_QD=28.94;AS_ReadPosRankSum=0;AS_SOR=0.446;BaseQRankSum=1.38;DP=61;ExcessHet=1.0474;FS=1.356;MLEAC=5;MLEAF=0.625;MQ=60;MQRankSum=0;NS=4;QD=28.95;ReadPosRankSum=0.072;SOR=0.446	GT:AD:DP:GQ:HP:HP_VAL:PL	0/0:25,0:25:66:.:.:0,66,990	1/1:0,6:6:18:.:.:270,18,0
II	16243436	A	G	1446.53	AC=2;AF=0.5;AN=4;AS_BaseQRankSum=.;AS_FS=0;AS_MQ=60;AS_MQRankSum=.;AS_QD=31.64;AS_ReadPosRankSum=.;AS_SOR=0.859;DP=76;ExcessHet=0.1902;FS=0;MLEAC=4;MLEAF=0.5;MQ=60;NS=4;QD=34.26;SOR=0.859	GT:AD:DP:GQ:PL	0/0:22,0:22:60:0,60,878	1/1:0,21:21:63:796,63,0
II	16243481	C	A	1412.53	AC=2;AF=0.5;AN=4;AS_BaseQRankSum=.;AS_FS=0;AS_MQ=60;AS_MQRankSum=.;AS_QD=29.17;AS_ReadPosRankSum=.;AS_SOR=1.022;DP=75;ExcessHet=0.1902;FS=0;MLEAC=4;MLEAF=0.5;MQ=60;NS=4;QD=29.83;SOR=1.022	GT:AD:DP:GQ:PL	0/0:21,0:21:60:0,60,900	1/1:0,20:20:60:848,60,0
II	16243483	C	A	1412.53	AC=2;AF=0.5;AN=4;AS_BaseQRankSum=.;AS_FS=0;AS_MQ=60;AS_MQRankSum=.;AS_QD=29.95;AS_ReadPosRankSum=.;AS_SOR=1.112;DP=74;ExcessHet=0.1902;FS=0;MLEAC=4;MLEAF=0.5;MQ=60;NS=4;QD=20.31;SOR=1.112	GT:AD:DP:GQ:PL	0/0:21,0:21:60:0,60,900	1/1:0,20:20:60:848,60,0
II	16243529	T	C	902.25	AC=2;AF=0.5;AN=4;AS_BaseQRankSum=1;AS_FS=0;AS_MQ=60;AS_MQRankSum=0;AS_QD=21.48;AS_ReadPosRankSum=1.6;AS_SOR=0.693;BaseQRankSum=1.08;DP=64;ExcessHet=1.0474;FS=0;MLEAC=5;MLEAF=0.625;MQ=60;MQRankSum=0;NS=4;QD=21.48;ReadPosRankSum=1.66;SOR=0.693	GT:AD:DP:GQ:HP:HP_VAL:PL	0/0:22,0:22:60:.:.:0,60,876	1/1:0,10:10:30:.:.:383,30,0
II	16243706	A	C	1425.26	AC=2;AF=0.5;AN=4;AS_BaseQRankSum=0.1;AS_FS=4.461;AS_MQ=60;AS_MQRankSum=0;AS_QD=28.5;AS_ReadPosRankSum=-0.2;AS_SOR=0.794;BaseQRankSum=0.125;DP=71;ExcessHet=1.0474;FS=4.461;MLEAC=5;MLEAF=0.625;MQ=60;MQRankSum=0;NS=4;QD=28.51;ReadPosRankSum=-0.175;SOR=0.794	GT:AD:DP:GQ:HP:HP_VAL:PL	0/0:20,0:20:60:.:.:0,60,822	1/1:0,10:10:30:.:.:409,30,0
II	16243754	A	T	1559.27	AC=2;AF=0.5;AN=4;AS_BaseQRankSum=1.1;AS_FS=0;AS_MQ=60;AS_MQRankSum=0;AS_QD=26.42;AS_ReadPosRankSum=-0.6;AS_SOR=0.68;BaseQRankSum=1.16;DP=81;ExcessHet=1.0474;FS=0;MLEAC=5;MLEAF=0.625;MQ=60;MQRankSum=0;NS=4;QD=26.43;ReadPosRankSum=-0.586;SOR=0.68	GT:AD:DP:GQ:HP:HP_VAL:PL	0/0:21,0:21:60:.:.:0,60,897	1/1:0,13:13:39:.:.:585,39,0
II	16243764	A	T	1470.27	AC=2;AF=0.5;AN=4;AS_BaseQRankSum=0.6;AS_FS=0;AS_MQ=60;AS_MQRankSum=0;AS_QD=24.5;AS_ReadPosRankSum=-1.4;AS_SOR=0.785;BaseQRankSum=0.692;DP=82;ExcessHet=1.0474;FS=0;MLEAC=5;MLEAF=0.625;MQ=60;MQRankSum=0;NS=4;QD=24.5;ReadPosRankSum=-1.339;SOR=0.785	GT:AD:DP:GQ:HP:HP_VAL:PL	0/0:21,0:21:60:.:.:0,60,897	1/1:0,13:13:39:.:.:585,39,0
II	16243819	G	T	1299.49	AC=2;AF=0.5;AN=4;AS_BaseQRankSum=.;AS_FS=0;AS_MQ=60;AS_MQRankSum=.;AS_QD=31.3;AS_ReadPosRankSum=.;AS_SOR=0.826;DP=82;ExcessHet=0.1902;FS=0;MLEAC=4;MLEAF=0.5;MQ=60;NS=4;QD=28.49;SOR=0.826	GT:AD:DP:GQ:PL	0/0:26,0:26:72:0,72,1080	1/1:0,8:8:24:357,24,0
II	16243899	G	A	1442.26	AC=2;AF=0.5;AN=4;AS_BaseQRankSum=0.4;AS_FS=3.796;AS_MQ=60;AS_MQRankSum=0;AS_QD=24.86;AS_ReadPosRankSum=-0.9;AS_SOR=0.711;BaseQRankSum=0.492;DP=82;ExcessHet=1.0474;FS=3.796;MLEAC=5;MLEAF=0.625;MQ=60;MQRankSum=0;NS=4;QD=24.87;ReadPosRankSum=-0.879;SOR=0.711	GT:AD:DP:GQ:HP:HP_VAL:PL	0/0:23,0:23:61:.:.:0,61,945	1/1:0,11:11:33:.:.:435,33,0
II	16244038	A	G	1507.7	AC=2;AF=0.5;AN=4;AS_BaseQRankSum=0.6;AS_FS=3.361;AS_MQ=60;AS_MQRankSum=0;AS_QD=29.12;AS_ReadPosRankSum=1.3;AS_SOR=1.019;BaseQRankSum=0.691;DP=93;ExcessHet=0.1902;FS=3.361;MLEAC=4;MLEAF=0.5;MQ=60;MQRankSum=0;NS=4;QD=25.39;ReadPosRankSum=1.37;SOR=1.019	GT:AD:DP:GQ:PL	0/0:27,0:27:72:0,72,1080	1/1:0,14:14:42:627,42,0
II	16244046	G	A	1420.7	AC=2;AF=0.5;AN=4;AS_BaseQRankSum=0.5;AS_FS=0;AS_MQ=60;AS_MQRankSum=0;AS_QD=25.58;AS_ReadPosRankSum=1.2;AS_SOR=0.83;BaseQRankSum=0.57;DP=88;ExcessHet=0.1902;FS=0;MLEAC=4;MLEAF=0.5;MQ=60;MQRankSum=0;NS=4;QD=32.15;ReadPosRankSum=1.21;SOR=0.83	GT:AD:DP:GQ:PL	0/0:26,0:26:72:0,72,1080	1/1:0,13:13:39:585,39,0
II	16244047	G	A	1422.53	AC=2;AF=0.5;AN=4;AS_BaseQRankSum=0.4;AS_FS=0;AS_MQ=60;AS_MQRankSum=0;AS_QD=29.93;AS_ReadPosRankSum=1.2;AS_SOR=0.776;BaseQRankSum=0.49;DP=87;ExcessHet=0.1902;FS=0;MLEAC=4;MLEAF=0.5;MQ=60;MQRankSum=0;NS=4;QD=29.44;ReadPosRankSum=1.21;SOR=0.776	GT:AD:DP:GQ:PL	0/0:26,0:26:72:0,72,1080	1/1:0,13:13:39:585,39,0
II	16244159	G	A	1978.06	AC=2;AF=0.5;AN=4;AS_BaseQRankSum=0;AS_FS=0;AS_MQ=60;AS_MQRankSum=0;AS_QD=32.22;AS_ReadPosRankSum=0.4;AS_SOR=0.909;BaseQRankSum=0;DP=76;ExcessHet=1.0474;FS=0;MLEAC=3;MLEAF=0.375;MQ=60;MQRankSum=0;NS=4;QD=29.41;ReadPosRankSum=0.48;SOR=0.909	GT:AD:DP:GQ:HP:HP_VAL:PL	1/1:0,30:30:89:.:.:1211,89,0	0/0:9,0:9:27:.:.:0,27,333
II	16244215	G	GTTT	1098.57	AC=2;AF=0.5;AN=4;AS_BaseQRankSum=0.6;AS_FS=5.606;AS_MQ=60;AS_MQRankSum=0;AS_QD=28.78;AS_ReadPosRankSum=-1.3;AS_SOR=1.484;BaseQRankSum=0.634;DP=85;ExcessHet=0.1902;FS=5.606;MLEAC=4;MLEAF=0.5;MQ=60;MQRankSum=0;NS=4;QD=30.69;ReadPosRankSum=-1.249;SOR=1.484	GT:AD:DP:GQ:PL	0/0:29,0:29:81:0,81,1215	1/1:0,12:12:36:540,36,0
II	16244232	G	A	1057.23	AC=2;AF=0.5;AN=4;AS_BaseQRankSum=0.4;AS_FS=12.181;AS_MQ=60;AS_MQRankSum=0;AS_QD=33.66;AS_ReadPosRankSum=-0.1;AS_SOR=2.134;BaseQRankSum=0.429;DP=86;ExcessHet=0.1902;FS=12.181;MLEAC=4;MLEAF=0.5;MQ=60;MQRankSum=0;NS=4;QD=30.64;ReadPosRankSum=-0.054;SOR=2.134	GT:AD:DP:GQ:PL	0/0:26,0:26:72:0,72,1080	1/1:0,10:10:29:367,29,0
II	16244544	T	C	1103.53	AC=2;AF=0.5;AN=4;AS_BaseQRankSum=.;AS_FS=0;AS_MQ=60;AS_MQRankSum=.;AS_QD=27.74;AS_ReadPosRankSum=.;AS_SOR=1.781;DP=66;ExcessHet=0.1902;FS=0;MLEAC=4;MLEAF=0.5;MQ=60;NS=4;QD=29.03;SOR=1.781	GT:AD:DP:GQ:PL	0/0:18,0:18:48:0,48,720	1/1:0,13:13:39:504,39,0
II	16244624	T	TC	963.25	AC=2;AF=0.5;AN=4;AS_BaseQRankSum=-0.6;AS_FS=3.144;AS_MQ=60;AS_MQRankSum=0;AS_QD=29.18;AS_ReadPosRankSum=0;AS_SOR=0.416;BaseQRankSum=-0.555;DP=70;ExcessHet=0.1902;FS=3.144;MLEAC=4;MLEAF=0.5;MQ=60;MQRankSum=0;NS=4;QD=29.19;ReadPosRankSum=0.091;SOR=0.416	GT:AD:DP:GQ:PL	0/0:16,0:16:45:0,45,675	1/1:0,14:14:42:445,42,0
II	16244708	G	T	763.2	AC=2;AF=0.5;AN=4;AS_BaseQRankSum=0;AS_FS=3.757;AS_MQ=60;AS_MQRankSum=0;AS_QD=33.71;AS_ReadPosRankSum=-1.7;AS_SOR=0.916;BaseQRankSum=0;DP=66;ExcessHet=1.0474;FS=3.757;MLEAC=3;MLEAF=0.375;MQ=60;MQRankSum=0;NS=4;QD=28.09;ReadPosRankSum=-1.645;SOR=0.916	GT:AD:DP:GQ:HP:HP_VAL:PL	0/0:30,0:30:90:.:.:0,90,1240	1/1:0,9:9:27:.:.:405,27,0
II	16244921	A	G	999	AC=2;AF=0.5;AN=4;AS_BaseQRankSum=1.8;AS_FS=6.3;AS_MQ=60;AS_MQRankSum=0;AS_QD=31.1;AS_ReadPosRankSum=-0.6;AS_SOR=1.806;BaseQRankSum=1.83;DP=65;ExcessHet=1.0474;FS=6.3;MLEAC=3;MLEAF=0.375;MQ=60;MQRankSum=0;NS=4;QD=27.45;ReadPosRankSum=-0.504;SOR=1.806	GT:AD:DP:GQ:HP:HP_VAL:PL	0/0:18,0:18:36:.:.:0,36,540	1/1:0,7:7:21:.:.:312,21,0
II	16245044	G	T	1665.27	AC=2;AF=0.5;AN=4;AS_BaseQRankSum=-0.5;AS_FS=0;AS_MQ=60;AS_MQRankSum=0;AS_QD=25.62;AS_ReadPosRankSum=2.1;AS_SOR=0.636;BaseQRankSum=-0.453;DP=97;ExcessHet=1.0474;FS=0;MLEAC=5;MLEAF=0.625;MQ=60;MQRankSum=0;NS=4;QD=25.62;ReadPosRankSum=2.12;SOR=0.636	GT:AD:DP:GQ:HP:HP_VAL:PL	0/0:30,0:30:75:.:.:0,75,1125	1/1:0,17:17:51:.:.:718,51,0
II	16245057	A	T	1793.27	AC=2;AF=0.5;AN=4;AS_BaseQRankSum=-0.2;AS_FS=3.717;AS_MQ=60;AS_MQRankSum=0;AS_QD=28.02;AS_ReadPosRankSum=0.1;AS_SOR=1.23;BaseQRankSum=-0.164;DP=93;ExcessHet=1.0474;FS=3.717;MLEAC=5;MLEAF=0.625;MQ=60;MQRankSum=0;NS=4;QD=28.02;ReadPosRankSum=0.116;SOR=1.23	GT:AD:DP:GQ:HP:HP_VAL:PL	0/0:26,0:26:75:.:.:0,75,1071	1/1:0,17:17:51:.:.:745,51,0
II	16245071	C	CA	1348.28	AC=2;AF=0.5;AN=4;AS_BaseQRankSum=.;AS_FS=0;AS_MQ=60;AS_MQRankSum=.;AS_QD=32.1;AS_ReadPosRankSum=.;AS_SOR=1.259;DP=91;ExcessHet=0.1902;FS=0;MLEAC=4;MLEAF=0.5;MQ=60;NS=4;QD=32.1;SOR=1.259	GT:AD:DP:GQ:PL	0/0:26,0:26:75:0,75,1071	1/1:0,14:14:42:457,42,0
II	16245310	G	A	1894.24	AC=2;AF=0.5;AN=4;AS_BaseQRankSum=-0.7;AS_FS=3.59;AS_MQ=60;AS_MQRankSum=0;AS_QD=32.87;AS_ReadPosRankSum=-0.4;AS_SOR=0.707;BaseQRankSum=-0.622;DP=99;ExcessHet=0.1902;FS=3.59;MLEAC=4;MLEAF=0.5;MQ=60;MQRankSum=0;NS=4;QD=27.49;ReadPosRankSum=-0.306;SOR=0.707	GT:AD:DP:GQ:PL	0/0:31,0:31:90:0,90,1350	1/1:0,14:14:42:537,42,0
II	16245569	G	C	1306.51	AC=2;AF=0.5;AN=4;AS_BaseQRankSum=-0.05;AS_FS=0;AS_MQ=60;AS_MQRankSum=0;AS_QD=32.7;AS_ReadPosRankSum=-0.3;AS_SOR=0.676;BaseQRankSum=0.61;DP=83;ExcessHet=0.1902;FS=0;MLEAC=4;MLEAF=0.5;MQ=60;MQRankSum=0;NS=4;QD=35.55;ReadPosRankSum=0.076;SOR=0.676	GT:AD:DP:GQ:PL	0/0:18,0:18:48:0,48,720	1/1:0,9:9:27:405,27,0
II	16245574	CTAGG	C	1400.9	AC=2;AF=0.5;AN=4;AS_BaseQRankSum=1.35;AS_FS=2.127;AS_MQ=60;AS_MQRankSum=0;AS_QD=27.96;AS_ReadPosRankSum=0.25;AS_SOR=1.005;BaseQRankSum=2.28;DP=82;ExcessHet=0.1902;FS=2.127;MLEAC=4;MLEAF=0.5;MQ=60;MQRankSum=0;NS=4;QD=28.24;ReadPosRankSum=0.521;SOR=1.005	GT:AD:DP:GQ:PL	0/0:19,0:19:48:0,48,720	1/1:0,9:9:30:447,30,0
II	16245596	C	G	1368.56	AC=2;AF=0.5;AN=4;AS_BaseQRankSum=0.5;AS_FS=1.008;AS_MQ=60;AS_MQRankSum=0;AS_QD=35.01;AS_ReadPosRankSum=0.4;AS_SOR=0.902;BaseQRankSum=0.549;DP=81;ExcessHet=0.1902;FS=1.008;MLEAC=4;MLEAF=0.5;MQ=60;MQRankSum=0;NS=4;QD=22.29;ReadPosRankSum=0.483;SOR=0.902	GT:AD:DP:GQ:PL	0/0:18,0:18:51:0,51,765	1/1:0,11:11:33:489,33,0
II	16245624	G	A	1515.27	AC=2;AF=0.5;AN=4;AS_BaseQRankSum=0.6;AS_FS=3.485;AS_MQ=60;AS_MQRankSum=0;AS_QD=22.28;AS_ReadPosRankSum=-0.8;AS_SOR=1.206;BaseQRankSum=0.611;DP=88;ExcessHet=1.0474;FS=3.485;MLEAC=5;MLEAF=0.625;MQ=60;MQRankSum=0;NS=4;QD=22.28;ReadPosRankSum=-0.77;SOR=1.206	GT:AD:DP:GQ:HP:HP_VAL:PL	0/0:19,0:19:54:.:.:0,54,810	1/1:0,14:14:42:.:.:535,42,0
II	16245676	C	T	1729.3	AC=2;AF=0.5;AN=4;AS_BaseQRankSum=0.8;AS_FS=3.275;AS_MQ=60;AS_MQRankSum=0;AS_QD=24.01;AS_ReadPosRankSum=1.2;AS_SOR=0.898;BaseQRankSum=0.843;DP=102;ExcessHet=1.0474;FS=3.275;MLEAC=4;MLEAF=0.5;MQ=60;MQRankSum=0;NS=4;QD=24.02;ReadPosRankSum=1.29;SOR=0.898	GT:AD:DP:GQ:HP:HP_VAL:PL	0/0:29,0:29:81:.:.:0,81,1215	1/1:0,19:19:57:.:.:727,57,0
II	16245708	C	T	1839.53	AC=2;AF=0.5;AN=4;AS_BaseQRankSum=.;AS_FS=0;AS_MQ=60;AS_MQRankSum=.;AS_QD=38.82;AS_ReadPosRankSum=.;AS_SOR=0.929;DP=101;ExcessHet=0.1902;FS=0;MLEAC=4;MLEAF=0.5;MQ=60;NS=4;QD=28.71;SOR=0.929	GT:AD:DP:GQ:PL	0/0:26,0:26:72:0,72,1080	1/1:0,20:20:60:770,60,0
II	16246158	C	T	1131.46	AC=2;AF=0.5;AN=4;AS_BaseQRankSum=0;AS_FS=0;AS_MQ=60;AS_MQRankSum=0;AS_QD=26.2;AS_ReadPosRankSum=1.7;AS_SOR=0.392;BaseQRankSum=0;DP=86;ExcessHet=0.1902;FS=0;MLEAC=3;MLEAF=0.375;MQ=60;MQRankSum=0;NS=4;QD=31.46;ReadPosRankSum=1.74;SOR=0.392	GT:AD:DP:GQ:PL	0/0:34,0:34:93:0,93,1395	1/1:0,14:14:42:524,42,0
II	16246491	T	C	1470.25	AC=2;AF=0.5;AN=4;AS_BaseQRankSum=.;AS_FS=0;AS_MQ=60;AS_MQRankSum=.;AS_QD=30.83;AS_ReadPosRankSum=.;AS_SOR=0.804;DP=79;ExcessHet=0.1902;FS=0;MLEAC=4;MLEAF=0.5;MQ=60;NS=4;QD=35.5;SOR=0.804	GT:AD:DP:GQ:PL	0/0:19,0:19:57:0,57,787	1/1:0,12:12:36:448,36,0
II	16246663	G	A	1851.26	AC=2;AF=0.5;AN=4;AS_BaseQRankSum=-0.2;AS_FS=9.223;AS_MQ=60;AS_MQRankSum=0;AS_QD=22.3;AS_ReadPosRankSum=-1.9;AS_SOR=0.688;BaseQRankSum=-0.157;DP=110;ExcessHet=1.0474;FS=9.223;MLEAC=5;MLEAF=0.625;MQ=60;MQRankSum=0;NS=4;QD=22.3;ReadPosRankSum=-1.899;SOR=0.688	GT:AD:DP:GQ:HP:HP_VAL:PL	0/0:27,0:27:70:.:.:0,70,1062	1/1:0,12:12:36:.:.:491,36,0
II	16246857	C	A	1513.21	AC=2;AF=0.5;AN=4;AS_BaseQRankSum=.;AS_FS=0;AS_MQ=60;AS_MQRankSum=.;AS_QD=26.83;AS_ReadPosRankSum=.;AS_SOR=0.914;DP=99;ExcessHet=0.1902;FS=0;MLEAC=4;MLEAF=0.5;MQ=60;NS=4;QD=26.82;SOR=0.914	GT:AD:DP:GQ:PL	0/0:21,0:21:48:0,48,720	1/1:0,8:8:24:296,24,0
II	16246967	A	C	1773.25	AC=2;AF=0.5;AN=4;AS_BaseQRankSum=-1.45;AS_FS=0.869;AS_MQ=60;AS_MQRankSum=0;AS_QD=22.44;AS_ReadPosRankSum=-0.15;AS_SOR=0.871;BaseQRankSum=-0.391;DP=109;ExcessHet=1.0474;FS=0.869;MLEAC=5;MLEAF=0.625;MQ=60;MQRankSum=0;NS=4;QD=22.45;ReadPosRankSum=0.946;SOR=0.871	GT:AD:DP:GQ:HP:HP_VAL:PL	0/0:30,0:30:63:.:.:0,63,945	1/1:0,9:9:27:.:.:353,27,0
II	16247148	G	A	1412.26	AC=2;AF=0.5;AN=4;AS_BaseQRankSum=-0.8;AS_FS=2.155;AS_MQ=59.47;AS_MQRankSum=0;AS_QD=22.77;AS_ReadPosRankSum=-0.7;AS_SOR=1.056;BaseQRankSum=-0.776;DP=84;ExcessHet=1.0474;FS=2.155;MLEAC=5;MLEAF=0.625;MQ=59.7;MQRankSum=0;NS=4;QD=22.78;ReadPosRankSum=-0.649;SOR=1.056	GT:AD:DP:GQ:HP:HP_VAL:PL	0/0:21,0:21:60:.:.:0,60,900	1/1:0,11:11:33:.:.:492,33,0
II	16247471	G	A	2267.27	AC=2;AF=0.5;AN=4;AS_BaseQRankSum=0.7;AS_FS=1.968;AS_MQ=60;AS_MQRankSum=0;AS_QD=28.7;AS_ReadPosRankSum=-1.6;AS_SOR=0.889;BaseQRankSum=0.761;DP=100;ExcessHet=1.0474;FS=1.968;MLEAC=5;MLEAF=0.625;MQ=60;MQRankSum=0;NS=4;QD=28.7;ReadPosRankSum=-1.523;SOR=0.889	GT:AD:DP:GQ:HP:HP_VAL:PL	0/0:20,0:20:54:.:.:0,54,810	1/1:0,19:19:57:.:.:848,57,0
II	16247721	T	C	1458.24	AC=2;AF=0.5;AN=4;AS_BaseQRankSum=.;AS_FS=0;AS_MQ=60;AS_MQRankSum=.;AS_QD=27.65;AS_ReadPosRankSum=.;AS_SOR=0.869;DP=89;ExcessHet=0.1902;FS=0;MLEAC=4;MLEAF=0.5;MQ=60;NS=4;QD=31.09;SOR=0.869	GT:AD:DP:GQ:PL	0/0:22,0:22:57:0,57,855	1/1:0,13:13:39:567,39,0
II	16247870	G	A	2207.12	AC=2;AF=0.5;AN=4;AS_BaseQRankSum=-1.2;AS_FS=0;AS_MQ=60;AS_MQRankSum=0;AS_QD=28.16;AS_ReadPosRankSum=-1.2;AS_SOR=0.435;BaseQRankSum=-1.141;DP=110;ExcessHet=1.0474;FS=0;MLEAC=3;MLEAF=0.375;MQ=60;MQRankSum=0;NS=4;QD=28.87;ReadPosRankSum=-1.124;SOR=0.435	GT:AD:DP:GQ:HP:HP_VAL:PL	1/1:0,18:18:54:.:.:695,54,0	0/0:22,0:22:63:.:.:0,63,882
II	16248148	G	A	1936.24	AC=2;AF=0.5;AN=4;AS_BaseQRankSum=-0.5;AS_FS=2.991;AS_MQ=60;AS_MQRankSum=0;AS_QD=35.62;AS_ReadPosRankSum=-0.2;AS_SOR=0.163;BaseQRankSum=-0.466;DP=79;ExcessHet=1.0474;FS=2.991;MLEAC=3;MLEAF=0.375;MQ=60;MQRankSum=0;NS=4;QD=29.73;ReadPosRankSum=-0.109;SOR=0.163	GT:AD:DP:GQ:HP:HP_VAL:PL	1/1:0,29:29:86:.:.:1126,86,0	0/0:7,0:7:21:.:.:0,21,283
II	16248312	A	G	1474.52	AC=2;AF=0.5;AN=4;AS_BaseQRankSum=0.15;AS_FS=1.187;AS_MQ=60;AS_MQRankSum=0;AS_QD=26.83;AS_ReadPosRankSum=-0.65;AS_SOR=0.512;BaseQRankSum=0.692;DP=74;ExcessHet=1.0474;FS=1.187;MLEAC=3;MLEAF=0.375;MQ=60;MQRankSum=0;NS=4;QD=31.4;ReadPosRankSum=0.248;SOR=0.512	GT:AD:DP:GQ:HP:HP_VAL:PL	0/0:21,0:21:60:.:.:0,60,900	1/1:0,11:11:33:.:.:411,33,0
II	16248366	T	C	1454.26	AC=2;AF=0.5;AN=4;AS_BaseQRankSum=1.4;AS_FS=2.838;AS_MQ=60;AS_MQRankSum=0;AS_QD=29.08;AS_ReadPosRankSum=0.8;AS_SOR=0.591;BaseQRankSum=2.09;DP=78;ExcessHet=1.0474;FS=2.838;MLEAC=5;MLEAF=0.625;MQ=60;MQRankSum=0;NS=4;QD=29.09;ReadPosRankSum=1.59;SOR=0.591	GT:AD:DP:GQ:HP:HP_VAL:PL	0/0:28,0:28:75:.:.:0,75,1125	1/1:0,13:13:39:.:.:504,39,0
II	16248432	A	T	1132.94	AC=2;AF=0.5;AN=4;AS_BaseQRankSum=-0.4;AS_FS=0;AS_MQ=60;AS_MQRankSum=0;AS_QD=33.75;AS_ReadPosRankSum=-1.6;AS_SOR=0.859;BaseQRankSum=-0.362;DP=65;ExcessHet=0.1902;FS=0;MLEAC=4;MLEAF=0.5;MQ=60;MQRankSum=0;NS=4;QD=30.02;ReadPosRankSum=-1.574;SOR=0.859	GT:AD:DP:GQ:PL	0/0:18,0:18:54:0,54,677	1/1:0,8:8:24:354,24,0
II	16248460	T	A	1294.33	AC=2;AF=0.5;AN=4;AS_BaseQRankSum=0.7;AS_FS=2.707;AS_MQ=60;AS_MQRankSum=0;AS_QD=27.29;AS_ReadPosRankSum=-0.3;AS_SOR=1.751;BaseQRankSum=0.764;DP=85;ExcessHet=1.0474;FS=2.707;MLEAC=3;MLEAF=0.375;MQ=60;MQRankSum=0;NS=4;QD=31.39;ReadPosRankSum=-0.232;SOR=1.751	GT:AD:DP:GQ:HP:HP_VAL:PL	0/0:29,0:29:81:.:.:0,81,1192	1/1:0,8:8:24:.:.:345,24,0
II	16248519	T	C	1360.26	AC=2;AF=0.5;AN=4;AS_BaseQRankSum=-0.2;AS_FS=4.102;AS_MQ=60;AS_MQRankSum=0;AS_QD=30.78;AS_ReadPosRankSum=0.8;AS_SOR=1.081;BaseQRankSum=-0.144;DP=93;ExcessHet=0.1902;FS=4.102;MLEAC=4;MLEAF=0.5;MQ=60;MQRankSum=0;NS=4;QD=27.66;ReadPosRankSum=0.868;SOR=1.081	GT:AD:DP:GQ:PL	0/0:34,0:34:78:0,78,1170	1/1:0,10:10:30:309,30,0
II	16248604	A	G	1828.24	AC=2;AF=0.5;AN=4;AS_BaseQRankSum=-0.3;AS_FS=3.203;AS_MQ=60;AS_MQRankSum=0;AS_QD=28.08;AS_ReadPosRankSum=-0.9;AS_SOR=0.433;BaseQRankSum=-0.235;DP=88;ExcessHet=0.1902;FS=3.203;MLEAC=4;MLEAF=0.5;MQ=60;MQRankSum=0;NS=4;QD=31.36;ReadPosRankSum=-0.836;SOR=0.433	GT:AD:DP:GQ:PL	1/1:0,19:19:57:751,57,0	0/0:15,0:15:42:0,42,630
II	16248817	C	T	1606.24	AC=2;AF=0.5;AN=4;AS_BaseQRankSum=-0.5;AS_FS=0;AS_MQ=60;AS_MQRankSum=0;AS_QD=29.52;AS_ReadPosRankSum=-0.9;AS_SOR=0.286;BaseQRankSum=-0.46;DP=100;ExcessHet=0.1902;FS=0;MLEAC=4;MLEAF=0.5;MQ=60;MQRankSum=0;NS=4;QD=29.76;ReadPosRankSum=-0.896;SOR=0.286	GT:AD:DP:GQ:PL	0/0:23,0:23:57:0,57,855	1/1:0,11:11:33:387,33,0
II	16249077	G	A	1098.15	AC=2;AF=0.5;AN=4;AS_BaseQRankSum=0.8;AS_FS=5.477;AS_MQ=60;AS_MQRankSum=0;AS_QD=21.12;AS_ReadPosRankSum=0.8;AS_SOR=0.687;BaseQRankSum=0.89;DP=69;ExcessHet=1.0474;FS=5.477;MLEAC=5;MLEAF=0.625;MQ=60;MQRankSum=0;NS=4;QD=21.12;ReadPosRankSum=0.818;SOR=0.687	GT:AD:DP:GQ:HP:HP_VAL:PL	0/0:17,0:17:45:.:.:0,45,675	1/1:0,6:6:18:.:.:268,18,0
II	16249158	C	T	2071.08	AC=2;AF=0.5;AN=4;AS_BaseQRankSum=1.5;AS_FS=0;AS_MQ=60;AS_MQRankSum=0;AS_QD=28.08;AS_ReadPosRankSum=1;AS_SOR=0.994;BaseQRankSum=1.58;DP=84;ExcessHet=1.0474;FS=0;MLEAC=3;MLEAF=0.375;MQ=60;MQRankSum=0;NS=4;QD=33.52;ReadPosRankSum=1.09;SOR=0.994	GT:AD:DP:GQ:HP:HP_VAL:PL	1/1:0,28:28:84:.:.:1144,84,0	0/0:7,0:7:21:.:.:0,21,255
II	16249434	G	T	1369.19	AC=2;AF=0.5;AN=4;AS_BaseQRankSum=.;AS_FS=0;AS_MQ=60;AS_MQRankSum=.;AS_QD=26.5;AS_ReadPosRankSum=.;AS_SOR=0.752;DP=70;ExcessHet=0.1902;FS=0;MLEAC=4;MLEAF=0.5;MQ=60;NS=4;QD=25.92;SOR=0.752	GT:AD:DP:GQ:PL	0/0:22,0:22:51:0,51,765	1/1:0,7:7:21:271,21,0
II	16249466	A	G	1247.67	AC=2;AF=0.5;AN=4;AS_BaseQRankSum=.;AS_FS=0;AS_MQ=60;AS_MQRankSum=.;AS_QD=26.2;AS_ReadPosRankSum=.;AS_SOR=0.693;DP=71;ExcessHet=0.1902;FS=0;MLEAC=4;MLEAF=0.5;MQ=60;NS=4;QD=27.24;SOR=0.693	GT:AD:DP:GQ:PL	0/0:22,0:22:60:0,60,900	1/1:0,9:9:27:361,27,0
II	16249609	T	G	1546.21	AC=2;AF=0.5;AN=4;AS_BaseQRankSum=.;AS_FS=0;AS_MQ=60;AS_MQRankSum=.;AS_QD=33.14;AS_ReadPosRankSum=.;AS_SOR=1.179;DP=80;ExcessHet=0.1902;FS=0;MLEAC=4;MLEAF=0.5;MQ=60;NS=4;QD=28.42;SOR=1.179	GT:AD:DP:GQ:PL	0/0:25,0:25:57:0,57,855	1/1:0,8:8:24:349,24,0
II	16249952	GA	G	629.18	AC=2;AF=0.5;AN=4;AS_BaseQRankSum=0;AS_FS=0;AS_MQ=60;AS_MQRankSum=0;AS_QD=28.59;AS_ReadPosRankSum=-1.3;AS_SOR=0.26;BaseQRankSum=0;DP=64;ExcessHet=0.1902;FS=0;MLEAC=4;MLEAF=0.5;MQ=60;MQRankSum=0;NS=4;QD=28.6;ReadPosRankSum=-1.25;SOR=0.26	GT:AD:DP:GQ:PL	0/0:22,0:22:60:0,60,900	1/1:0,8:8:24:261,24,0
II	16250000	C	A	1056.21	AC=2;AF=0.5;AN=4;AS_BaseQRankSum=.;AS_FS=0;AS_MQ=60;AS_MQRankSum=.;AS_QD=30.62;AS_ReadPosRankSum=.;AS_SOR=1.136;DP=66;ExcessHet=0.1902;FS=0;MLEAC=4;MLEAF=0.5;MQ=60;NS=4;QD=26.05;SOR=1.136	GT:AD:DP:GQ:PL	0/0:22,0:22:57:0,57,855	1/1:0,8:8:24:331,24,0
II	16252857	A	T	1403.24	AC=2;AF=0.5;AN=4;AS_BaseQRankSum=.;AS_FS=0;AS_MQ=60;AS_MQRankSum=.;AS_QD=26.62;AS_ReadPosRankSum=.;AS_SOR=1.542;DP=73;ExcessHet=0.1902;FS=0;MLEAC=4;MLEAF=0.5;MQ=60;NS=4;QD=31.23;SOR=1.542	GT:AD:DP:GQ:PL	0/0:19,0:19:57:0,57,832	1/1:0,13:13:39:531,39,0
II	16255769	T	A	1619.29	AC=2;AF=0.5;AN=4;AS_BaseQRankSum=-0.7;AS_FS=7.586;AS_MQ=60;AS_MQRankSum=0;AS_QD=28.64;AS_ReadPosRankSum=0.5;AS_SOR=0.859;BaseQRankSum=-0.607;DP=76;ExcessHet=1.0474;FS=7.586;MLEAC=3;MLEAF=0.375;MQ=60;MQRankSum=0;NS=4;QD=31.77;ReadPosRankSum=0.51;SOR=0.859	GT:AD:DP:GQ:HP:HP_VAL:PL	1/1:0,25:25:75:.:.:1107,75,0	0/0:18,0:18:54:.:.:0,54,740
II	16258166	A	G	1155.25	AC=2;AF=0.5;AN=4;AS_BaseQRankSum=0.9;AS_FS=4.244;AS_MQ=60;AS_MQRankSum=0;AS_QD=23.1;AS_ReadPosRankSum=-0.3;AS_SOR=0.249;BaseQRankSum=0.919;DP=76;ExcessHet=1.0474;FS=4.244;MLEAC=5;MLEAF=0.625;MQ=60;MQRankSum=0;NS=4;QD=23.1;ReadPosRankSum=-0.219;SOR=0.249	GT:AD:DP:GQ:HP:HP_VAL:PL	0/0:25,0:25:72:.:.:0,72,954	1/1:0,11:11:33:.:.:465,33,0
II	16259477	A	C	2654.54	AC=2;AF=0.5;AN=4;AS_BaseQRankSum=.;AS_FS=0;AS_MQ=60;AS_MQRankSum=.;AS_QD=34.61;AS_ReadPosRankSum=.;AS_SOR=1.071;DP=112;ExcessHet=0.1902;FS=0;MLEAC=4;MLEAF=0.5;MQ=60;NS=4;QD=34.9;SOR=1.071	GT:AD:DP:GQ:PL	1/1:0,26:26:78:1153,78,0	0/0:16,0:16:36:0,36,563
II	16261246	C	T	2680.14	AC=2;AF=0.5;AN=4;AS_BaseQRankSum=0.4;AS_FS=6.186;AS_MQ=60;AS_MQRankSum=0;AS_QD=35.78;AS_ReadPosRankSum=0.8;AS_SOR=0.061;BaseQRankSum=0.416;DP=114;ExcessHet=1.0474;FS=6.186;MLEAC=3;MLEAF=0.375;MQ=60;MQRankSum=0;NS=4;QD=27.96;ReadPosRankSum=0.802;SOR=0.061	GT:AD:DP:GQ:HP:HP_VAL:PL	1/1:0,30:30:90:.:.:1189,90,0	0/0:12,0:12:36:.:.:0,36,414
II	16261842	C	G	1768.23	AC=2;AF=0.5;AN=4;AS_BaseQRankSum=-0.4;AS_FS=3.324;AS_MQ=60;AS_MQRankSum=0;AS_QD=30.79;AS_ReadPosRankSum=0.1;AS_SOR=0.525;BaseQRankSum=-0.337;DP=102;ExcessHet=0.1902;FS=3.324;MLEAC=4;MLEAF=0.5;MQ=60;MQRankSum=0;NS=4;QD=21.66;ReadPosRankSum=0.158;SOR=0.525	GT:AD:DP:GQ:PL	0/0:22,0:22:57:0,57,855	1/1:0,10:10:30:437,30,0
II	16262058	A	C	1829.05	AC=2;AF=0.5;AN=4;AS_BaseQRankSum=0.9;AS_FS=0;AS_MQ=60;AS_MQRankSum=0;AS_QD=28.94;AS_ReadPosRankSum=1.5;AS_SOR=0.395;BaseQRankSum=0.991;DP=91;ExcessHet=1.0474;FS=0;MLEAC=3;MLEAF=0.375;MQ=60;MQRankSum=0;NS=4;QD=31.17;ReadPosRankSum=1.56;SOR=0.395	GT:AD:DP:GQ:HP:HP_VAL:PL	1/1:0,27:27:81:.:.:1113,81,0	0/0:13,0:13:39:.:.:0,39,581
II	16263039	C	CTT	785.39	AC=2;AF=0.333333;AN=4;AS_BaseQRankSum=.;AS_FS=0;AS_MQ=59.73;AS_MQRankSum=.;AS_QD=31.99;AS_ReadPosRankSum=.;AS_SOR=0.99;DP=58;ExcessHet=0.1902;FS=0;MLEAC=4;MLEAF=0.5;MQ=59.77;NS=4;QD=27.72;SOR=0.99	GT:AD:DP:FT:GQ:PL	1/1:0,18:18:PASS:54:689,54,0	0/0:12,0:12:PASS:0:0,0,246
II	16263053	CA	C	876.9	AC=2;AF=0.333333;AN=4;AS_BaseQRankSum=.;AS_FS=0;AS_MQ=59.7;AS_MQRankSum=.;AS_QD=29.78;AS_ReadPosRankSum=.;AS_SOR=1.022;DP=55;ExcessHet=0.4576;FS=0;MLEAC=4;MLEAF=0.5;MQ=59.75;NS=4;QD=28.2;SOR=1.022	GT:AD:DP:FT:GQ:PL	1/1:0,16:16:PASS:54:810,54,0	0/0:11,0:11:PASS:0:0,0,70
II	16264730	ATAG	A	1415.07	AC=2;AF=0.5;AN=4;AS_BaseQRankSum=-0.5;AS_FS=3.979;AS_MQ=60;AS_MQRankSum=0;AS_QD=30.42;AS_ReadPosRankSum=0.2;AS_SOR=1;BaseQRankSum=-0.477;DP=87;ExcessHet=0.1902;FS=3.979;MLEAC=4;MLEAF=0.5;MQ=60;MQRankSum=0;NS=4;QD=29.8;ReadPosRankSum=0.289;SOR=1	GT:AD:DP:GQ:PL	0/0:28,0:28:81:0,81,1215	1/1:0,11:11:33:488,33,0
II	16270616	C	T	1384.27	AC=2;AF=0.5;AN=4;AS_BaseQRankSum=0.5;AS_FS=6.407;AS_MQ=60;AS_MQRankSum=0;AS_QD=27.68;AS_ReadPosRankSum=-0.5;AS_SOR=0.288;BaseQRankSum=0.56;DP=80;ExcessHet=1.0474;FS=6.407;MLEAC=5;MLEAF=0.625;MQ=60;MQRankSum=0;NS=4;QD=27.69;ReadPosRankSum=-0.424;SOR=0.288	GT:AD:DP:GQ:HP:HP_VAL:PL	0/0:30,0:30:81:.:.:0,81,1215	1/1:0,14:14:42:.:.:630,42,0
II	16270990	T	A	1592.05	AC=2;AF=0.5;AN=4;AS_BaseQRankSum=-0.4;AS_FS=3.112;AS_MQ=60;AS_MQRankSum=0;AS_QD=38.25;AS_ReadPosRankSum=-0.4;AS_SOR=0.189;BaseQRankSum=-0.374;DP=80;ExcessHet=1.0474;FS=3.112;MLEAC=3;MLEAF=0.375;MQ=60;MQRankSum=0;NS=4;QD=27.03;ReadPosRankSum=-0.333;SOR=0.189	GT:AD:DP:GQ:HP:HP_VAL:PL	1/1:0,24:24:72:.:.:925,72,0	0/0:12,0:12:36:.:.:0,36,426
II	16272250	G	A	2171.05	AC=2;AF=0.5;AN=4;AS_BaseQRankSum=0.6;AS_FS=0;AS_MQ=60;AS_MQRankSum=0;AS_QD=28.59;AS_ReadPosRankSum=0.6;AS_SOR=0.804;BaseQRankSum=0.648;DP=100;ExcessHet=1.0474;FS=0;MLEAC=3;MLEAF=0.375;MQ=60;MQRankSum=0;NS=4;QD=29.74;ReadPosRankSum=0.657;SOR=0.804	GT:AD:DP:GQ:HP:HP_VAL:PL	1/1:0,31:31:93:.:.:1208,93,0	0/0:10,0:10:27:.:.:0,27,405
II	16274268	C	G	1524.67	AC=2;AF=0.5;AN=4;AS_BaseQRankSum=2.8;AS_FS=0;AS_MQ=59.57;AS_MQRankSum=-0.2;AS_QD=27.15;AS_ReadPosRankSum=0.7;AS_SOR=0.85;BaseQRankSum=2.8;DP=68;ExcessHet=1.0474;FS=0;MLEAC=3;MLEAF=0.375;MQ=59.61;MQRankSum=-0.167;NS=4;QD=27.53;ReadPosRankSum=0.758;SOR=0.85	GT:AD:DP:GQ:HP:HP_VAL:PL	1/1:0,21:21:63:.:.:809,63,0	0/0:7,0:7:21:.:.:0,21,207
II	16275197	C	T	1866.18	AC=2;AF=0.5;AN=4;AS_BaseQRankSum=0;AS_FS=0;AS_MQ=60;AS_MQRankSum=0;AS_QD=30.16;AS_ReadPosRankSum=0.2;AS_SOR=0.299;BaseQRankSum=0;DP=73;ExcessHet=0.1902;FS=0;MLEAC=4;MLEAF=0.5;MQ=60;MQRankSum=0;NS=4;QD=29.75;ReadPosRankSum=0.29;SOR=0.299	GT:AD:DP:GQ:PL	1/1:0,29:29:87:1167,87,0	0/0:8,0:8:21:0,21,315
II	16275346	T	G	1981.17	AC=2;AF=0.5;AN=4;AS_BaseQRankSum=-0.3;AS_FS=8.731;AS_MQ=60;AS_MQRankSum=0;AS_QD=26.41;AS_ReadPosRankSum=-0.15;AS_SOR=1.182;BaseQRankSum=0.841;DP=98;ExcessHet=1.0474;FS=8.731;MLEAC=5;MLEAF=0.625;MQ=60;MQRankSum=0;NS=4;QD=26.42;ReadPosRankSum=0.623;SOR=1.182	GT:AD:DP:GQ:HP:HP_VAL:PL	0/0:23,0:23:54:.:.:0,54,810	1/1:0,16:16:48:.:.:637,48,0
II	16275352	CT	C	1151.81	AC=2;AF=0.5;AN=4;AS_BaseQRankSum=-0.65;AS_FS=9.539;AS_MQ=60;AS_MQRankSum=0;AS_QD=27.43;AS_ReadPosRankSum=0.55;AS_SOR=1.273;BaseQRankSum=-0.424;DP=89;ExcessHet=0.1902;FS=9.539;MLEAC=4;MLEAF=0.5;MQ=60;MQRankSum=0;NS=4;QD=27.42;ReadPosRankSum=0.695;SOR=1.273	GT:AD:DP:GQ:PL	0/0:19,0:19:48:0,48,720	1/1:0,15:15:45:471,45,0
II	16276049	G	A	1190.27	AC=2;AF=0.5;AN=4;AS_BaseQRankSum=-0.9;AS_FS=0;AS_MQ=58.65;AS_MQRankSum=0.3;AS_QD=20.17;AS_ReadPosRankSum=-0.3;AS_SOR=0.752;BaseQRankSum=-0.836;DP=79;ExcessHet=1.0474;FS=0;MLEAC=5;MLEAF=0.625;MQ=56.01;MQRankSum=0.333;NS=4;QD=20.17;ReadPosRankSum=-0.215;SOR=0.752	GT:AD:DP:GQ:HP:HP_VAL:PL	0/0:20,0:20:60:.:.:0,60,703	1/1:0,14:14:42:.:.:487,42,0
II	16277882	T	G	1648.07	AC=2;AF=0.5;AN=4;AS_BaseQRankSum=-0.2;AS_FS=0;AS_MQ=60;AS_MQRankSum=0;AS_QD=27.72;AS_ReadPosRankSum=-1.5;AS_SOR=0.264;BaseQRankSum=-0.166;DP=74;ExcessHet=0.1902;FS=0;MLEAC=4;MLEAF=0.5;MQ=60;MQRankSum=0;NS=4;QD=26.78;ReadPosRankSum=-1.476;SOR=0.264	GT:AD:DP:GQ:PL	1/1:0,21:21:63:905,63,0	0/0:12,0:12:33:0,33,495
II	16279304	A	T	1109.26	AC=2;AF=0.5;AN=4;AS_BaseQRankSum=0.9;AS_FS=3.227;AS_MQ=60;AS_MQRankSum=0;AS_QD=29.97;AS_ReadPosRankSum=1.1;AS_SOR=0.543;BaseQRankSum=0.937;DP=59;ExcessHet=1.0474;FS=3.227;MLEAC=5;MLEAF=0.625;MQ=59.74;MQRankSum=0;NS=4;QD=29.98;ReadPosRankSum=1.19;SOR=0.543	GT:AD:DP:GQ:HP:HP_VAL:PL	0/0:21,0:21:60:.:.:0,60,900	1/1:0,13:13:39:.:.:585,39,0
II	16279583	T	C	743.2	AC=2;AF=0.5;AN=4;AS_BaseQRankSum=.;AS_FS=0;AS_MQ=57.03;AS_MQRankSum=.;AS_QD=31.43;AS_ReadPosRankSum=.;AS_SOR=0.804;DP=50;ExcessHet=0.1902;FS=0;MLEAC=4;MLEAF=0.5;MQ=57.03;NS=4;QD=33.4;SOR=0.804	GT:AD:DP:GQ:PL	0/0:16,0:16:42:0,42,630	1/1:0,9:9:27:405,27,0
II	16280147	A	T	1411.24	AC=2;AF=0.5;AN=4;AS_BaseQRankSum=.;AS_FS=0;AS_MQ=60;AS_MQRankSum=.;AS_QD=29.22;AS_ReadPosRankSum=.;AS_SOR=1.085;DP=75;ExcessHet=0.1902;FS=0;MLEAC=4;MLEAF=0.5;MQ=60;NS=4;QD=27.44;SOR=1.085	GT:AD:DP:GQ:PL	0/0:19,0:19:48:0,48,720	1/1:0,17:17:51:674,51,0
II	16281046	A	AT	952.39	AC=2;AF=0.5;AN=4;AS_BaseQRankSum=.;AS_FS=0;AS_MQ=60;AS_MQRankSum=.;AS_QD=30.11;AS_ReadPosRankSum=.;AS_SOR=2.636;DP=42;ExcessHet=0.1902;FS=0;MLEAC=4;MLEAF=0.5;MQ=60;NS=4;QD=29.75;SOR=2.636	GT:AD:DP:GQ:PL	0/0:14,0:14:24:0,24,360	1/1:0,10:10:33:495,33,0
II	16281055	T	TA	872.28	AC=2;AF=0.5;AN=4;AS_BaseQRankSum=.;AS_FS=0;AS_MQ=60;AS_MQRankSum=.;AS_QD=34.04;AS_ReadPosRankSum=.;AS_SOR=2.419;DP=40;ExcessHet=0.1902;FS=0;MLEAC=4;MLEAF=0.5;MQ=60;NS=4;QD=26.44;SOR=2.419	GT:AD:DP:GQ:PL	1/1:0,10:10:36:509,36,0	0/0:10,0:10:27:0,27,405
II	16281838	T	C	358.57	AC=2;AF=0.333333;AN=4;AS_BaseQRankSum=.;AS_FS=0;AS_MQ=54.07;AS_MQRankSum=.;AS_QD=27.35;AS_ReadPosRankSum=.;AS_SOR=1.402;DP=46;ExcessHet=0.1902;FS=0;MLEAC=4;MLEAF=0.5;MQ=55.96;NS=4;QD=35.12;SOR=1.402	GT:AD:DP:FT:GQ:PL	0/0:22,0:22:PASS:0:0,0,571	1/1:0,5:5:PASS:15:207,15,0
II	16282375	T	C	1282.08	AC=2;AF=0.5;AN=4;AS_BaseQRankSum=-0.45;AS_FS=2.477;AS_MQ=60;AS_MQRankSum=0;AS_QD=24.65;AS_ReadPosRankSum=-0.1;AS_SOR=0.679;BaseQRankSum=-0.166;DP=77;ExcessHet=1.0474;FS=2.477;MLEAC=5;MLEAF=0.625;MQ=60;MQRankSum=0;NS=4;QD=24.66;ReadPosRankSum=1.24;SOR=0.679	GT:AD:DP:GQ:HP:HP_VAL:PL	0/0:24,0:24:72:.:.:0,72,938	1/1:0,10:10:30:.:.:428,30,0
II	16282718	C	G	1455.93	AC=2;AF=0.5;AN=4;AS_BaseQRankSum=0.5;AS_FS=1.009;AS_MQ=60;AS_MQRankSum=0;AS_QD=24.27;AS_ReadPosRankSum=0.2;AS_SOR=0.509;BaseQRankSum=1.03;DP=78;ExcessHet=1.0474;FS=1.009;MLEAC=5;MLEAF=0.625;MQ=60;MQRankSum=0;NS=4;QD=24.27;ReadPosRankSum=0.823;SOR=0.509	GT:AD:DP:GQ:HP:HP_VAL:PL	0/0:18,0:18:51:.:.:0,51,765	1/1:0,16:16:48:.:.:695,48,0
II	16283048	ACACTGTTT	A	878.15	AC=2;AF=0.5;AN=4;AS_BaseQRankSum=.;AS_FS=0;AS_MQ=60;AS_MQRankSum=.;AS_QD=29.1;AS_ReadPosRankSum=.;AS_SOR=1.127;DP=76;ExcessHet=0.1902;FS=0;MLEAC=4;MLEAF=0.5;MQ=59.64;NS=4;QD=29.77;SOR=1.127	GT:AD:DP:GQ:PL	0/0:27,0:27:57:0,57,855	1/1:0,6:6:18:270,18,0
II	16295641	C	A	1718.24	AC=2;AF=0.5;AN=4;AS_BaseQRankSum=.;AS_FS=0;AS_MQ=60;AS_MQRankSum=.;AS_QD=25.88;AS_ReadPosRankSum=.;AS_SOR=1.863;DP=72;ExcessHet=0.1902;FS=0;MLEAC=4;MLEAF=0.5;MQ=60;NS=4;QD=33.02;SOR=1.863	GT:AD:DP:GQ:PL	0/0:14,0:14:42:0,42,535	1/1:0,12:12:36:540,36,0
II	16295952	A	C	1435.26	AC=2;AF=0.5;AN=4;AS_BaseQRankSum=0.9;AS_FS=1.131;AS_MQ=60;AS_MQRankSum=0;AS_QD=26.09;AS_ReadPosRankSum=-0.9;AS_SOR=0.835;BaseQRankSum=0.986;DP=78;ExcessHet=1.0474;FS=1.131;MLEAC=5;MLEAF=0.625;MQ=60;MQRankSum=0;NS=4;QD=26.1;ReadPosRankSum=-0.847;SOR=0.835	GT:AD:DP:GQ:HP:HP_VAL:PL	0/0:23,0:23:60:.:.:0,60,900	1/1:0,12:12:36:.:.:441,36,0
II	16296142	T	C	1297.81	AC=2;AF=0.5;AN=4;AS_BaseQRankSum=-0.4;AS_FS=0;AS_MQ=60;AS_MQRankSum=0;AS_QD=24.81;AS_ReadPosRankSum=-1.1;AS_SOR=0.957;BaseQRankSum=-0.327;DP=64;ExcessHet=1.0474;FS=0;MLEAC=3;MLEAF=0.375;MQ=60;MQRankSum=0;NS=4;QD=28.09;ReadPosRankSum=-1.098;SOR=0.957	GT:AD:DP:GQ:HP:HP_VAL:PL	1/1:0,10:10:30:.:.:413,30,0	0/0:10,0:10:30:.:.:0,30,414
II	16296695	C	T	1279.25	AC=2;AF=0.5;AN=4;AS_BaseQRankSum=0.6;AS_FS=14.224;AS_MQ=60;AS_MQRankSum=0;AS_QD=31.2;AS_ReadPosRankSum=0.4;AS_SOR=0.438;BaseQRankSum=0.667;DP=58;ExcessHet=1.0474;FS=14.224;MLEAC=5;MLEAF=0.625;MQ=60;MQRankSum=0;NS=4;QD=31.2;ReadPosRankSum=0.433;SOR=0.438	GT:AD:DP:GQ:HP:HP_VAL:PL	0/0:17,0:17:48:.:.:0,48,720	1/1:0,9:9:27:.:.:405,27,0
II	16297541	A	T	1218.23	AC=2;AF=0.5;AN=4;AS_BaseQRankSum=.;AS_FS=0;AS_MQ=60;AS_MQRankSum=.;AS_QD=33.35;AS_ReadPosRankSum=.;AS_SOR=1.329;DP=72;ExcessHet=0.1902;FS=0;MLEAC=4;MLEAF=0.5;MQ=60;NS=4;QD=29.77;SOR=1.329	GT:AD:DP:GQ:PL	0/0:21,0:21:60:0,60,854	1/1:0,9:9:27:350,27,0
II	16297550	G	A	1807.2	AC=2;AF=0.5;AN=4;AS_BaseQRankSum=3.2;AS_FS=0;AS_MQ=60;AS_MQRankSum=0;AS_QD=29.33;AS_ReadPosRankSum=1.7;AS_SOR=0.518;BaseQRankSum=3.24;DP=73;ExcessHet=0.1902;FS=0;MLEAC=4;MLEAF=0.5;MQ=60;MQRankSum=0;NS=4;QD=27.46;ReadPosRankSum=1.74;SOR=0.518	GT:AD:DP:GQ:PL	1/1:0,23:23:69:974,69,0	0/0:9,0:9:27:0,27,269
II	16298191	ACTC	A	1143.23	AC=2;AF=0.5;AN=4;AS_BaseQRankSum=.;AS_FS=0;AS_MQ=60;AS_MQRankSum=.;AS_QD=31.96;AS_ReadPosRankSum=.;AS_SOR=0.846;DP=74;ExcessHet=0.1902;FS=0;MLEAC=4;MLEAF=0.5;MQ=60;NS=4;QD=25.81;SOR=0.846	GT:AD:DP:GQ:PL	0/0:23,0:23:54:0,54,810	1/1:0,10:10:30:450,30,0
II	16298699	A	G	1274.52	AC=2;AF=0.5;AN=4;AS_BaseQRankSum=.;AS_FS=0;AS_MQ=60;AS_MQRankSum=.;AS_QD=33.31;AS_ReadPosRankSum=.;AS_SOR=2.694;DP=82;ExcessHet=0.1902;FS=0;MLEAC=4;MLEAF=0.5;MQ=60;NS=4;QD=27.43;SOR=2.694	GT:AD:DP:GQ:PL	0/0:27,0:27:72:0,72,1080	1/1:0,10:10:30:439,30,0
II	16298732	G	T	1360.07	AC=2;AF=0.5;AN=4;AS_BaseQRankSum=.;AS_FS=0;AS_MQ=60;AS_MQRankSum=.;AS_QD=31.9;AS_ReadPosRankSum=.;AS_SOR=1.179;DP=74;ExcessHet=0.1902;FS=0;MLEAC=4;MLEAF=0.5;MQ=60;NS=4;QD=31.09;SOR=1.179	GT:AD:DP:GQ:PL	0/0:22,0:22:60:0,60,900	1/1:0,8:8:24:360,24,0
II	16299136	T	A	812.58	AC=2;AF=0.5;AN=4;AS_BaseQRankSum=0;AS_FS=3.68;AS_MQ=59.13;AS_MQRankSum=-0.3;AS_QD=27.01;AS_ReadPosRankSum=0.7;AS_SOR=0.849;BaseQRankSum=0;DP=66;ExcessHet=1.0474;FS=3.68;MLEAC=3;MLEAF=0.375;MQ=59.17;MQRankSum=-0.204;NS=4;QD=32.85;ReadPosRankSum=0.745;SOR=0.849	GT:AD:DP:GQ:HP:HP_VAL:PL	0/0:26,0:26:72:.:.:0,72,1080	1/1:0,7:7:21:.:.:287,21,0
II	16299211	C	T	1134.04	AC=2;AF=0.5;AN=4;AS_BaseQRankSum=0;AS_FS=0;AS_MQ=60;AS_MQRankSum=0;AS_QD=27.79;AS_ReadPosRankSum=-0.3;AS_SOR=0.643;BaseQRankSum=0;DP=73;ExcessHet=0.1902;FS=0;MLEAC=4;MLEAF=0.5;MQ=60;MQRankSum=0;NS=4;QD=28.12;ReadPosRankSum=-0.261;SOR=0.643	GT:AD:DP:GQ:PL	0/0:23,0:23:57:0,57,855	1/1:0,8:8:24:349,24,0
II	16301145	C	CG	1328.19	AC=2;AF=0.333333;AN=4;AS_BaseQRankSum=.;AS_FS=0;AS_MQ=60;AS_MQRankSum=.;AS_QD=33.63;AS_ReadPosRankSum=.;AS_SOR=1.528;DP=44;ExcessHet=0.1902;FS=0;MLEAC=4;MLEAF=0.5;MQ=60;NS=4;QD=31.78;SOR=1.528	GT:AD:DP:FT:GQ:PL	1/1:0,23:23:PASS:78:1170,78,0	0/0:7,0:7:PASS:21:0,21,258
II	16301146	A	AGTT	1283.19	AC=2;AF=0.333333;AN=4;AS_BaseQRankSum=.;AS_FS=0;AS_MQ=60;AS_MQRankSum=.;AS_QD=30.73;AS_ReadPosRankSum=.;AS_SOR=1.528;DP=44;ExcessHet=0.1902;FS=0;MLEAC=4;MLEAF=0.5;MQ=60;NS=4;QD=32.58;SOR=1.528	GT:AD:DP:FT:GQ:PL	1/1:0,23:23:PASS:75:1125,75,0	0/0:7,0:7:PASS:21:0,21,258
II	16305041	C	T	1587.09	AC=2;AF=0.5;AN=4;AS_BaseQRankSum=3;AS_FS=0;AS_MQ=60;AS_MQRankSum=0;AS_QD=29.89;AS_ReadPosRankSum=0.4;AS_SOR=0.743;BaseQRankSum=3.08;DP=77;ExcessHet=1.0474;FS=0;MLEAC=3;MLEAF=0.375;MQ=60;MQRankSum=0;NS=4;QD=28.29;ReadPosRankSum=0.449;SOR=0.743	GT:AD:DP:GQ:HP:HP_VAL:PL	1/1:0,22:22:66:.:.:903,66,0	0/0:12,0:12:36:.:.:0,36,507
II	16305454	C	T	1375.31	AC=2;AF=0.5;AN=4;AS_BaseQRankSum=0.55;AS_FS=2.452;AS_MQ=60;AS_MQRankSum=1.35;AS_QD=23.71;AS_ReadPosRankSum=-1.35;AS_SOR=1.129;BaseQRankSum=0.917;DP=68;ExcessHet=2.4304;FS=2.452;MLEAC=4;MLEAF=0.5;MQ=59.69;MQRankSum=2.24;NS=4;QD=23.71;ReadPosRankSum=-0.315;SOR=1.129	GT:AD:DP:GQ:HP:HP_VAL:PL	1/1:0,22:22:66:.:.:869,66,0	0/0:9,0:9:21:.:.:0,21,315
II	16305935	G	GA	914.28	AC=2;AF=0.5;AN=4;AS_BaseQRankSum=.;AS_FS=0;AS_MQ=60;AS_MQRankSum=.;AS_QD=27.7;AS_ReadPosRankSum=.;AS_SOR=1.022;DP=58;ExcessHet=0.1902;FS=0;MLEAC=4;MLEAF=0.5;MQ=60;NS=4;QD=27.71;SOR=1.022	GT:AD:DP:GQ:PL	1/1:0,23:23:69:651,69,0	0/0:12,0:12:36:0,36,494
II	16306418	T	C	695.23	AC=2;AF=0.5;AN=4;AS_BaseQRankSum=-0.5;AS_FS=4.102;AS_MQ=60;AS_MQRankSum=0;AS_QD=31.97;AS_ReadPosRankSum=-0.6;AS_SOR=1.16;BaseQRankSum=-0.431;DP=65;ExcessHet=1.0474;FS=4.102;MLEAC=3;MLEAF=0.375;MQ=60;MQRankSum=0;NS=4;QD=30.46;ReadPosRankSum=-0.589;SOR=1.16	GT:AD:DP:GQ:HP:HP_VAL:PL	0/0:20,0:20:54:.:.:0,54,810	1/1:0,9:9:27:.:.:392,27,0
II	16306659	C	T	1494.25	AC=2;AF=0.5;AN=4;AS_BaseQRankSum=.;AS_FS=0;AS_MQ=59.66;AS_MQRankSum=.;AS_QD=31.6;AS_ReadPosRankSum=.;AS_SOR=1.209;DP=58;ExcessHet=0.1902;FS=0;MLEAC=4;MLEAF=0.5;MQ=59.66;NS=4;QD=32.91;SOR=1.209	GT:AD:DP:GQ:PL	1/1:0,21:21:63:866,63,0	0/0:10,0:10:30:0,30,412
II	16307227	T	C	1363.24	AC=2;AF=0.5;AN=4;AS_BaseQRankSum=.;AS_FS=0;AS_MQ=60;AS_MQRankSum=.;AS_QD=38.34;AS_ReadPosRankSum=.;AS_SOR=0.869;DP=64;ExcessHet=0.1902;FS=0;MLEAC=4;MLEAF=0.5;MQ=60;NS=4;QD=32.71;SOR=0.869	GT:AD:DP:GQ:PL	1/1:0,23:23:69:887,69,0	0/0:13,0:13:39:0,39,545
II	16307349	T	C	1642.52	AC=2;AF=0.5;AN=4;AS_BaseQRankSum=.;AS_FS=0;AS_MQ=60;AS_MQRankSum=.;AS_QD=31.57;AS_ReadPosRankSum=.;AS_SOR=1.292;DP=66;ExcessHet=0.1902;FS=0;MLEAC=5;MLEAF=0.625;MQ=60;NS=4;QD=34.02;SOR=1.292	GT:AD:DP:GQ:PL	1/1:0,28:28:84:1147,84,0	0/0:12,0:12:0:0,0,284
II	16307354	G	T	1023.23	AC=2;AF=0.5;AN=4;AS_BaseQRankSum=-0.3;AS_FS=0;AS_MQ=60;AS_MQRankSum=0;AS_QD=27.94;AS_ReadPosRankSum=-1.3;AS_SOR=0.638;BaseQRankSum=-0.204;DP=66;ExcessHet=1.0474;FS=0;MLEAC=3;MLEAF=0.375;MQ=60;MQRankSum=0;NS=4;QD=26.85;ReadPosRankSum=-1.247;SOR=0.638	GT:AD:DP:GQ:HP:HP_VAL:PL	0/0:28,0:28:81:.:.:0,81,1129	1/1:0,11:11:33:.:.:495,33,0
II	16307471	G	A	1081.24	AC=2;AF=0.5;AN=4;AS_BaseQRankSum=.;AS_FS=0;AS_MQ=60;AS_MQRankSum=.;AS_QD=33.13;AS_ReadPosRankSum=.;AS_SOR=1.22;DP=68;ExcessHet=0.1902;FS=0;MLEAC=4;MLEAF=0.5;MQ=60;NS=4;QD=28.49;SOR=1.22	GT:AD:DP:GQ:PL	0/0:23,0:23:57:0,57,855	1/1:0,11:11:33:439,33,0
II	16308345	T	A	1457.19	AC=2;AF=0.5;AN=4;AS_BaseQRankSum=-0.2;AS_FS=4.037;AS_MQ=60;AS_MQRankSum=0;AS_QD=31.15;AS_ReadPosRankSum=-1.2;AS_SOR=1.033;BaseQRankSum=-0.158;DP=73;ExcessHet=0.1902;FS=4.037;MLEAC=4;MLEAF=0.5;MQ=60;MQRankSum=0;NS=4;QD=26.16;ReadPosRankSum=-1.107;SOR=1.033	GT:AD:DP:GQ:PL	0/0:22,0:22:60:0,60,900	1/1:0,16:16:48:618,48,0
II	16308439	A	C	1215.05	AC=2;AF=0.5;AN=4;AS_BaseQRankSum=-0.1;AS_FS=0;AS_MQ=60;AS_MQRankSum=0;AS_QD=29.81;AS_ReadPosRankSum=-0.7;AS_SOR=1.148;BaseQRankSum=-0.086;DP=64;ExcessHet=1.0474;FS=0;MLEAC=3;MLEAF=0.375;MQ=60;MQRankSum=0;NS=4;QD=31.32;ReadPosRankSum=-0.653;SOR=1.148	GT:AD:DP:GQ:HP:HP_VAL:PL	1/1:0,18:18:54:.:.:771,54,0	0/0:19,0:19:48:.:.:0,48,720
II	16310411	G	A	1363.27	AC=2;AF=0.5;AN=4;AS_BaseQRankSum=-0.4;AS_FS=0;AS_MQ=60;AS_MQRankSum=0;AS_QD=30.3;AS_ReadPosRankSum=0;AS_SOR=0.33;BaseQRankSum=-0.334;DP=88;ExcessHet=0.1902;FS=0;MLEAC=4;MLEAF=0.5;MQ=60;MQRankSum=0;NS=4;QD=26.94;ReadPosRankSum=0;SOR=0.33	GT:AD:DP:GQ:PL	0/0:31,0:31:81:0,81,1215	1/1:0,11:11:33:427,33,0
II	16310867	G	C	2188.26	AC=2;AF=0.5;AN=4;AS_BaseQRankSum=-0.5;AS_FS=3.332;AS_MQ=60;AS_MQRankSum=0;AS_QD=29.27;AS_ReadPosRankSum=0.5;AS_SOR=0.514;BaseQRankSum=-0.418;DP=83;ExcessHet=0.1902;FS=3.332;MLEAC=4;MLEAF=0.5;MQ=60;MQRankSum=0;NS=4;QD=29.9;ReadPosRankSum=0.528;SOR=0.514	GT:AD:DP:GQ:PL	1/1:0,33:33:98:1301,98,0	0/0:7,0:7:21:0,21,283
II	16311195	A	C	2259.18	AC=2;AF=0.5;AN=4;AS_BaseQRankSum=-0.5;AS_FS=0;AS_MQ=60;AS_MQRankSum=0;AS_QD=33.53;AS_ReadPosRankSum=1.5;AS_SOR=0.315;BaseQRankSum=-0.457;DP=86;ExcessHet=0.1902;FS=0;MLEAC=4;MLEAF=0.5;MQ=60;MQRankSum=0;NS=4;QD=27.26;ReadPosRankSum=1.56;SOR=0.315	GT:AD:DP:GQ:PL	1/1:0,30:30:93:1382,93,0	0/0:11,0:11:33:0,33,403
II	16311619	A	AC	629.45	AC=2;AF=0.5;AN=4;AS_BaseQRankSum=.;AS_FS=0;AS_MQ=60;AS_MQRankSum=.;AS_QD=29.95;AS_ReadPosRankSum=.;AS_SOR=0.99;DP=39;ExcessHet=0.1902;FS=0;MLEAC=4;MLEAF=0.5;MQ=60;NS=4;QD=29.97;SOR=0.99	GT:AD:DP:GQ:PL	0/0:13,0:13:39:0,39,446	1/1:0,10:10:30:310,30,0
II	16312071	T	A	1281.98	AC=2;AF=0.5;AN=4;AS_BaseQRankSum=-0.2;AS_FS=0;AS_MQ=60;AS_MQRankSum=0;AS_QD=27.27;AS_ReadPosRankSum=1.7;AS_SOR=0.321;BaseQRankSum=-0.196;DP=69;ExcessHet=0.1902;FS=0;MLEAC=4;MLEAF=0.5;MQ=60;MQRankSum=0;NS=4;QD=27.98;ReadPosRankSum=1.74;SOR=0.321	GT:AD:DP:GQ:PL	0/0:15,0:15:39:0,39,585	1/1:0,17:17:51:734,51,0
II	16313161	A	C	2252.55	AC=2;AF=0.5;AN=4;AS_BaseQRankSum=.;AS_FS=0;AS_MQ=60;AS_MQRankSum=.;AS_QD=29.73;AS_ReadPosRankSum=.;AS_SOR=0.693;DP=74;ExcessHet=0.1902;FS=0;MLEAC=4;MLEAF=0.5;MQ=60;NS=4;QD=32.72;SOR=0.693	GT:AD:DP:GQ:PL	1/1:0,29:29:87:1212,87,0	0/0:11,0:11:27:0,27,405
II	16313317	G	A	1145.26	AC=2;AF=0.5;AN=4;AS_BaseQRankSum=1;AS_FS=2.32;AS_MQ=60;AS_MQRankSum=0;AS_QD=21.6;AS_ReadPosRankSum=-1.3;AS_SOR=0.918;BaseQRankSum=1.03;DP=75;ExcessHet=1.0474;FS=2.32;MLEAC=5;MLEAF=0.625;MQ=60;MQRankSum=0;NS=4;QD=21.61;ReadPosRankSum=-1.286;SOR=0.918	GT:AD:DP:GQ:HP:HP_VAL:PL	0/0:22,0:22:60:.:.:0,60,900	1/1:0,15:15:45:.:.:569,45,0
II	16313576	A	C	943.51	AC=2;AF=0.5;AN=4;AS_BaseQRankSum=.;AS_FS=0;AS_MQ=60;AS_MQRankSum=.;AS_QD=33.53;AS_ReadPosRankSum=.;AS_SOR=0.846;DP=70;ExcessHet=0.1902;FS=0;MLEAC=4;MLEAF=0.5;MQ=60;NS=4;QD=28.8;SOR=0.846	GT:AD:DP:GQ:PL	0/0:22,0:22:57:0,57,855	1/1:0,17:17:51:584,51,0
II	16316483	C	T	1288.45	AC=2;AF=0.5;AN=4;AS_BaseQRankSum=.;AS_FS=0;AS_MQ=60;AS_MQRankSum=.;AS_QD=31.25;AS_ReadPosRankSum=.;AS_SOR=0.826;DP=87;ExcessHet=0.1902;FS=0;MLEAC=4;MLEAF=0.5;MQ=60;NS=4;QD=32.03;SOR=0.826	GT:AD:DP:GQ:PL	0/0:21,0:21:60:0,60,900	1/1:0,7:7:21:298,21,0
II	16317528	G	A	1783.26	AC=2;AF=0.5;AN=4;AS_BaseQRankSum=-0.2;AS_FS=6.674;AS_MQ=60;AS_MQRankSum=0;AS_QD=25.47;AS_ReadPosRankSum=0.3;AS_SOR=1.508;BaseQRankSum=-0.161;DP=87;ExcessHet=1.0474;FS=6.674;MLEAC=5;MLEAF=0.625;MQ=60;MQRankSum=0;NS=4;QD=25.48;ReadPosRankSum=0.377;SOR=1.508	GT:AD:DP:GQ:HP:HP_VAL:PL	0/0:17,0:17:45:.:.:0,45,675	1/1:0,11:11:33:.:.:466,33,0
II	16321211	C	T	934.39	AC=2;AF=0.5;AN=4;AS_BaseQRankSum=.;AS_FS=0;AS_MQ=60;AS_MQRankSum=.;AS_QD=29.06;AS_ReadPosRankSum=.;AS_SOR=0.859;DP=67;ExcessHet=0.1902;FS=0;MLEAC=4;MLEAF=0.5;MQ=60;NS=4;QD=31.02;SOR=0.859	GT:AD:DP:GQ:PL	0/0:23,0:23:69:0,69,921	1/1:0,8:8:24:304,24,0
II	16321236	T	A	969.44	AC=2;AF=0.5;AN=4;AS_BaseQRankSum=.;AS_FS=0;AS_MQ=60;AS_MQRankSum=.;AS_QD=27.86;AS_ReadPosRankSum=.;AS_SOR=1.051;DP=75;ExcessHet=0.1902;FS=0;MLEAC=4;MLEAF=0.5;MQ=60;NS=4;QD=26.34;SOR=1.051	GT:AD:DP:GQ:PL	0/0:29,0:29:81:0,81,1215	1/1:0,8:8:24:310,24,0
II	16321791	A	T	1670.26	AC=2;AF=0.5;AN=4;AS_BaseQRankSum=0;AS_FS=0;AS_MQ=60;AS_MQRankSum=0;AS_QD=26.94;AS_ReadPosRankSum=0.6;AS_SOR=0.668;BaseQRankSum=0;DP=96;ExcessHet=1.0474;FS=0;MLEAC=5;MLEAF=0.625;MQ=60;MQRankSum=0;NS=4;QD=26.94;ReadPosRankSum=0.628;SOR=0.668	GT:AD:DP:GQ:HP:HP_VAL:PL	0/0:34,0:34:81:.:.:0,81,1215	1/1:0,12:12:36:.:.:512,36,0
II	16322207	G	A	2223.24	AC=2;AF=0.5;AN=4;AS_BaseQRankSum=-0.6;AS_FS=9.395;AS_MQ=60;AS_MQRankSum=0;AS_QD=33.62;AS_ReadPosRankSum=-1;AS_SOR=1.464;BaseQRankSum=-0.513;DP=101;ExcessHet=1.0474;FS=9.395;MLEAC=3;MLEAF=0.375;MQ=60;MQRankSum=0;NS=4;QD=24.9;ReadPosRankSum=-0.982;SOR=1.464	GT:AD:DP:GQ:HP:HP_VAL:PL	1/1:0,30:30:90:.:.:1207,90,0	0/0:18,0:18:39:.:.:0,39,585
II	16323157	G	A	2001.25	AC=2;AF=0.5;AN=4;AS_BaseQRankSum=.;AS_FS=0;AS_MQ=60;AS_MQRankSum=.;AS_QD=30.62;AS_ReadPosRankSum=.;AS_SOR=1.609;DP=91;ExcessHet=0.1902;FS=0;MLEAC=4;MLEAF=0.5;MQ=60;NS=4;QD=29.5;SOR=1.609	GT:AD:DP:GQ:PL	1/1:0,24:24:72:919,72,0	0/0:17,0:17:48:0,48,720
II	16323854	CT	C	895.57	AC=2;AF=0.5;AN=4;AS_BaseQRankSum=.;AS_FS=0;AS_MQ=60;AS_MQRankSum=.;AS_QD=30.2;AS_ReadPosRankSum=.;AS_SOR=0.99;DP=57;ExcessHet=0.1902;FS=0;MLEAC=4;MLEAF=0.5;MQ=60;NS=4;QD=31.01;SOR=0.99	GT:AD:DP:GQ:PL	1/1:0,10:10:30:450,30,0	0/0:10,0:10:0:0,0,202
II	16323949	GA	G	406.15	AC=2;AF=0.5;AN=4;AS_BaseQRankSum=.;AS_FS=0;AS_MQ=55.69;AS_MQRankSum=.;AS_QD=29;AS_ReadPosRankSum=.;AS_SOR=1.765;DP=40;ExcessHet=0.1902;FS=0;MLEAC=4;MLEAF=0.5;MQ=54.95;NS=4;QD=29.01;SOR=1.765	GT:AD:DP:GQ:PL	1/1:0,9:9:27:271,27,0	0/0:10,0:10:3:0,3,285
II	16325628	C	T	1066.53	AC=2;AF=0.5;AN=4;AS_BaseQRankSum=.;AS_FS=0;AS_MQ=60;AS_MQRankSum=.;AS_QD=28.78;AS_ReadPosRankSum=.;AS_SOR=1.022;DP=74;ExcessHet=0.1902;FS=0;MLEAC=4;MLEAF=0.5;MQ=60;NS=4;QD=31.05;SOR=1.022	GT:AD:DP:GQ:PL	0/0:20,0:20:54:0,54,810	1/1:0,11:11:33:425,33,0
II	16326179	G	T	846.22	AC=2;AF=0.5;AN=4;AS_BaseQRankSum=.;AS_FS=0;AS_MQ=60;AS_MQRankSum=.;AS_QD=29.61;AS_ReadPosRankSum=.;AS_SOR=1.329;DP=68;ExcessHet=0.1902;FS=0;MLEAC=4;MLEAF=0.5;MQ=60;NS=4;QD=29.88;SOR=1.329	GT:AD:DP:GQ:PL	0/0:27,0:27:72:0,72,1080	1/1:0,11:11:33:405,33,0
II	16327082	T	A	809.49	AC=2;AF=0.5;AN=4;AS_BaseQRankSum=.;AS_FS=0;AS_MQ=60;AS_MQRankSum=.;AS_QD=31.11;AS_ReadPosRankSum=.;AS_SOR=0.99;DP=55;ExcessHet=0.1902;FS=0;MLEAC=4;MLEAF=0.5;MQ=60;NS=4;QD=23.54;SOR=0.99	GT:AD:DP:GQ:PL	0/0:23,0:23:60:0,60,900	1/1:0,8:8:24:274,24,0
II	16327154	A	T	771.14	AC=2;AF=0.5;AN=4;AS_BaseQRankSum=.;AS_FS=0;AS_MQ=60;AS_MQRankSum=.;AS_QD=26.6;AS_ReadPosRankSum=.;AS_SOR=1.179;DP=56;ExcessHet=0.1902;FS=0;MLEAC=4;MLEAF=0.5;MQ=60;NS=4;QD=27.17;SOR=1.179	GT:AD:DP:GQ:PL	0/0:22,0:22:60:0,60,900	1/1:0,6:6:18:270,18,0
II	16329051	A	T	1273.27	AC=2;AF=0.5;AN=4;AS_BaseQRankSum=-1.1;AS_FS=0;AS_MQ=60;AS_MQRankSum=0;AS_QD=24.96;AS_ReadPosRankSum=1.2;AS_SOR=0.665;BaseQRankSum=-1.075;DP=71;ExcessHet=1.0474;FS=0;MLEAC=5;MLEAF=0.625;MQ=60;MQRankSum=0;NS=4;QD=24.97;ReadPosRankSum=1.28;SOR=0.665	GT:AD:DP:GQ:HP:HP_VAL:PL	0/0:20,0:20:45:.:.:0,45,675	1/1:0,16:16:48:.:.:649,48,0
II	16329146	G	GA	895.27	AC=2;AF=0.5;AN=4;AS_BaseQRankSum=-0.2;AS_FS=3.31;AS_MQ=60;AS_MQRankSum=0;AS_QD=29.83;AS_ReadPosRankSum=-1.6;AS_SOR=0.545;BaseQRankSum=-0.171;DP=80;ExcessHet=0.1902;FS=3.31;MLEAC=4;MLEAF=0.5;MQ=60;MQRankSum=0;NS=4;QD=29.84;ReadPosRankSum=-1.555;SOR=0.545	GT:AD:DP:GQ:PL	0/0:32,0:32:81:0,81,1215	1/1:0,11:11:33:346,33,0
II	16329520	A	C	973.51	AC=2;AF=0.5;AN=4;AS_BaseQRankSum=.;AS_FS=0;AS_MQ=60;AS_MQRankSum=.;AS_QD=31.75;AS_ReadPosRankSum=.;AS_SOR=1.426;DP=70;ExcessHet=0.1902;FS=0;MLEAC=4;MLEAF=0.5;MQ=60;NS=4;QD=34.83;SOR=1.426	GT:AD:DP:GQ:PL	0/0:23,0:23:57:0,57,855	1/1:0,14:14:42:589,42,0
II	16330125	A	G	1381.24	AC=2;AF=0.5;AN=4;AS_BaseQRankSum=.;AS_FS=0;AS_MQ=60;AS_MQRankSum=.;AS_QD=30.65;AS_ReadPosRankSum=.;AS_SOR=1.681;DP=63;ExcessHet=0.1902;FS=0;MLEAC=4;MLEAF=0.5;MQ=60;NS=4;QD=31.57;SOR=1.681	GT:AD:DP:GQ:PL	0/0:17,0:17:48:0,48,720	1/1:0,12:12:36:537,36,0
II	16330469	G	C	1618.54	AC=2;AF=0.5;AN=4;AS_BaseQRankSum=.;AS_FS=0;AS_MQ=60;AS_MQRankSum=.;AS_QD=26.13;AS_ReadPosRankSum=.;AS_SOR=0.793;DP=91;ExcessHet=0.1902;FS=0;MLEAC=4;MLEAF=0.5;MQ=60;NS=4;QD=32.58;SOR=0.793	GT:AD:DP:GQ:PL	0/0:27,0:27:36:0,36,1002	1/1:0,19:19:57:772,57,0
II	16330836	G	A	1172.23	AC=2;AF=0.5;AN=4;AS_BaseQRankSum=.;AS_FS=0;AS_MQ=60;AS_MQRankSum=.;AS_QD=32.26;AS_ReadPosRankSum=.;AS_SOR=1.255;DP=84;ExcessHet=0.1902;FS=0;MLEAC=4;MLEAF=0.5;MQ=60;NS=4;QD=26.41;SOR=1.255	GT:AD:DP:GQ:PL	0/0:34,0:34:93:0,93,1395	1/1:0,10:10:30:365,30,0
II	16330853	C	T	2072.69	AC=2;AF=0.5;AN=4;AS_BaseQRankSum=.;AS_FS=0;AS_MQ=60;AS_MQRankSum=.;AS_QD=28.61;AS_ReadPosRankSum=.;AS_SOR=1.436;DP=82;ExcessHet=0.1902;FS=0;MLEAC=4;MLEAF=0.5;MQ=60;NS=4;QD=28.49;SOR=1.436	GT:AD:DP:GQ:PL	1/1:0,34:34:99:1339,102,0	0/0:12,0:12:36:0,36,457
II	16330939	T	A	1404.24	AC=2;AF=0.5;AN=4;AS_BaseQRankSum=.;AS_FS=0;AS_MQ=60;AS_MQRankSum=.;AS_QD=29.79;AS_ReadPosRankSum=.;AS_SOR=1.022;DP=78;ExcessHet=0.1902;FS=0;MLEAC=4;MLEAF=0.5;MQ=60;NS=4;QD=35.82;SOR=1.022	GT:AD:DP:GQ:PL	0/0:22,0:22:60:0,60,900	1/1:0,12:12:36:522,36,0
II	16331707	G	A	1189.53	AC=2;AF=0.5;AN=4;AS_BaseQRankSum=.;AS_FS=0;AS_MQ=60;AS_MQRankSum=.;AS_QD=24.38;AS_ReadPosRankSum=.;AS_SOR=0.826;DP=62;ExcessHet=0.1902;FS=0;MLEAC=4;MLEAF=0.5;MQ=60;NS=4;QD=33.91;SOR=0.826	GT:AD:DP:GQ:PL	0/0:17,0:17:48:0,48,720	1/1:0,11:11:33:379,33,0
II	16331742	G	A	1577.21	AC=2;AF=0.5;AN=4;AS_BaseQRankSum=1.2;AS_FS=0;AS_MQ=60;AS_MQRankSum=0;AS_QD=31.46;AS_ReadPosRankSum=1.4;AS_SOR=0.538;BaseQRankSum=1.21;DP=73;ExcessHet=0.1902;FS=0;MLEAC=4;MLEAF=0.5;MQ=60;MQRankSum=0;NS=4;QD=31.47;ReadPosRankSum=1.42;SOR=0.538	GT:AD:DP:GQ:PL	1/1:0,20:20:60:774,60,0	0/0:11,0:11:33:0,33,434
II	16332014	C	CACATAAGGGGGG	485.07	AC=2;AF=0.333333;AN=4;AS_BaseQRankSum=.;AS_FS=0;AS_MQ=50.49;AS_MQRankSum=.;AS_QD=29.57;AS_ReadPosRankSum=.;AS_SOR=3.912;DP=20;ExcessHet=3.0103;FS=0;MLEAC=3;MLEAF=0.5;MQ=47.77;NS=4;QD=25.62;SOR=3.912	GT:AD:DP:GQ:PL	1/1:0,6:6:33:495,33,0	0/0:5,0:5:0:0,0,66
II	16332025	GATTTTTTTCGATCAAAAA	G	561.63	AC=2;AF=0.333333;AN=4;AS_BaseQRankSum=.;AS_FS=0;AS_MQ=55.33;AS_MQRankSum=.;AS_QD=33.31;AS_ReadPosRankSum=.;AS_SOR=0.836;DP=27;ExcessHet=0.4576;FS=0;MLEAC=2;MLEAF=0.333;MQ=53.77;NS=4;QD=36.75;SOR=0.836	GT:AD:DP:GQ:PL	1/1:0,13:13:39:577,39,0	0/0:7,0:7:12:0,12,180
II	16332572	T	C	1776.33	AC=2;AF=0.5;AN=4;AS_BaseQRankSum=-1;AS_FS=3.403;AS_MQ=60;AS_MQRankSum=0;AS_QD=26.51;AS_ReadPosRankSum=-0.4;AS_SOR=0.832;BaseQRankSum=-0.978;DP=76;ExcessHet=1.0474;FS=3.403;MLEAC=5;MLEAF=0.625;MQ=60;MQRankSum=0;NS=4;QD=26.51;ReadPosRankSum=-0.394;SOR=0.832	GT:AD:DP:GQ:HP:HP_VAL:PL	0/0:9,0:9:21:.:.:0,21,315	1/1:0,12:12:36:.:.:526,36,0
II	16332666	C	T	2445.25	AC=2;AF=0.5;AN=4;AS_BaseQRankSum=-0.4;AS_FS=0;AS_MQ=60;AS_MQRankSum=0;AS_QD=30.69;AS_ReadPosRankSum=0.2;AS_SOR=0.58;BaseQRankSum=-0.392;DP=94;ExcessHet=0.1902;FS=0;MLEAC=4;MLEAF=0.5;MQ=60;MQRankSum=0;NS=4;QD=30.78;ReadPosRankSum=0.21;SOR=0.58	GT:AD:DP:GQ:PL	1/1:0,27:27:81:1097,81,0	0/0:11,0:11:30:0,30,450
II	16332743	AT	A	1570.21	AC=2;AF=0.5;AN=4;AS_BaseQRankSum=-0.3;AS_FS=3.093;AS_MQ=60;AS_MQRankSum=0;AS_QD=29.07;AS_ReadPosRankSum=0.6;AS_SOR=0.24;BaseQRankSum=-0.3;DP=100;ExcessHet=0.1902;FS=3.093;MLEAC=4;MLEAF=0.5;MQ=60;MQRankSum=0;NS=4;QD=29.08;ReadPosRankSum=0.67;SOR=0.24	GT:AD:DP:GQ:PL	1/1:0,26:26:78:828,78,0	0/0:9,0:9:24:0,24,360
II	16332840	C	T	1575.07	AC=2;AF=0.5;AN=4;AS_BaseQRankSum=1.6;AS_FS=0;AS_MQ=60;AS_MQRankSum=0;AS_QD=31.13;AS_ReadPosRankSum=1.7;AS_SOR=1.387;BaseQRankSum=1.62;DP=75;ExcessHet=1.0474;FS=0;MLEAC=3;MLEAF=0.375;MQ=60;MQRankSum=0;NS=4;QD=29.15;ReadPosRankSum=1.7;SOR=1.387	GT:AD:DP:GQ:HP:HP_VAL:PL	1/1:0,21:21:63:.:.:855,63,0	0/0:10,0:10:30:.:.:0,30,450
II	16332958	G	A	1494.25	AC=2;AF=0.5;AN=4;AS_BaseQRankSum=-0.4;AS_FS=3.869;AS_MQ=60;AS_MQRankSum=0;AS_QD=34.55;AS_ReadPosRankSum=-1.4;AS_SOR=0.916;BaseQRankSum=-0.388;DP=76;ExcessHet=0.1902;FS=3.869;MLEAC=4;MLEAF=0.5;MQ=60;MQRankSum=0;NS=4;QD=31.65;ReadPosRankSum=-1.338;SOR=0.916	GT:AD:DP:GQ:PL	0/0:13,0:13:33:0,33,495	1/1:0,13:13:39:500,39,0
II	16333585	C	T	1825.26	AC=2;AF=0.5;AN=4;AS_BaseQRankSum=-0.5;AS_FS=0.931;AS_MQ=60;AS_MQRankSum=0;AS_QD=25;AS_ReadPosRankSum=-0.4;AS_SOR=0.919;BaseQRankSum=-0.478;DP=96;ExcessHet=1.0474;FS=0.931;MLEAC=5;MLEAF=0.625;MQ=60;MQRankSum=0;NS=4;QD=25;ReadPosRankSum=-0.358;SOR=0.919	GT:AD:DP:GQ:HP:HP_VAL:PL	0/0:22,0:22:60:.:.:0,60,900	1/1:0,12:12:36:.:.:470,36,0
II	16333953	G	A	1271.22	AC=2;AF=0.5;AN=4;AS_BaseQRankSum=-0.2;AS_FS=0;AS_MQ=60;AS_MQRankSum=0;AS_QD=34.08;AS_ReadPosRankSum=0.5;AS_SOR=0.223;BaseQRankSum=-0.182;DP=59;ExcessHet=0.1902;FS=0;MLEAC=3;MLEAF=0.375;MQ=60;MQRankSum=0;NS=4;QD=28.39;ReadPosRankSum=0.511;SOR=0.223	GT:AD:DP:GQ:PL	1/1:0,16:16:48:656,48,0	0/0:11,0:11:33:0,33,434
II	16334067	A	G	749.25	AC=2;AF=0.5;AN=4;AS_BaseQRankSum=0.9;AS_FS=7.569;AS_MQ=60;AS_MQRankSum=0;AS_QD=20.81;AS_ReadPosRankSum=0.8;AS_SOR=0.144;BaseQRankSum=0.94;DP=53;ExcessHet=1.0474;FS=7.569;MLEAC=5;MLEAF=0.625;MQ=60;MQRankSum=0;NS=4;QD=20.81;ReadPosRankSum=0.875;SOR=0.144	GT:AD:DP:GQ:HP:HP_VAL:PL	0/0:16,0:16:45:.:.:0,45,675	1/1:0,10:10:30:.:.:371,30,0
II	16334342	A	G	1150.24	AC=2;AF=0.5;AN=4;AS_BaseQRankSum=.;AS_FS=0;AS_MQ=60;AS_MQRankSum=.;AS_QD=29.36;AS_ReadPosRankSum=.;AS_SOR=1.255;DP=68;ExcessHet=0.1902;FS=0;MLEAC=4;MLEAF=0.5;MQ=60;NS=4;QD=30.57;SOR=1.255	GT:AD:DP:GQ:PL	0/0:20,0:20:57:0,57,855	1/1:0,12:12:36:480,36,0
II	16334795	G	GA	868.86	AC=2;AF=0.5;AN=4;AS_BaseQRankSum=.;AS_FS=0;AS_MQ=60;AS_MQRankSum=.;AS_QD=29.97;AS_ReadPosRankSum=.;AS_SOR=0.906;DP=55;ExcessHet=0.1902;FS=0;MLEAC=5;MLEAF=0.625;MQ=60;NS=4;QD=29.96;SOR=0.906	GT:AD:DP:GQ:PL	1/1:0,18:18:54:549,54,0	0/0:8,0:8:7:0,7,258
II	16334928	G	A	988.25	AC=2;AF=0.5;AN=4;AS_BaseQRankSum=-0.5;AS_FS=4.978;AS_MQ=60;AS_MQRankSum=0;AS_QD=25.33;AS_ReadPosRankSum=0.3;AS_SOR=1.472;BaseQRankSum=-0.467;DP=62;ExcessHet=1.0474;FS=4.978;MLEAC=5;MLEAF=0.625;MQ=60;MQRankSum=0;NS=4;QD=25.34;ReadPosRankSum=0.374;SOR=1.472	GT:AD:DP:GQ:HP:HP_VAL:PL	0/0:23,0:23:60:.:.:0,60,900	1/1:0,13:13:39:.:.:565,39,0
II	16335094	C	G	1547.26	AC=2;AF=0.5;AN=4;AS_BaseQRankSum=0.7;AS_FS=0;AS_MQ=60;AS_MQRankSum=0;AS_QD=32.23;AS_ReadPosRankSum=-1.7;AS_SOR=0.804;BaseQRankSum=0.772;DP=76;ExcessHet=1.0474;FS=0;MLEAC=5;MLEAF=0.625;MQ=60;MQRankSum=0;NS=4;QD=32.23;ReadPosRankSum=-1.692;SOR=0.804	GT:AD:DP:GQ:HP:HP_VAL:PL	0/0:27,0:27:75:.:.:0,75,1125	1/1:0,12:12:36:.:.:536,36,0
II	16335095	C	T	1547.26	AC=2;AF=0.5;AN=4;AS_BaseQRankSum=0.5;AS_FS=0;AS_MQ=60;AS_MQRankSum=0;AS_QD=32.23;AS_ReadPosRankSum=-1.7;AS_SOR=0.804;BaseQRankSum=0.592;DP=76;ExcessHet=1.0474;FS=0;MLEAC=5;MLEAF=0.625;MQ=60;MQRankSum=0;NS=4;QD=32.23;ReadPosRankSum=-1.693;SOR=0.804	GT:AD:DP:GQ:HP:HP_VAL:PL	0/0:27,0:27:75:.:.:0,75,1125	1/1:0,12:12:36:.:.:536,36,0
II	16335635	T	A	1391.25	AC=2;AF=0.5;AN=4;AS_BaseQRankSum=0.9;AS_FS=2.846;AS_MQ=60;AS_MQRankSum=0;AS_QD=34.13;AS_ReadPosRankSum=0.9;AS_SOR=0.223;BaseQRankSum=0.968;DP=61;ExcessHet=1.0474;FS=2.846;MLEAC=3;MLEAF=0.375;MQ=60;MQRankSum=0;NS=4;QD=31.29;ReadPosRankSum=0.916;SOR=0.223	GT:AD:DP:GQ:HP:HP_VAL:PL	1/1:0,17:17:51:.:.:740,51,0	0/0:10,0:10:24:.:.:0,24,360
II	16335780	G	T	1534.22	AC=2;AF=0.5;AN=4;AS_BaseQRankSum=-0.2;AS_FS=0;AS_MQ=60;AS_MQRankSum=0;AS_QD=30.55;AS_ReadPosRankSum=0.5;AS_SOR=0.312;BaseQRankSum=-0.183;DP=69;ExcessHet=0.1902;FS=0;MLEAC=3;MLEAF=0.375;MQ=60;MQRankSum=0;NS=4;QD=28.71;ReadPosRankSum=0.511;SOR=0.312	GT:AD:DP:GQ:PL	1/1:0,24:24:72:894,72,0	0/0:11,0:11:33:0,33,410
II	16336109	A	G	1210.16	AC=2;AF=0.5;AN=4;AS_BaseQRankSum=.;AS_FS=0;AS_MQ=60;AS_MQRankSum=.;AS_QD=32.11;AS_ReadPosRankSum=.;AS_SOR=0.693;DP=53;ExcessHet=0.1902;FS=0;MLEAC=4;MLEAF=0.5;MQ=60;NS=4;QD=29.18;SOR=0.693	GT:AD:DP:GQ:PL	0/0:10,0:10:27:0,27,405	1/1:0,6:6:18:267,18,0
II	16336324	C	T	1376.27	AC=2;AF=0.5;AN=4;AS_BaseQRankSum=.;AS_FS=0;AS_MQ=60;AS_MQRankSum=.;AS_QD=26.87;AS_ReadPosRankSum=.;AS_SOR=0.749;DP=64;ExcessHet=0.1902;FS=0;MLEAC=4;MLEAF=0.5;MQ=60;NS=4;QD=29.76;SOR=0.749	GT:AD:DP:GQ:PL	1/1:0,17:17:50:622,50,0	0/0:8,0:8:24:0,24,310
II	16336597	A	C	1399.26	AC=2;AF=0.5;AN=4;AS_BaseQRankSum=-0.9;AS_FS=0;AS_MQ=60;AS_MQRankSum=0;AS_QD=24.54;AS_ReadPosRankSum=0.6;AS_SOR=0.818;BaseQRankSum=-0.823;DP=77;ExcessHet=1.0474;FS=0;MLEAC=5;MLEAF=0.625;MQ=60;MQRankSum=0;NS=4;QD=24.55;ReadPosRankSum=0.67;SOR=0.818	GT:AD:DP:GQ:HP:HP_VAL:PL	0/0:20,0:20:57:.:.:0,57,855	1/1:0,15:15:48:.:.:621,48,0
II	16336941	G	A	1733.25	AC=2;AF=0.5;AN=4;AS_BaseQRankSum=.;AS_FS=0;AS_MQ=60;AS_MQRankSum=.;AS_QD=27.25;AS_ReadPosRankSum=.;AS_SOR=1.402;DP=78;ExcessHet=0.1902;FS=0;MLEAC=4;MLEAF=0.5;MQ=60;NS=4;QD=33.7;SOR=1.402	GT:AD:DP:GQ:PL	1/1:0,20:20:60:806,60,0	0/0:10,0:10:30:0,30,403
II	16336980	T	G	1738.27	AC=2;AF=0.5;AN=4;AS_BaseQRankSum=0.1;AS_FS=5.745;AS_MQ=60;AS_MQRankSum=0;AS_QD=28.49;AS_ReadPosRankSum=-0.45;AS_SOR=0.426;BaseQRankSum=0.734;DP=82;ExcessHet=1.0474;FS=5.745;MLEAC=5;MLEAF=0.625;MQ=60;MQRankSum=0;NS=4;QD=28.5;ReadPosRankSum=0.615;SOR=0.426	GT:AD:DP:GQ:HP:HP_VAL:PL	0/0:21,0:21:60:.:.:0,60,866	1/1:0,14:14:42:.:.:617,42,0
II	16338432	A	T	1604.05	AC=2;AF=0.5;AN=4;AS_BaseQRankSum=-0.7;AS_FS=0;AS_MQ=60;AS_MQRankSum=0;AS_QD=26.59;AS_ReadPosRankSum=-0.8;AS_SOR=0.509;BaseQRankSum=-0.682;DP=72;ExcessHet=1.0474;FS=0;MLEAC=3;MLEAF=0.375;MQ=60;MQRankSum=0;NS=4;QD=32.47;ReadPosRankSum=-0.741;SOR=0.509	GT:AD:DP:GQ:HP:HP_VAL:PL	1/1:0,21:21:63:.:.:939,63,0	0/0:14,0:14:39:.:.:0,39,585
II	16338483	CG	C	2000.14	AC=2;AF=0.5;AN=4;AS_BaseQRankSum=2.4;AS_FS=3.104;AS_MQ=60;AS_MQRankSum=0;AS_QD=29;AS_ReadPosRankSum=1.5;AS_SOR=0.359;BaseQRankSum=2.45;DP=76;ExcessHet=0.1902;FS=3.104;MLEAC=4;MLEAF=0.5;MQ=60;MQRankSum=0;NS=4;QD=34.9;ReadPosRankSum=1.55;SOR=0.359	GT:AD:DP:GQ:PL	1/1:0,28:28:84:1252,84,0	0/0:17,0:17:45:0,45,675
II	16339430	C	T	1720.47	AC=2;AF=0.5;AN=4;AS_BaseQRankSum=0.5;AS_FS=2.541;AS_MQ=60;AS_MQRankSum=0;AS_QD=29.41;AS_ReadPosRankSum=-0.1;AS_SOR=1.052;BaseQRankSum=1.57;DP=82;ExcessHet=1.0474;FS=2.541;MLEAC=3;MLEAF=0.375;MQ=60;MQRankSum=0;NS=4;QD=30.45;ReadPosRankSum=1.3;SOR=1.052	GT:AD:DP:GQ:HP:HP_VAL:PL	1/1:1,19:20:49:.:.:719,49,0	0/0:16,0:16:42:.:.:0,42,630
II	16339907	C	T	1115.09	AC=2;AF=0.5;AN=4;AS_BaseQRankSum=-0.4;AS_FS=1.041;AS_MQ=60;AS_MQRankSum=0;AS_QD=20.65;AS_ReadPosRankSum=0;AS_SOR=0.525;BaseQRankSum=-0.272;DP=71;ExcessHet=1.0474;FS=1.041;MLEAC=5;MLEAF=0.625;MQ=60;MQRankSum=0;NS=4;QD=20.65;ReadPosRankSum=0.91;SOR=0.525	GT:AD:DP:GQ:HP:HP_VAL:PL	0/0:17,0:17:42:.:.:0,42,630	1/1:0,7:7:21:.:.:239,21,0
II	16339919	A	G	1585.54	AC=2;AF=0.5;AN=4;AS_BaseQRankSum=1.9;AS_FS=3.053;AS_MQ=60;AS_MQRankSum=0;AS_QD=30.08;AS_ReadPosRankSum=0;AS_SOR=0.139;BaseQRankSum=1.91;DP=70;ExcessHet=1.0474;FS=3.053;MLEAC=3;MLEAF=0.375;MQ=60;MQRankSum=0;NS=4;QD=27.49;ReadPosRankSum=0;SOR=0.139	GT:AD:DP:GQ:HP:HP_VAL:PL	1/1:0,15:15:45:.:.:619,45,0	0/0:8,0:8:24:.:.:0,24,360
II	16339999	T	A	2105.31	AC=2;AF=0.5;AN=4;AS_BaseQRankSum=1.2;AS_FS=3.082;AS_MQ=60;AS_MQRankSum=0;AS_QD=31.6;AS_ReadPosRankSum=0.8;AS_SOR=0.113;BaseQRankSum=1.26;DP=80;ExcessHet=1.0474;FS=3.082;MLEAC=3;MLEAF=0.375;MQ=60;MQRankSum=0;NS=4;QD=30.62;ReadPosRankSum=0.802;SOR=0.113	GT:AD:DP:GQ:HP:HP_VAL:PL	1/1:0,26:26:81:.:.:1187,81,0	0/0:11,0:11:30:.:.:0,30,450
II	16340614	TGAA	T	2214.51	AC=2;AF=0.5;AN=4;AS_BaseQRankSum=-0.5;AS_FS=3.819;AS_MQ=60;AS_MQRankSum=0;AS_QD=24.4;AS_ReadPosRankSum=0.5;AS_SOR=0.861;BaseQRankSum=-0.475;DP=86;ExcessHet=0.1902;FS=3.819;MLEAC=4;MLEAF=0.5;MQ=60;MQRankSum=0;NS=4;QD=29.08;ReadPosRankSum=0.579;SOR=0.861	GT:AD:DP:GQ:PL	1/1:0,29:29:87:1257,87,0	0/0:10,0:10:0:0,0,245
II	16340688	C	A	1303.53	AC=2;AF=0.5;AN=4;AS_BaseQRankSum=.;AS_FS=0;AS_MQ=60;AS_MQRankSum=.;AS_QD=28.2;AS_ReadPosRankSum=.;AS_SOR=0.818;DP=90;ExcessHet=0.1902;FS=0;MLEAC=4;MLEAF=0.5;MQ=60;NS=4;QD=28.14;SOR=0.818	GT:AD:DP:GQ:PL	0/0:34,0:34:90:0,90,1350	1/1:0,11:11:33:436,33,0
II	16341078	T	C	1742.15	AC=2;AF=0.5;AN=4;AS_BaseQRankSum=-0.5;AS_FS=0;AS_MQ=60;AS_MQRankSum=0;AS_QD=30.39;AS_ReadPosRankSum=0.6;AS_SOR=0.458;BaseQRankSum=-0.444;DP=82;ExcessHet=1.0474;FS=0;MLEAC=3;MLEAF=0.375;MQ=60;MQRankSum=0;NS=4;QD=33.18;ReadPosRankSum=0.601;SOR=0.458	GT:AD:DP:GQ:HP:HP_VAL:PL	1/1:0,21:21:63:.:.:844,63,0	0/0:15,0:15:42:.:.:0,42,630
II	16341267	T	C	2079.27	AC=2;AF=0.5;AN=4;AS_BaseQRankSum=.;AS_FS=0;AS_MQ=60;AS_MQRankSum=.;AS_QD=26.61;AS_ReadPosRankSum=.;AS_SOR=0.952;DP=85;ExcessHet=0.1902;FS=0;MLEAC=4;MLEAF=0.5;MQ=60;NS=4;QD=28.73;SOR=0.952	GT:AD:DP:GQ:PL	1/1:0,27:27:81:1117,81,0	0/0:8,0:8:24:0,24,311
II	16341340	C	T	1666.08	AC=2;AF=0.5;AN=4;AS_BaseQRankSum=-0.8;AS_FS=0;AS_MQ=60;AS_MQRankSum=0;AS_QD=27.48;AS_ReadPosRankSum=-1.6;AS_SOR=0.641;BaseQRankSum=-0.732;DP=81;ExcessHet=1.0474;FS=0;MLEAC=3;MLEAF=0.375;MQ=60;MQRankSum=0;NS=4;QD=31.1;ReadPosRankSum=-1.571;SOR=0.641	GT:AD:DP:GQ:HP:HP_VAL:PL	1/1:0,16:16:48:.:.:569,48,0	0/0:7,0:7:21:.:.:0,21,239
II	16341611	C	A	1397.52	AC=2;AF=0.5;AN=4;AS_BaseQRankSum=-0.4;AS_FS=0;AS_MQ=59.94;AS_MQRankSum=0;AS_QD=25.38;AS_ReadPosRankSum=-1.3;AS_SOR=0.99;BaseQRankSum=-0.362;DP=74;ExcessHet=1.0474;FS=0;MLEAC=3;MLEAF=0.375;MQ=59.62;MQRankSum=0;NS=4;QD=28.28;ReadPosRankSum=-1.204;SOR=0.99	GT:AD:DP:GQ:HP:HP_VAL:PL	1/1:0,22:22:66:.:.:932,66,0	0/0:12,0:12:36:.:.:0,36,432
II	16341886	A	G	1312.17	AC=2;AF=0.5;AN=4;AS_BaseQRankSum=-0.3;AS_FS=0;AS_MQ=60;AS_MQRankSum=0;AS_QD=27.37;AS_ReadPosRankSum=0.2;AS_SOR=0.892;BaseQRankSum=-0.223;DP=78;ExcessHet=1.0474;FS=0;MLEAC=3;MLEAF=0.375;MQ=60;MQRankSum=0;NS=4;QD=31.84;ReadPosRankSum=0.29;SOR=0.892	GT:AD:DP:GQ:HP:HP_VAL:PL	1/1:0,21:21:63:.:.:888,63,0	0/0:8,0:8:21:.:.:0,21,315
II	16342023	G	T	1473.25	AC=2;AF=0.5;AN=4;AS_BaseQRankSum=.;AS_FS=0;AS_MQ=60;AS_MQRankSum=.;AS_QD=32.21;AS_ReadPosRankSum=.;AS_SOR=2.448;DP=73;ExcessHet=0.1902;FS=0;MLEAC=4;MLEAF=0.5;MQ=59.69;NS=4;QD=28.94;SOR=2.448	GT:AD:DP:GQ:PL	1/1:0,17:17:51:755,51,0	0/0:11,0:11:30:0,30,450
II	16342107	C	T	1553.13	AC=2;AF=0.5;AN=4;AS_BaseQRankSum=0.2;AS_FS=0;AS_MQ=60;AS_MQRankSum=0;AS_QD=33.96;AS_ReadPosRankSum=-0.6;AS_SOR=1.022;BaseQRankSum=0.298;DP=81;ExcessHet=1.0474;FS=0;MLEAC=3;MLEAF=0.375;MQ=60;MQRankSum=0;NS=4;QD=27.26;ReadPosRankSum=-0.549;SOR=1.022	GT:AD:DP:GQ:HP:HP_VAL:PL	1/1:0,20:20:60:.:.:792,60,0	0/0:11,0:11:30:.:.:0,30,450
II	16342494	A	T	1404.23	AC=2;AF=0.5;AN=4;AS_BaseQRankSum=1.5;AS_FS=0;AS_MQ=60;AS_MQRankSum=0;AS_QD=21.6;AS_ReadPosRankSum=0.5;AS_SOR=0.731;BaseQRankSum=1.54;DP=96;ExcessHet=1.0474;FS=0;MLEAC=5;MLEAF=0.625;MQ=60;MQRankSum=0;NS=4;QD=21.6;ReadPosRankSum=0.51;SOR=0.731	GT:AD:DP:GQ:HP:HP_VAL:PL	0/0:31,0:31:81:.:.:0,81,1215	1/1:0,8:8:24:.:.:319,24,0
II	16343531	GA	G	1253.25	AC=2;AF=0.5;AN=4;AS_BaseQRankSum=1.7;AS_FS=0;AS_MQ=58.31;AS_MQRankSum=0;AS_QD=30.03;AS_ReadPosRankSum=.;AS_SOR=0.223;BaseQRankSum=1.76;DP=122;ExcessHet=0.1902;FS=0;MLEAC=4;MLEAF=0.5;MQ=58.72;MQRankSum=0;NS=4;QD=31.22;SOR=0.223	GT:AD:DP:GQ:PL	1/1:1,16:17:40:705,40,0	0/0:22,0:22:27:0,27,405
II	16343597	G	GA	650.59	AC=2;AF=0.25;AN=4;AS_BaseQRankSum=.;AS_FS=0;AS_MQ=55.3;AS_MQRankSum=.;AS_QD=25.4;AS_ReadPosRankSum=.;AS_SOR=2.985;DP=103;ExcessHet=0.3218;FS=0;MLEAC=3;MLEAF=0.375;MQ=55.3;NS=4;QD=26.19;SOR=2.985	GT:AD:DP:GQ:PL	1/1:0,14:14:45:661,45,0	0/0:18,0:18:0:0,0,273
II	16343681	A	AAAACAGAACTAGGTCTTGACCTAGAAAAAATTACGTCATGACCT	1282.15	AC=2;AF=0.25;AN=4;AS_BaseQRankSum=.;AS_FS=0;AS_MQ=44.61;AS_MQRankSum=.;AS_QD=33.8;AS_ReadPosRankSum=.;AS_SOR=1.061;DP=85;ExcessHet=0.3218;FS=0;MLEAC=2;MLEAF=0.25;MQ=44.56;NS=4;QD=27.77;SOR=0.567	GT:AD:DP:GQ:PL	1/1:0,17:17:85:1300,85,0	0/0:10,0:10:27:0,27,405
II	16343695	C	T	877.24	AC=2;AF=0.25;AN=4;AS_BaseQRankSum=.;AS_FS=0;AS_MQ=46.61;AS_MQRankSum=.;AS_QD=32.89;AS_ReadPosRankSum=.;AS_SOR=0.793;DP=79;ExcessHet=0.3218;FS=0;MLEAC=2;MLEAF=0.25;MQ=46.04;NS=4;QD=28.1;SOR=0.793	GT:AD:DP:GQ:PL	1/1:0,19:19:58:895,58,0	0/0:9,0:9:24:0,24,360
II	16344364	A	G	1779.34	AC=2;AF=0.5;AN=4;AS_BaseQRankSum=1.5;AS_FS=3.212;AS_MQ=60;AS_MQRankSum=0;AS_QD=32.17;AS_ReadPosRankSum=0.3;AS_SOR=0.442;BaseQRankSum=1.56;DP=71;ExcessHet=1.0474;FS=3.212;MLEAC=3;MLEAF=0.375;MQ=60;MQRankSum=0;NS=4;QD=28.87;ReadPosRankSum=0.372;SOR=0.442	GT:AD:DP:GQ:HP:HP_VAL:PL	1/1:0,30:30:90:.:.:1264,90,0	0/0:12,0:12:36:.:.:0,36,424
II	16348246	A	G	1269.25	AC=2;AF=0.5;AN=4;AS_BaseQRankSum=0.7;AS_FS=2.508;AS_MQ=60;AS_MQRankSum=0;AS_QD=26.44;AS_ReadPosRankSum=0.6;AS_SOR=1.122;BaseQRankSum=0.788;DP=69;ExcessHet=1.0474;FS=2.508;MLEAC=5;MLEAF=0.625;MQ=60;MQRankSum=0;NS=4;QD=26.44;ReadPosRankSum=0.6;SOR=1.122	GT:AD:DP:GQ:HP:HP_VAL:PL	0/0:21,0:21:60:.:.:0,60,900	1/1:0,10:10:30:.:.:450,30,0
II	16348520	G	A	1605.23	AC=2;AF=0.5;AN=4;AS_BaseQRankSum=0.3;AS_FS=0;AS_MQ=60;AS_MQRankSum=0;AS_QD=21.4;AS_ReadPosRankSum=-0.1;AS_SOR=0.73;BaseQRankSum=0.365;DP=100;ExcessHet=1.0474;FS=0;MLEAC=5;MLEAF=0.625;MQ=60;MQRankSum=0;NS=4;QD=21.4;ReadPosRankSum=-0.039;SOR=0.73	GT:AD:DP:GQ:HP:HP_VAL:PL	0/0:25,0:25:72:.:.:0,72,1007	1/1:0,8:8:24:.:.:360,24,0
II	16349135	G	T	1750.28	AC=2;AF=0.5;AN=4;AS_BaseQRankSum=0.2;AS_FS=0;AS_MQ=60;AS_MQRankSum=0;AS_QD=26.52;AS_ReadPosRankSum=0.35;AS_SOR=0.641;BaseQRankSum=0.887;DP=74;ExcessHet=2.4304;FS=0;MLEAC=4;MLEAF=0.5;MQ=60;MQRankSum=0;NS=4;QD=26.52;ReadPosRankSum=1.2;SOR=0.641	GT:AD:DP:GQ:HP:HP_VAL:PL	1/1:0,26:26:78:.:.:1079,78,0	0/0:8,0:8:24:.:.:0,24,343
II	16349174	C	A	955.36	AC=2;AF=0.5;AN=4;AS_BaseQRankSum=-0.5;AS_FS=0;AS_MQ=60;AS_MQRankSum=0;AS_QD=33.38;AS_ReadPosRankSum=-0.4;AS_SOR=0.257;BaseQRankSum=-0.412;DP=62;ExcessHet=0.1902;FS=0;MLEAC=4;MLEAF=0.5;MQ=60;MQRankSum=0;NS=4;QD=31.74;ReadPosRankSum=-0.307;SOR=0.257	GT:AD:DP:GQ:PL	0/0:19,0:19:54:0,54,810	1/1:0,7:7:21:315,21,0
II	16350431	T	G	2175.05	AC=2;AF=0.5;AN=4;AS_BaseQRankSum=-0.5;AS_FS=2.229;AS_MQ=60;AS_MQRankSum=0;AS_QD=31.74;AS_ReadPosRankSum=1.1;AS_SOR=0.574;BaseQRankSum=-0.455;DP=110;ExcessHet=1.0474;FS=2.229;MLEAC=3;MLEAF=0.375;MQ=60;MQRankSum=0;NS=4;QD=33.32;ReadPosRankSum=1.18;SOR=0.574	GT:AD:DP:GQ:HP:HP_VAL:PL	1/1:0,33:33:99:.:.:1332,99,0	0/0:17,0:17:27:.:.:0,27,405
II	16354637	A	G	1159.24	AC=2;AF=0.5;AN=4;AS_BaseQRankSum=.;AS_FS=0;AS_MQ=60;AS_MQRankSum=.;AS_QD=28.53;AS_ReadPosRankSum=.;AS_SOR=0.922;DP=90;ExcessHet=0.1902;FS=0;MLEAC=4;MLEAF=0.5;MQ=60;NS=4;QD=32.12;SOR=0.922	GT:AD:DP:GQ:PL	0/0:27,0:27:72:0,72,1080	1/1:0,14:14:42:612,42,0
II	16356019	T	C	1326.23	AC=2;AF=0.5;AN=4;AS_BaseQRankSum=.;AS_FS=0;AS_MQ=60;AS_MQRankSum=.;AS_QD=31.65;AS_ReadPosRankSum=.;AS_SOR=1.284;DP=58;ExcessHet=0.1902;FS=0;MLEAC=4;MLEAF=0.5;MQ=60;NS=4;QD=25.85;SOR=1.284	GT:AD:DP:GQ:PL	1/1:0,23:23:69:943,69,0	0/0:12,0:12:36:0,36,447
II	16356704	T	A	2274.19	AC=2;AF=0.5;AN=4;AS_BaseQRankSum=-0.4;AS_FS=0;AS_MQ=60;AS_MQRankSum=0;AS_QD=30.38;AS_ReadPosRankSum=-1.1;AS_SOR=0.574;BaseQRankSum=-0.385;DP=92;ExcessHet=0.1902;FS=0;MLEAC=4;MLEAF=0.5;MQ=60;MQRankSum=0;NS=4;QD=30.54;ReadPosRankSum=-1.006;SOR=0.574	GT:AD:DP:GQ:PL	1/1:0,38:38:99:1551,114,0	0/0:17,0:17:48:0,48,720
II	16357008	G	A	1730.07	AC=2;AF=0.5;AN=4;AS_BaseQRankSum=-0.6;AS_FS=3.054;AS_MQ=60;AS_MQRankSum=0;AS_QD=33.59;AS_ReadPosRankSum=1.1;AS_SOR=0.137;BaseQRankSum=-0.578;DP=76;ExcessHet=1.0474;FS=3.054;MLEAC=3;MLEAF=0.375;MQ=60;MQRankSum=0;NS=4;QD=32.18;ReadPosRankSum=1.15;SOR=0.137	GT:AD:DP:GQ:HP:HP_VAL:PL	1/1:0,20:20:63:.:.:910,63,0	0/0:10,0:10:30:.:.:0,30,413
II	16357182	G	A	1383.13	AC=2;AF=0.5;AN=4;AS_BaseQRankSum=1.8;AS_FS=2.064;AS_MQ=60;AS_MQRankSum=0;AS_QD=20.64;AS_ReadPosRankSum=-0.85;AS_SOR=0.42;BaseQRankSum=2.99;DP=101;ExcessHet=1.0474;FS=2.064;MLEAC=5;MLEAF=0.625;MQ=60;MQRankSum=0;NS=4;QD=20.64;ReadPosRankSum=0.629;SOR=0.42	GT:AD:DP:GQ:HP:HP_VAL:PL	0/0:33,0:33:90:.:.:0,90,1196	1/1:0,12:12:36:.:.:497,36,0
II	16358498	A	C	885.52	AC=2;AF=0.5;AN=4;AS_BaseQRankSum=.;AS_FS=0;AS_MQ=60;AS_MQRankSum=.;AS_QD=30.52;AS_ReadPosRankSum=.;AS_SOR=0.693;DP=76;ExcessHet=0.1902;FS=0;MLEAC=4;MLEAF=0.5;MQ=60;NS=4;QD=28.77;SOR=0.693	GT:AD:DP:GQ:PL	0/0:37,0:37:99:0,99,1485	1/1:0,11:11:33:421,33,0
II	16358693	AGTGGTCAGC	A	923.22	AC=2;AF=0.5;AN=4;AS_BaseQRankSum=.;AS_FS=0;AS_MQ=58.84;AS_MQRankSum=.;AS_QD=27.47;AS_ReadPosRankSum=.;AS_SOR=0.693;DP=78;ExcessHet=0.1902;FS=0;MLEAC=4;MLEAF=0.5;MQ=57.87;NS=4;QD=28.19;SOR=0.693	GT:AD:DP:GQ:PL	0/0:32,0:32:87:0,87,1305	1/1:0,11:11:36:540,36,0
II	16358705	A	T	923.24	AC=2;AF=0.5;AN=4;AS_BaseQRankSum=.;AS_FS=0;AS_MQ=58.84;AS_MQRankSum=.;AS_QD=33.66;AS_ReadPosRankSum=.;AS_SOR=0.892;DP=76;ExcessHet=0.1902;FS=0;MLEAC=4;MLEAF=0.5;MQ=58.84;NS=4;QD=33.28;SOR=0.892	GT:AD:DP:GQ:PL	0/0:32,0:32:90:0,90,1350	1/1:0,12:12:36:540,36,0
II	16358706	C	A	927.51	AC=2;AF=0.5;AN=4;AS_BaseQRankSum=.;AS_FS=0;AS_MQ=58.84;AS_MQRankSum=.;AS_QD=26.73;AS_ReadPosRankSum=.;AS_SOR=0.892;DP=76;ExcessHet=0.1902;FS=0;MLEAC=4;MLEAF=0.5;MQ=58.84;NS=4;QD=38.11;SOR=0.892	GT:AD:DP:GQ:PL	0/0:32,0:32:90:0,90,1350	1/1:0,12:12:36:540,36,0
II	16358708	ACATGTT	A	923.21	AC=2;AF=0.5;AN=4;AS_BaseQRankSum=.;AS_FS=0;AS_MQ=58.84;AS_MQRankSum=.;AS_QD=30.99;AS_ReadPosRankSum=.;AS_SOR=0.892;DP=77;ExcessHet=0.1902;FS=0;MLEAC=4;MLEAF=0.5;MQ=58.84;NS=4;QD=25.82;SOR=0.892	GT:AD:DP:GQ:PL	0/0:32,0:32:84:0,84,1260	1/1:0,12:12:39:585,39,0
II	16358717	T	TAATA	923.25	AC=2;AF=0.5;AN=4;AS_BaseQRankSum=.;AS_FS=0;AS_MQ=58.89;AS_MQRankSum=.;AS_QD=32.63;AS_ReadPosRankSum=.;AS_SOR=0.784;DP=72;ExcessHet=0.1902;FS=0;MLEAC=4;MLEAF=0.5;MQ=58.89;NS=4;QD=32.8;SOR=0.784	GT:AD:DP:GQ:PL	0/0:31,0:31:81:0,81,1215	1/1:0,13:13:39:585,39,0
II	16359483	G	A	1237.52	AC=2;AF=0.5;AN=4;AS_BaseQRankSum=.;AS_FS=0;AS_MQ=60;AS_MQRankSum=.;AS_QD=28.41;AS_ReadPosRankSum=.;AS_SOR=0.976;DP=74;ExcessHet=0.1902;FS=0;MLEAC=4;MLEAF=0.5;MQ=60;NS=4;QD=31.02;SOR=0.976	GT:AD:DP:GQ:PL	0/0:24,0:24:72:0,72,979	1/1:0,10:10:30:385,30,0
II	16360650	G	GA	1123.68	AC=2;AF=0.5;AN=4;AS_BaseQRankSum=.;AS_FS=0;AS_MQ=60;AS_MQRankSum=.;AS_QD=28.1;AS_ReadPosRankSum=.;AS_SOR=0.902;DP=75;ExcessHet=0.1902;FS=0;MLEAC=4;MLEAF=0.5;MQ=60;NS=4;QD=28.09;SOR=0.902	GT:AD:DP:GQ:PL	1/1:0,19:19:57:552,57,0	0/0:10,0:10:0:0,0,306
II	16362006	G	T	1454.61	AC=2;AF=0.5;AN=4;AS_BaseQRankSum=0;AS_FS=0;AS_MQ=60;AS_MQRankSum=0;AS_QD=31.79;AS_ReadPosRankSum=-1.6;AS_SOR=0.35;BaseQRankSum=0;DP=64;ExcessHet=0.1902;FS=0;MLEAC=3;MLEAF=0.375;MQ=60;MQRankSum=0;NS=4;QD=32.1;ReadPosRankSum=-1.543;SOR=0.35	GT:AD:DP:GQ:PL	1/1:0,20:20:60:771,60,0	0/0:7,0:7:21:0,21,229
II	16362127	A	G	720.45	AC=2;AF=0.5;AN=4;AS_BaseQRankSum=.;AS_FS=0;AS_MQ=60;AS_MQRankSum=.;AS_QD=31.02;AS_ReadPosRankSum=.;AS_SOR=1.022;DP=68;ExcessHet=0.1902;FS=0;MLEAC=4;MLEAF=0.5;MQ=60;NS=4;QD=27.21;SOR=1.022	GT:AD:DP:GQ:PL	0/0:29,0:29:81:0,81,1215	1/1:0,12:12:36:480,36,0
II	16363813	C	T	1839.24	AC=2;AF=0.5;AN=4;AS_BaseQRankSum=-0.4;AS_FS=0;AS_MQ=60;AS_MQRankSum=0;AS_QD=30.99;AS_ReadPosRankSum=-1.3;AS_SOR=0.223;BaseQRankSum=-0.371;DP=87;ExcessHet=0.1902;FS=0;MLEAC=4;MLEAF=0.5;MQ=60;MQRankSum=0;NS=4;QD=25.93;ReadPosRankSum=-1.253;SOR=0.223	GT:AD:DP:GQ:PL	1/1:0,11:11:33:381,33,0	0/0:13,0:13:39:0,39,503
II	16364217	A	C	1718.79	AC=2;AF=0.5;AN=4;AS_BaseQRankSum=-0.3;AS_FS=0;AS_MQ=60;AS_MQRankSum=0;AS_QD=30.43;AS_ReadPosRankSum=-0.2;AS_SOR=0.465;BaseQRankSum=-0.283;DP=82;ExcessHet=0.1902;FS=0;MLEAC=3;MLEAF=0.375;MQ=60;MQRankSum=0;NS=4;QD=33.65;ReadPosRankSum=-0.161;SOR=0.465	GT:AD:DP:GQ:PL	1/1:0,12:12:36:540,36,0	0/0:13,0:13:39:0,39,525
II	16364429	T	C	1139.53	AC=2;AF=0.5;AN=4;AS_BaseQRankSum=.;AS_FS=0;AS_MQ=60;AS_MQRankSum=.;AS_QD=26.7;AS_ReadPosRankSum=.;AS_SOR=0.765;DP=60;ExcessHet=0.1902;FS=0;MLEAC=4;MLEAF=0.5;MQ=60;NS=4;QD=22.34;SOR=0.765	GT:AD:DP:GQ:PL	0/0:19,0:19:57:0,57,796	1/1:0,12:12:36:497,36,0
II	16364942	T	A	2054.6	AC=2;AF=0.5;AN=4;AS_BaseQRankSum=0.8;AS_FS=0;AS_MQ=60;AS_MQRankSum=0;AS_QD=29.38;AS_ReadPosRankSum=0.2;AS_SOR=0.421;BaseQRankSum=0.831;DP=83;ExcessHet=1.0474;FS=0;MLEAC=3;MLEAF=0.375;MQ=60;MQRankSum=0;NS=4;QD=26.78;ReadPosRankSum=0.201;SOR=0.421	GT:AD:DP:GQ:HP:HP_VAL:PL	1/1:0,28:28:84:.:.:1142,84,0	0/0:9,0:9:0:.:.:0,0,262
II	16365652	T	G	2134.05	AC=2;AF=0.5;AN=4;AS_BaseQRankSum=-1.1;AS_FS=6.193;AS_MQ=60;AS_MQRankSum=0;AS_QD=30.29;AS_ReadPosRankSum=-1.1;AS_SOR=0.065;BaseQRankSum=-1.041;DP=86;ExcessHet=1.0474;FS=6.193;MLEAC=3;MLEAF=0.375;MQ=60;MQRankSum=0;NS=4;QD=29.06;ReadPosRankSum=-1.006;SOR=0.065	GT:AD:DP:GQ:HP:HP_VAL:PL	1/1:0,34:34:99:.:.:1398,102,0	0/0:12,0:12:33:.:.:0,33,495
II	16366394	T	TTTCTCTTCCTTC	1410.17	AC=2;AF=0.5;AN=4;AS_BaseQRankSum=-0.4;AS_FS=0;AS_MQ=59.8;AS_MQRankSum=0;AS_QD=35.07;AS_ReadPosRankSum=-1.6;AS_SOR=0.392;BaseQRankSum=-0.397;DP=90;ExcessHet=0.1902;FS=0;MLEAC=4;MLEAF=0.5;MQ=59.87;MQRankSum=0;NS=4;QD=35.86;ReadPosRankSum=-1.544;SOR=0.392	GT:AD:DP:GQ:PL	1/1:0,12:12:38:579,38,0	0/0:20,0:20:48:0,48,720
II	16367393	A	G	1180.49	AC=2;AF=0.5;AN=4;AS_BaseQRankSum=.;AS_FS=0;AS_MQ=60;AS_MQRankSum=.;AS_QD=28.12;AS_ReadPosRankSum=.;AS_SOR=0.846;DP=55;ExcessHet=0.1902;FS=0;MLEAC=4;MLEAF=0.5;MQ=60;NS=4;QD=29.96;SOR=0.846	GT:AD:DP:GQ:PL	0/0:17,0:17:42:0,42,630	1/1:0,8:8:24:351,24,0
II	16367408	A	T	797.85	AC=2;AF=0.5;AN=4;AS_BaseQRankSum=1.9;AS_FS=4.393;AS_MQ=60;AS_MQRankSum=0;AS_QD=29.72;AS_ReadPosRankSum=1.7;AS_SOR=1.326;BaseQRankSum=1.98;DP=54;ExcessHet=0.1902;FS=4.393;MLEAC=3;MLEAF=0.375;MQ=60;MQRankSum=0;NS=4;QD=35.52;ReadPosRankSum=1.74;SOR=1.326	GT:AD:DP:GQ:PL	1/1:0,10:10:30:390,30,0	0/0:6,0:6:18:0,18,257
II	16368468	A	G	2058.05	AC=2;AF=0.5;AN=4;AS_BaseQRankSum=-0.8;AS_FS=5.418;AS_MQ=60;AS_MQRankSum=0;AS_QD=29.98;AS_ReadPosRankSum=0.7;AS_SOR=0.136;BaseQRankSum=-0.78;DP=87;ExcessHet=1.0474;FS=5.418;MLEAC=3;MLEAF=0.375;MQ=60;MQRankSum=0;NS=4;QD=31.89;ReadPosRankSum=0.743;SOR=0.136	GT:AD:DP:GQ:HP:HP_VAL:PL	1/1:0,26:26:78:.:.:1062,78,0	0/0:12,0:12:36:.:.:0,36,497
II	16369482	C	T	1002.21	AC=2;AF=0.5;AN=4;AS_BaseQRankSum=.;AS_FS=0;AS_MQ=60;AS_MQRankSum=.;AS_QD=28.25;AS_ReadPosRankSum=.;AS_SOR=1.802;DP=62;ExcessHet=0.1902;FS=0;MLEAC=4;MLEAF=0.5;MQ=60;NS=4;QD=37.61;SOR=1.802	GT:AD:DP:GQ:PL	0/0:17,0:17:42:0,42,613	1/1:0,8:8:24:310,24,0
II	16369545	A	G	1483.1	AC=2;AF=0.5;AN=4;AS_BaseQRankSum=1.4;AS_FS=0;AS_MQ=60;AS_MQRankSum=0;AS_QD=29.02;AS_ReadPosRankSum=-0.1;AS_SOR=0.306;BaseQRankSum=1.41;DP=65;ExcessHet=0.1902;FS=0;MLEAC=4;MLEAF=0.5;MQ=60;MQRankSum=0;NS=4;QD=31.1;ReadPosRankSum=-0.091;SOR=0.306	GT:AD:DP:GQ:PL	1/1:0,19:19:57:776,57,0	0/0:8,0:8:24:0,24,289
II	16371435	A	C	1785.24	AC=2;AF=0.5;AN=4;AS_BaseQRankSum=.;AS_FS=0;AS_MQ=60;AS_MQRankSum=.;AS_QD=31.8;AS_ReadPosRankSum=.;AS_SOR=0.843;DP=74;ExcessHet=0.1902;FS=0;MLEAC=4;MLEAF=0.5;MQ=60;NS=4;QD=31.18;SOR=0.843	GT:AD:DP:GQ:PL	1/1:0,28:28:84:1235,84,0	0/0:12,0:12:36:0,36,494
II	16371440	G	A	1356.53	AC=2;AF=0.5;AN=4;AS_BaseQRankSum=.;AS_FS=0;AS_MQ=59.91;AS_MQRankSum=.;AS_QD=27.05;AS_ReadPosRankSum=.;AS_SOR=1.044;DP=76;ExcessHet=0.1902;FS=0;MLEAC=4;MLEAF=0.5;MQ=59.91;NS=4;QD=29.1;SOR=1.044	GT:AD:DP:GQ:PL	0/0:29,0:29:84:0,84,1260	1/1:0,11:11:33:487,33,0
II	16371788	G	C	2004.53	AC=2;AF=0.5;AN=4;AS_BaseQRankSum=-0.3;AS_FS=0;AS_MQ=60;AS_MQRankSum=0;AS_QD=24.23;AS_ReadPosRankSum=0.7;AS_SOR=0.24;BaseQRankSum=-0.288;DP=105;ExcessHet=0.1902;FS=0;MLEAC=4;MLEAF=0.5;MQ=60;MQRankSum=0;NS=4;QD=22.13;ReadPosRankSum=0.728;SOR=0.24	GT:AD:DP:GQ:PL	0/0:27,0:27:81:0,81,1068	1/1:0,17:17:51:747,51,0
II	16372117	T	A	1075.26	AC=2;AF=0.5;AN=4;AS_BaseQRankSum=0.4;AS_FS=3.751;AS_MQ=60;AS_MQRankSum=0;AS_QD=31.18;AS_ReadPosRankSum=-1.3;AS_SOR=0.346;BaseQRankSum=0.463;DP=81;ExcessHet=0.1902;FS=3.751;MLEAC=4;MLEAF=0.5;MQ=60;MQRankSum=0;NS=4;QD=31.63;ReadPosRankSum=-1.255;SOR=0.346	GT:AD:DP:GQ:PL	0/0:22,0:22:60:0,60,900	1/1:0,14:14:42:433,42,0
II	16372423	G	A	943.03	AC=2;AF=0.5;AN=4;AS_BaseQRankSum=.;AS_FS=0;AS_MQ=60;AS_MQRankSum=.;AS_QD=32.93;AS_ReadPosRankSum=.;AS_SOR=0.874;DP=64;ExcessHet=0.1902;FS=0;MLEAC=4;MLEAF=0.5;MQ=60;NS=4;QD=34.13;SOR=0.874	GT:AD:DP:GQ:PL	0/0:23,0:23:60:0,60,900	1/1:0,7:7:21:302,21,0
II	16372523	A	G	931.24	AC=2;AF=0.5;AN=4;AS_BaseQRankSum=.;AS_FS=0;AS_MQ=60;AS_MQRankSum=.;AS_QD=31.87;AS_ReadPosRankSum=.;AS_SOR=0.963;DP=66;ExcessHet=0.1902;FS=0;MLEAC=4;MLEAF=0.5;MQ=60;NS=4;QD=27.64;SOR=0.963	GT:AD:DP:GQ:PL	0/0:18,0:18:51:0,51,765	1/1:0,12:12:36:493,36,0
II	16372837	A	T	911.25	AC=2;AF=0.5;AN=4;AS_BaseQRankSum=0.3;AS_FS=12.602;AS_MQ=60;AS_MQRankSum=0;AS_QD=32.54;AS_ReadPosRankSum=-1.3;AS_SOR=0.02;BaseQRankSum=0.319;DP=45;ExcessHet=1.0474;FS=12.602;MLEAC=5;MLEAF=0.625;MQ=60;MQRankSum=0;NS=4;QD=32.54;ReadPosRankSum=-1.242;SOR=0.02	GT:AD:DP:GQ:HP:HP_VAL:PL	0/0:17,0:17:42:.:.:0,42,630	1/1:0,10:10:30:.:.:442,30,0
II	16374144	C	T	2021.14	AC=2;AF=0.5;AN=4;AS_BaseQRankSum=1.3;AS_FS=0;AS_MQ=60;AS_MQRankSum=0;AS_QD=29.11;AS_ReadPosRankSum=0;AS_SOR=0.952;BaseQRankSum=1.33;DP=97;ExcessHet=1.0474;FS=0;MLEAC=3;MLEAF=0.375;MQ=60;MQRankSum=0;NS=4;QD=30.17;ReadPosRankSum=0;SOR=0.952	GT:AD:DP:GQ:HP:HP_VAL:PL	1/1:0,28:28:84:.:.:1141,84,0	0/0:18,0:18:51:.:.:0,51,765
II	16374575	G	A	1837.05	AC=2;AF=0.5;AN=4;AS_BaseQRankSum=-0.6;AS_FS=13.059;AS_MQ=60;AS_MQRankSum=0;AS_QD=31.83;AS_ReadPosRankSum=-0.9;AS_SOR=1.283;BaseQRankSum=-0.532;DP=102;ExcessHet=1.0474;FS=13.059;MLEAC=3;MLEAF=0.375;MQ=60;MQRankSum=0;NS=4;QD=21.98;ReadPosRankSum=-0.865;SOR=1.283	GT:AD:DP:GQ:HP:HP_VAL:PL	1/1:0,20:20:59:.:.:741,59,0	0/0:20,0:20:57:.:.:0,57,855
II	16376657	T	C	2463.06	AC=2;AF=0.5;AN=4;AS_BaseQRankSum=-0.7;AS_FS=0;AS_MQ=60;AS_MQRankSum=0;AS_QD=29.61;AS_ReadPosRankSum=1;AS_SOR=0.544;BaseQRankSum=-0.671;DP=104;ExcessHet=1.0474;FS=0;MLEAC=3;MLEAF=0.375;MQ=60;MQRankSum=0;NS=4;QD=28.59;ReadPosRankSum=1.08;SOR=0.544	GT:AD:DP:GQ:HP:HP_VAL:PL	1/1:0,39:39:99:.:.:1503,116,0	0/0:10,0:10:24:.:.:0,24,360
II	16377879	T	A	1533.53	AC=2;AF=0.5;AN=4;AS_BaseQRankSum=.;AS_FS=0;AS_MQ=60;AS_MQRankSum=.;AS_QD=31.38;AS_ReadPosRankSum=.;AS_SOR=1.209;DP=77;ExcessHet=0.1902;FS=0;MLEAC=4;MLEAF=0.5;MQ=60;NS=4;QD=29.6;SOR=1.209	GT:AD:DP:GQ:PL	0/0:17,0:17:48:0,48,720	1/1:0,12:12:36:482,36,0
II	16378247	G	A	1727.58	AC=2;AF=0.5;AN=4;AS_BaseQRankSum=-0.7;AS_FS=3.054;AS_MQ=60;AS_MQRankSum=0;AS_QD=39.77;AS_ReadPosRankSum=0.9;AS_SOR=0.136;BaseQRankSum=-0.617;DP=77;ExcessHet=0.1902;FS=3.054;MLEAC=3;MLEAF=0.375;MQ=60;MQRankSum=0;NS=4;QD=30.1;ReadPosRankSum=0.944;SOR=0.136	GT:AD:DP:GQ:PL	1/1:0,12:12:36:500,36,0	0/0:11,0:11:27:0,27,405
II	16379044	A	G	883.2	AC=2;AF=0.5;AN=4;AS_BaseQRankSum=1;AS_FS=6.905;AS_MQ=60;AS_MQRankSum=0;AS_QD=21.02;AS_ReadPosRankSum=2;AS_SOR=1.931;BaseQRankSum=1.04;DP=62;ExcessHet=1.0474;FS=6.905;MLEAC=5;MLEAF=0.625;MQ=60;MQRankSum=0;NS=4;QD=21.03;ReadPosRankSum=2;SOR=1.931	GT:AD:DP:GQ:HP:HP_VAL:PL	0/0:20,0:20:48:.:.:0,48,770	1/1:0,7:7:21:.:.:305,21,0
II	16379429	A	G	1462.53	AC=2;AF=0.5;AN=4;AS_BaseQRankSum=.;AS_FS=0;AS_MQ=60;AS_MQRankSum=.;AS_QD=27.25;AS_ReadPosRankSum=.;AS_SOR=1.739;DP=67;ExcessHet=0.1902;FS=0;MLEAC=4;MLEAF=0.5;MQ=60;NS=4;QD=32.46;SOR=1.739	GT:AD:DP:GQ:PL	0/0:20,0:20:54:0,54,810	1/1:0,20:20:60:807,60,0
II	16379632	A	T	1822.19	AC=2;AF=0.5;AN=4;AS_BaseQRankSum=-1;AS_FS=0;AS_MQ=60;AS_MQRankSum=0;AS_QD=31.91;AS_ReadPosRankSum=-0.4;AS_SOR=0.869;BaseQRankSum=-0.942;DP=78;ExcessHet=1.0474;FS=0;MLEAC=3;MLEAF=0.375;MQ=60;MQRankSum=0;NS=4;QD=25.14;ReadPosRankSum=-0.315;SOR=0.869	GT:AD:DP:GQ:HP:HP_VAL:PL	1/1:0,31:31:93:.:.:1273,93,0	0/0:13,0:13:39:.:.:0,39,585
II	16379647	C	G	2027.2	AC=2;AF=0.5;AN=4;AS_BaseQRankSum=0;AS_FS=0;AS_MQ=60;AS_MQRankSum=0;AS_QD=28.92;AS_ReadPosRankSum=-0.4;AS_SOR=0.816;BaseQRankSum=0;DP=86;ExcessHet=1.0474;FS=0;MLEAC=3;MLEAF=0.375;MQ=60;MQRankSum=0;NS=4;QD=23.2;ReadPosRankSum=-0.356;SOR=0.816	GT:AD:DP:GQ:HP:HP_VAL:PL	1/1:0,34:34:99:.:.:1424,102,0	0/0:14,0:14:39:.:.:0,39,585
II	16380681	T	G	1940.27	AC=2;AF=0.5;AN=4;AS_BaseQRankSum=1.15;AS_FS=0;AS_MQ=60;AS_MQRankSum=0;AS_QD=26.58;AS_ReadPosRankSum=-1.25;AS_SOR=0.783;BaseQRankSum=2.49;DP=105;ExcessHet=1.0474;FS=0;MLEAC=5;MLEAF=0.625;MQ=60;MQRankSum=0;NS=4;QD=26.58;ReadPosRankSum=-0.836;SOR=0.783	GT:AD:DP:GQ:HP:HP_VAL:PL	0/0:31,0:31:90:.:.:0,90,1350	1/1:0,19:19:57:.:.:804,57,0
II	16381369	G	T	1829.24	AC=2;AF=0.5;AN=4;AS_BaseQRankSum=.;AS_FS=0;AS_MQ=60;AS_MQRankSum=.;AS_QD=28.82;AS_ReadPosRankSum=.;AS_SOR=1.828;DP=78;ExcessHet=0.1902;FS=0;MLEAC=4;MLEAF=0.5;MQ=60;NS=4;QD=28.65;SOR=1.828	GT:AD:DP:GQ:PL	1/1:0,21:21:63:827,63,0	0/0:14,0:14:39:0,39,585
II	16381467	C	T	2154.17	AC=2;AF=0.5;AN=4;AS_BaseQRankSum=-0.7;AS_FS=6.438;AS_MQ=60;AS_MQRankSum=0;AS_QD=30.3;AS_ReadPosRankSum=0;AS_SOR=0.376;BaseQRankSum=-0.701;DP=85;ExcessHet=1.0474;FS=6.438;MLEAC=3;MLEAF=0.375;MQ=60;MQRankSum=0;NS=4;QD=31.24;ReadPosRankSum=0.046;SOR=0.376	GT:AD:DP:GQ:HP:HP_VAL:PL	1/1:0,27:27:81:.:.:1192,81,0	0/0:11,0:11:30:.:.:0,30,450
II	16382032	C	T	1107.52	AC=2;AF=0.5;AN=4;AS_BaseQRankSum=.;AS_FS=0;AS_MQ=50.92;AS_MQRankSum=.;AS_QD=24.77;AS_ReadPosRankSum=.;AS_SOR=2.03;DP=50;ExcessHet=0.1902;FS=0;MLEAC=4;MLEAF=0.5;MQ=50.92;NS=4;QD=31.65;SOR=2.03	GT:AD:DP:GQ:PL	0/0:20,0:20:48:0,48,720	1/1:0,9:9:30:450,30,0
II	16382989	A	T	1190.53	AC=2;AF=0.5;AN=4;AS_BaseQRankSum=.;AS_FS=0;AS_MQ=60;AS_MQRankSum=.;AS_QD=33.47;AS_ReadPosRankSum=.;AS_SOR=1.329;DP=65;ExcessHet=0.1902;FS=0;MLEAC=4;MLEAF=0.5;MQ=60;NS=4;QD=36.8;SOR=1.329	GT:AD:DP:GQ:PL	0/0:20,0:20:48:0,48,720	1/1:0,13:13:39:451,39,0
II	16383450	C	T	1736.24	AC=2;AF=0.5;AN=4;AS_BaseQRankSum=0.8;AS_FS=2.937;AS_MQ=60;AS_MQRankSum=0;AS_QD=28.1;AS_ReadPosRankSum=-1;AS_SOR=1.9;BaseQRankSum=0.828;DP=85;ExcessHet=1.0474;FS=2.937;MLEAC=3;MLEAF=0.375;MQ=60;MQRankSum=0;NS=4;QD=28.6;ReadPosRankSum=-0.953;SOR=1.9	GT:AD:DP:GQ:HP:HP_VAL:PL	1/1:0,19:19:57:.:.:852,57,0	0/0:19,0:19:57:.:.:0,57,810
II	16383707	C	A	1805.04	AC=2;AF=0.5;AN=4;AS_BaseQRankSum=-1;AS_FS=0;AS_MQ=60;AS_MQRankSum=0;AS_QD=23.49;AS_ReadPosRankSum=0.3;AS_SOR=1.012;BaseQRankSum=-0.987;DP=91;ExcessHet=1.0474;FS=0;MLEAC=3;MLEAF=0.375;MQ=60;MQRankSum=0;NS=4;QD=27.98;ReadPosRankSum=0.346;SOR=1.012	GT:AD:DP:GQ:HP:HP_VAL:PL	1/1:0,12:12:36:.:.:492,36,0	0/0:17,0:17:51:.:.:0,51,668
II	16385260	C	A	1385.24	AC=2;AF=0.5;AN=4;AS_BaseQRankSum=.;AS_FS=0;AS_MQ=60;AS_MQRankSum=.;AS_QD=28.79;AS_ReadPosRankSum=.;AS_SOR=1.244;DP=71;ExcessHet=0.1902;FS=0;MLEAC=4;MLEAF=0.5;MQ=60;NS=4;QD=27.83;SOR=1.244	GT:AD:DP:GQ:PL	1/1:0,19:19:57:738,57,0	0/0:18,0:18:54:0,54,674
II	16385369	G	A	1356.25	AC=2;AF=0.5;AN=4;AS_BaseQRankSum=0.8;AS_FS=3.997;AS_MQ=60;AS_MQRankSum=0;AS_QD=24.21;AS_ReadPosRankSum=-0.5;AS_SOR=1.371;BaseQRankSum=0.876;DP=84;ExcessHet=1.0474;FS=3.997;MLEAC=5;MLEAF=0.625;MQ=60;MQRankSum=0;NS=4;QD=24.22;ReadPosRankSum=-0.426;SOR=1.371	GT:AD:DP:GQ:HP:HP_VAL:PL	0/0:28,0:28:81:.:.:0,81,1215	1/1:0,9:9:27:.:.:366,27,0
II	16387463	T	C	1775.25	AC=2;AF=0.5;AN=4;AS_BaseQRankSum=-0.3;AS_FS=2.252;AS_MQ=60;AS_MQRankSum=0;AS_QD=26.49;AS_ReadPosRankSum=0.3;AS_SOR=1.154;BaseQRankSum=-0.218;DP=84;ExcessHet=1.0474;FS=2.252;MLEAC=5;MLEAF=0.625;MQ=60;MQRankSum=0;NS=4;QD=26.5;ReadPosRankSum=0.362;SOR=1.154	GT:AD:DP:GQ:HP:HP_VAL:PL	0/0:16,0:16:45:.:.:0,45,675	1/1:0,9:9:27:.:.:366,27,0
II	16388258	TAGAGAGAG	T	942.44	AC=2;AF=0.5;AN=4;AS_BaseQRankSum=.;AS_FS=0;AS_MQ=60;AS_MQRankSum=.;AS_QD=27.7;AS_ReadPosRankSum=.;AS_SOR=2.303;DP=59;ExcessHet=0.1902;FS=0;MLEAC=4;MLEAF=0.5;MQ=60;NS=4;QD=27.25;SOR=2.303	GT:AD:DP:GQ:PL	0/0:15,0:15:21:0,21,315	1/1:0,6:6:18:239,18,0
II	16388799	T	C	1596.19	AC=2;AF=0.5;AN=4;AS_BaseQRankSum=1.5;AS_FS=0;AS_MQ=60;AS_MQRankSum=0;AS_QD=28.63;AS_ReadPosRankSum=0.6;AS_SOR=0.286;BaseQRankSum=1.51;DP=63;ExcessHet=0.1902;FS=0;MLEAC=4;MLEAF=0.5;MQ=60;MQRankSum=0;NS=4;QD=31.18;ReadPosRankSum=0.609;SOR=0.286	GT:AD:DP:GQ:PL	1/1:0,22:22:66:827,66,0	0/0:7,0:7:21:0,21,288
II	16393344	T	TA	1371.03	AC=2;AF=0.5;AN=4;AS_BaseQRankSum=.;AS_FS=2.62;AS_MQ=60;AS_MQRankSum=.;AS_QD=28.46;AS_ReadPosRankSum=.;AS_SOR=0.869;BaseQRankSum=-0.264;DP=88;ExcessHet=0.1902;FS=2.597;MLEAC=4;MLEAF=0.5;MQ=60;MQRankSum=0;NS=4;QD=28.56;ReadPosRankSum=0.255;SOR=0.857	GT:AD:DP:GQ:PL	1/1:0,27:27:87:815,87,0	0/0:13,0:15:39:0,39,369
II	16394811	G	A	2284.24	AC=2;AF=0.5;AN=4;AS_BaseQRankSum=.;AS_FS=0;AS_MQ=60;AS_MQRankSum=.;AS_QD=24.25;AS_ReadPosRankSum=.;AS_SOR=1.528;DP=99;ExcessHet=0.1902;FS=0;MLEAC=4;MLEAF=0.5;MQ=60;NS=4;QD=31.24;SOR=1.528	GT:AD:DP:GQ:PL	1/1:0,32:32:96:1282,96,0	0/0:21,0:21:60:0,60,900
II	16397729	A	G	1511.49	AC=2;AF=0.5;AN=4;AS_BaseQRankSum=.;AS_FS=0;AS_MQ=60;AS_MQRankSum=.;AS_QD=26.19;AS_ReadPosRankSum=.;AS_SOR=0.693;DP=103;ExcessHet=0.1902;FS=0;MLEAC=4;MLEAF=0.5;MQ=60;NS=4;QD=31.29;SOR=0.693	GT:AD:DP:GQ:PL	0/0:29,0:29:78:0,78,1170	1/1:0,8:8:24:316,24,0
II	16401167	G	A	1875.26	AC=2;AF=0.5;AN=4;AS_BaseQRankSum=0.2;AS_FS=0;AS_MQ=60;AS_MQRankSum=0;AS_QD=25.68;AS_ReadPosRankSum=0;AS_SOR=0.585;BaseQRankSum=0.94;DP=103;ExcessHet=1.0474;FS=0;MLEAC=5;MLEAF=0.625;MQ=60;MQRankSum=0;NS=4;QD=25.69;ReadPosRankSum=0.765;SOR=0.585	GT:AD:DP:GQ:HP:HP_VAL:PL	0/0:29,0:29:81:.:.:0,81,1215	1/1:0,12:12:36:.:.:444,36,0
II	16402953	G	A	2283.25	AC=2;AF=0.5;AN=4;AS_BaseQRankSum=1.2;AS_FS=0;AS_MQ=60;AS_MQRankSum=0;AS_QD=36.39;AS_ReadPosRankSum=0;AS_SOR=0.693;BaseQRankSum=1.25;DP=103;ExcessHet=0.1902;FS=0;MLEAC=3;MLEAF=0.375;MQ=60;MQRankSum=0;NS=4;QD=29.62;ReadPosRankSum=0.086;SOR=0.693	GT:AD:DP:GQ:PL	1/1:0,31:31:93:1191,93,0	0/0:6,0:6:18:0,18,199
II	16408955	C	T	2613.45	AC=2;AF=0.5;AN=4;AS_BaseQRankSum=-0.5;AS_FS=0;AS_MQ=60;AS_MQRankSum=0;AS_QD=27.74;AS_ReadPosRankSum=-1.5;AS_SOR=0.892;BaseQRankSum=-0.436;DP=105;ExcessHet=0.1902;FS=0;MLEAC=4;MLEAF=0.5;MQ=60;MQRankSum=0;NS=4;QD=30.8;ReadPosRankSum=-1.412;SOR=0.892	GT:AD:DP:GQ:PL	1/1:0,29:29:87:1166,87,0	0/0:8,0:8:0:0,0,294
II	16409692	T	C	1530.05	AC=2;AF=0.5;AN=4;AS_BaseQRankSum=-0.9;AS_FS=2.73;AS_MQ=60;AS_MQRankSum=0;AS_QD=30.45;AS_ReadPosRankSum=-0.6;AS_SOR=0.269;BaseQRankSum=-0.803;DP=80;ExcessHet=1.0474;FS=2.73;MLEAC=3;MLEAF=0.375;MQ=60;MQRankSum=0;NS=4;QD=35.65;ReadPosRankSum=-0.562;SOR=0.269	GT:AD:DP:GQ:HP:HP_VAL:PL	1/1:0,22:22:66:.:.:919,66,0	0/0:13,0:13:39:.:.:0,39,558
II	16410395	A	T	885.92	AC=2;AF=0.5;AN=4;AS_BaseQRankSum=-0.4;AS_FS=0;AS_MQ=50.75;AS_MQRankSum=-0.9;AS_QD=27.99;AS_ReadPosRankSum=0.8;AS_SOR=0.257;BaseQRankSum=-0.384;DP=78;ExcessHet=0.1902;FS=0;MLEAC=3;MLEAF=0.375;MQ=51.55;MQRankSum=-0.884;NS=4;QD=29.35;ReadPosRankSum=0.823;SOR=0.257	GT:AD:DP:GQ:PL	0/0:29,0:29:78:0,78,1170	1/1:0,5:5:15:207,15,0
II	16411857	A	T	869.15	AC=2;AF=0.5;AN=4;AS_BaseQRankSum=-1.3;AS_FS=1.569;AS_MQ=60;AS_MQRankSum=0;AS_QD=29.97;AS_ReadPosRankSum=-0.6;AS_SOR=0.425;BaseQRankSum=-1.264;DP=43;ExcessHet=1.0474;FS=1.569;MLEAC=5;MLEAF=0.625;MQ=60;MQRankSum=0;NS=4;QD=29.97;ReadPosRankSum=-0.577;SOR=0.425	GT:AD:DP:GQ:HP:HP_VAL:PL	0/0:14,0:14:39:.:.:0,39,585	1/1:0,6:6:18:.:.:260,18,0
II	16419126	T	G	2288.78	AC=2;AF=0.5;AN=4;AS_BaseQRankSum=2.6;AS_FS=0;AS_MQ=60;AS_MQRankSum=0;AS_QD=29.16;AS_ReadPosRankSum=0.6;AS_SOR=0.481;BaseQRankSum=2.63;DP=97;ExcessHet=1.0474;FS=0;MLEAC=3;MLEAF=0.375;MQ=60;MQRankSum=0;NS=4;QD=33.53;ReadPosRankSum=0.681;SOR=0.481	GT:AD:DP:GQ:HP:HP_VAL:PL	1/1:0,33:33:99:.:.:1300,99,0	0/0:17,0:17:35:.:.:0,35,624
II	16419540	GAA	G	667.09	AC=2;AF=0.5;AN=4;AS_BaseQRankSum=1.2;AS_FS=3.053;AS_MQ=60;AS_MQRankSum=0;AS_QD=33.35;AS_ReadPosRankSum=0.8;AS_SOR=1.329;BaseQRankSum=1.21;DP=53;ExcessHet=0.1902;FS=3.053;MLEAC=4;MLEAF=0.5;MQ=60;MQRankSum=0;NS=4;QD=33.35;ReadPosRankSum=0.871;SOR=1.329	GT:AD:DP:GQ:PL	0/0:8,0:8:24:0,24,355	1/1:0,8:8:24:320,24,0
II	16419547	A	ACCCC	414.18	AC=2;AF=0.5;AN=4;AS_BaseQRankSum=-0.8;AS_FS=4.523;AS_MQ=60;AS_MQRankSum=0;AS_QD=24.35;AS_ReadPosRankSum=1.5;AS_SOR=1.447;BaseQRankSum=-0.765;DP=49;ExcessHet=0.1902;FS=4.523;MLEAC=4;MLEAF=0.5;MQ=60;MQRankSum=0;NS=4;QD=24.36;ReadPosRankSum=1.59;SOR=1.447	GT:AD:DP:GQ:PL	1/1:0,8:8:24:228,24,0	0/0:9,0:9:21:0,21,315
II	16422957	C	G	1202.23	AC=2;AF=0.5;AN=4;AS_BaseQRankSum=.;AS_FS=0;AS_MQ=60;AS_MQRankSum=.;AS_QD=31.04;AS_ReadPosRankSum=.;AS_SOR=1.179;DP=64;ExcessHet=0.1902;FS=0;MLEAC=4;MLEAF=0.5;MQ=60;NS=4;QD=29.72;SOR=1.179	GT:AD:DP:GQ:PL	0/0:20,0:20:54:0,54,810	1/1:0,11:11:33:474,33,0
II	16423470	CTGCG	C	1903.24	AC=2;AF=0.5;AN=4;AS_BaseQRankSum=.;AS_FS=0;AS_MQ=60;AS_MQRankSum=.;AS_QD=27.24;AS_ReadPosRankSum=.;AS_SOR=1.609;DP=104;ExcessHet=0.1902;FS=0;MLEAC=4;MLEAF=0.5;MQ=60;NS=4;QD=24.1;SOR=1.609	GT:AD:DP:GQ:PL	0/0:23,0:23:60:0,60,897	1/1:0,14:14:42:620,42,0
II	16424371	A	C	1700.23	AC=2;AF=0.5;AN=4;AS_BaseQRankSum=-0.4;AS_FS=3.108;AS_MQ=60;AS_MQRankSum=0;AS_QD=28.75;AS_ReadPosRankSum=-0.3;AS_SOR=0.186;BaseQRankSum=-0.353;DP=73;ExcessHet=1.0474;FS=3.108;MLEAC=3;MLEAF=0.375;MQ=60;MQRankSum=0;NS=4;QD=21.88;ReadPosRankSum=-0.24;SOR=0.186	GT:AD:DP:GQ:HP:HP_VAL:PL	1/1:0,24:24:72:.:.:940,72,0	0/0:14,0:14:42:.:.:0,42,553
II	16427513	C	A	2249.23	AC=2;AF=0.5;AN=4;AS_BaseQRankSum=-0.6;AS_FS=0;AS_MQ=60;AS_MQRankSum=0;AS_QD=18.93;AS_ReadPosRankSum=-1;AS_SOR=1.528;BaseQRankSum=-0.536;DP=102;ExcessHet=0.1902;FS=0;MLEAC=4;MLEAF=0.5;MQ=60;MQRankSum=0;NS=4;QD=29.89;ReadPosRankSum=-0.989;SOR=1.528	GT:AD:DP:GQ:PL	1/1:0,24:24:72:971,72,0	0/0:17,0:17:42:0,42,630
II	16432381	C	T	986.23	AC=2;AF=0.5;AN=4;AS_BaseQRankSum=.;AS_FS=0;AS_MQ=60;AS_MQRankSum=.;AS_QD=32.46;AS_ReadPosRankSum=.;AS_SOR=0.859;DP=77;ExcessHet=0.1902;FS=0;MLEAC=4;MLEAF=0.5;MQ=60;NS=4;QD=32.95;SOR=0.859	GT:AD:DP:GQ:PL	0/0:27,0:27:81:0,81,1096	1/1:0,9:9:27:377,27,0
II	16432625	A	T	983.45	AC=2;AF=0.5;AN=4;AS_BaseQRankSum=.;AS_FS=0;AS_MQ=60;AS_MQRankSum=.;AS_QD=28.27;AS_ReadPosRankSum=.;AS_SOR=1.519;DP=53;ExcessHet=0.1902;FS=0;MLEAC=4;MLEAF=0.5;MQ=60;NS=4;QD=28.31;SOR=1.519	GT:AD:DP:GQ:PL	0/0:20,0:20:57:0,57,855	1/1:0,17:17:51:707,51,0
II	16434080	G	A	2368.05	AC=2;AF=0.5;AN=4;AS_BaseQRankSum=-0.1;AS_FS=0;AS_MQ=60;AS_MQRankSum=0;AS_QD=30.79;AS_ReadPosRankSum=0.7;AS_SOR=0.871;BaseQRankSum=-0.066;DP=115;ExcessHet=1.0474;FS=0;MLEAC=3;MLEAF=0.375;MQ=60;MQRankSum=0;NS=4;QD=31.93;ReadPosRankSum=0.781;SOR=0.871	GT:AD:DP:GQ:HP:HP_VAL:PL	1/1:0,27:27:81:.:.:1128,81,0	0/0:14,0:14:39:.:.:0,39,585
II	16435344	C	G	974.26	AC=2;AF=0.5;AN=4;AS_BaseQRankSum=0.8;AS_FS=2.713;AS_MQ=60;AS_MQRankSum=0;AS_QD=22.14;AS_ReadPosRankSum=0.5;AS_SOR=0.326;BaseQRankSum=0.812;DP=69;ExcessHet=1.0474;FS=2.713;MLEAC=5;MLEAF=0.625;MQ=60;MQRankSum=0;NS=4;QD=22.14;ReadPosRankSum=0.57;SOR=0.326	GT:AD:DP:GQ:HP:HP_VAL:PL	0/0:25,0:25:63:.:.:0,63,945	1/1:0,13:13:39:.:.:522,39,0
II	16436346	G	T	1744.24	AC=2;AF=0.5;AN=4;AS_BaseQRankSum=2;AS_FS=3.647;AS_MQ=60;AS_MQRankSum=0;AS_QD=29.55;AS_ReadPosRankSum=1.4;AS_SOR=0.753;BaseQRankSum=2.09;DP=88;ExcessHet=0.1902;FS=3.647;MLEAC=4;MLEAF=0.5;MQ=60;MQRankSum=0;NS=4;QD=36;ReadPosRankSum=1.5;SOR=0.753	GT:AD:DP:GQ:PL	0/0:21,0:21:51:0,51,765	1/1:0,15:15:45:598,45,0
II	16439206	C	T	2212.25	AC=2;AF=0.5;AN=4;AS_BaseQRankSum=.;AS_FS=0;AS_MQ=60;AS_MQRankSum=.;AS_QD=35.75;AS_ReadPosRankSum=.;AS_SOR=0.776;DP=88;ExcessHet=0.1902;FS=0;MLEAC=4;MLEAF=0.5;MQ=60;NS=4;QD=30.36;SOR=0.776	GT:AD:DP:GQ:PL	1/1:0,23:23:72:1064,72,0	0/0:10,0:10:30:0,30,399
II	16439456	C	T	2078.22	AC=2;AF=0.5;AN=4;AS_BaseQRankSum=1.5;AS_FS=0;AS_MQ=60;AS_MQRankSum=0;AS_QD=29.44;AS_ReadPosRankSum=1.5;AS_SOR=0.374;BaseQRankSum=1.59;DP=86;ExcessHet=0.1902;FS=0;MLEAC=4;MLEAF=0.5;MQ=60;MQRankSum=0;NS=4;QD=35.81;ReadPosRankSum=1.55;SOR=0.374	GT:AD:DP:GQ:PL	1/1:0,34:34:99:1368,102,0	0/0:7,0:7:21:0,21,288
II	16440188	G	A	1250.24	AC=2;AF=0.5;AN=4;AS_BaseQRankSum=.;AS_FS=0;AS_MQ=60;AS_MQRankSum=.;AS_QD=25.62;AS_ReadPosRankSum=.;AS_SOR=0.906;DP=70;ExcessHet=0.1902;FS=0;MLEAC=4;MLEAF=0.5;MQ=60;NS=4;QD=28.78;SOR=0.906	GT:AD:DP:GQ:PL	0/0:23,0:23:54:0,54,810	1/1:0,12:12:36:518,36,0
II	16440981	A	T	1665.21	AC=2;AF=0.5;AN=4;AS_BaseQRankSum=-0.3;AS_FS=3.68;AS_MQ=60;AS_MQRankSum=0;AS_QD=31.49;AS_ReadPosRankSum=-1.6;AS_SOR=0.779;BaseQRankSum=-0.264;DP=77;ExcessHet=0.1902;FS=3.68;MLEAC=4;MLEAF=0.5;MQ=60;MQRankSum=0;NS=4;QD=33.59;ReadPosRankSum=-1.578;SOR=0.779	GT:AD:DP:GQ:PL	1/1:0,20:20:60:812,60,0	0/0:12,0:12:33:0,33,495
II	16442056	C	T	1651.05	AC=2;AF=0.5;AN=4;AS_BaseQRankSum=-0.4;AS_FS=2.827;AS_MQ=60;AS_MQRankSum=0;AS_QD=29.28;AS_ReadPosRankSum=-1.7;AS_SOR=0.231;BaseQRankSum=-0.353;DP=76;ExcessHet=1.0474;FS=2.827;MLEAC=3;MLEAF=0.375;MQ=60;MQRankSum=0;NS=4;QD=33.22;ReadPosRankSum=-1.679;SOR=0.231	GT:AD:DP:GQ:HP:HP_VAL:PL	1/1:0,22:22:66:.:.:904,66,0	0/0:17,0:17:51:.:.:0,51,706
II	16442197	T	G	2042.27	AC=2;AF=0.5;AN=4;AS_BaseQRankSum=1.1;AS_FS=0.995;AS_MQ=60;AS_MQRankSum=0;AS_QD=28.76;AS_ReadPosRankSum=-1.2;AS_SOR=0.789;BaseQRankSum=1.12;DP=87;ExcessHet=1.0474;FS=0.995;MLEAC=5;MLEAF=0.625;MQ=60;MQRankSum=0;NS=4;QD=28.76;ReadPosRankSum=-1.187;SOR=0.789	GT:AD:DP:GQ:HP:HP_VAL:PL	0/0:16,0:16:48:.:.:0,48,667	1/1:0,23:23:69:.:.:923,69,0
II	16444005	A	T	1367.05	AC=2;AF=0.5;AN=4;AS_BaseQRankSum=0.8;AS_FS=0;AS_MQ=59.77;AS_MQRankSum=-0.3;AS_QD=28.14;AS_ReadPosRankSum=0;AS_SOR=1.542;BaseQRankSum=0.891;DP=62;ExcessHet=1.0474;FS=0;MLEAC=3;MLEAF=0.375;MQ=59.79;MQRankSum=-0.204;NS=4;QD=32.45;ReadPosRankSum=0.091;SOR=1.542	GT:AD:DP:GQ:HP:HP_VAL:PL	1/1:0,21:21:63:.:.:914,63,0	0/0:9,0:9:27:.:.:0,27,338
II	16444376	A	C	1596.05	AC=2;AF=0.5;AN=4;AS_BaseQRankSum=-1.1;AS_FS=0;AS_MQ=60;AS_MQRankSum=0;AS_QD=29.23;AS_ReadPosRankSum=0.7;AS_SOR=0.793;BaseQRankSum=-1.098;DP=78;ExcessHet=1.0474;FS=0;MLEAC=3;MLEAF=0.375;MQ=60;MQRankSum=0;NS=4;QD=32.95;ReadPosRankSum=0.745;SOR=0.793	GT:AD:DP:GQ:HP:HP_VAL:PL	1/1:0,26:26:78:.:.:1062,78,0	0/0:15,0:15:45:.:.:0,45,612
II	16444595	C	A	2032.05	AC=2;AF=0.5;AN=4;AS_BaseQRankSum=-0.7;AS_FS=0;AS_MQ=60;AS_MQRankSum=0;AS_QD=27.68;AS_ReadPosRankSum=-0.9;AS_SOR=0.76;BaseQRankSum=-0.672;DP=94;ExcessHet=1.0474;FS=0;MLEAC=3;MLEAF=0.375;MQ=60;MQRankSum=0;NS=4;QD=31.44;ReadPosRankSum=-0.855;SOR=0.76	GT:AD:DP:GQ:HP:HP_VAL:PL	1/1:0,25:25:75:.:.:1037,75,0	0/0:14,0:14:39:.:.:0,39,585
II	16444632	C	T	2347.05	AC=2;AF=0.5;AN=4;AS_BaseQRankSum=0;AS_FS=0;AS_MQ=60;AS_MQRankSum=0;AS_QD=26.44;AS_ReadPosRankSum=1.3;AS_SOR=0.997;BaseQRankSum=0.073;DP=112;ExcessHet=1.0474;FS=0;MLEAC=3;MLEAF=0.375;MQ=60;MQRankSum=0;NS=4;QD=28.86;ReadPosRankSum=1.33;SOR=0.997	GT:AD:DP:GQ:HP:HP_VAL:PL	1/1:0,30:30:90:.:.:1260,90,0	0/0:14,0:14:39:.:.:0,39,585
II	16446033	T	C	2327.54	AC=2;AF=0.5;AN=4;AS_BaseQRankSum=.;AS_FS=0;AS_MQ=60;AS_MQRankSum=.;AS_QD=27.88;AS_ReadPosRankSum=.;AS_SOR=1.009;DP=94;ExcessHet=0.1902;FS=0;MLEAC=4;MLEAF=0.5;MQ=60;NS=4;QD=26.18;SOR=1.009	GT:AD:DP:GQ:PL	1/1:0,34:34:99:1371,102,0	0/0:13,0:13:36:0,36,540
II	16447350	G	GA	1227.28	AC=2;AF=0.5;AN=4;AS_BaseQRankSum=.;AS_FS=0;AS_MQ=50.69;AS_MQRankSum=.;AS_QD=30.68;AS_ReadPosRankSum=.;AS_SOR=1.445;DP=96;ExcessHet=0.1902;FS=0;MLEAC=4;MLEAF=0.5;MQ=52.52;NS=4;QD=30.68;SOR=1.445	GT:AD:DP:GQ:PL	1/1:0,21:21:63:640,63,0	0/0:20,0:20:44:0,44,790
II	16447408	T	A	1878.24	AC=2;AF=0.5;AN=4;AS_BaseQRankSum=.;AS_FS=0;AS_MQ=41.53;AS_MQRankSum=.;AS_QD=28.81;AS_ReadPosRankSum=.;AS_SOR=1.038;DP=89;ExcessHet=0.1902;FS=0;MLEAC=4;MLEAF=0.5;MQ=41.53;NS=4;QD=30.79;SOR=1.038	GT:AD:DP:GQ:PL	1/1:0,18:18:54:738,54,0	0/0:20,0:20:54:0,54,810
II	16447625	C	T	1711.15	AC=2;AF=0.5;AN=4;AS_BaseQRankSum=-0.2;AS_FS=4.03;AS_MQ=60;AS_MQRankSum=0;AS_QD=29.11;AS_ReadPosRankSum=-0.8;AS_SOR=1.02;BaseQRankSum=-0.166;DP=77;ExcessHet=0.1902;FS=4.03;MLEAC=4;MLEAF=0.5;MQ=60;MQRankSum=0;NS=4;QD=33.92;ReadPosRankSum=-0.781;SOR=1.02	GT:AD:DP:GQ:PL	1/1:0,23:23:69:958,69,0	0/0:6,0:6:18:0,18,215
II	16448969	C	CA	1255.23	AC=2;AF=0.5;AN=4;AS_BaseQRankSum=0.1;AS_FS=3.09;AS_MQ=60;AS_MQRankSum=0;AS_QD=27.89;AS_ReadPosRankSum=0.4;AS_SOR=0.115;BaseQRankSum=0.196;DP=82;ExcessHet=0.1902;FS=3.09;MLEAC=3;MLEAF=0.375;MQ=60;MQRankSum=0;NS=4;QD=27.89;ReadPosRankSum=0.48;SOR=0.115	GT:AD:DP:GQ:PL	1/1:0,24:24:72:746,72,0	0/0:12,0:12:36:0,36,499
II	16451201	G	A	995.25	AC=2;AF=0.5;AN=4;AS_BaseQRankSum=.;AS_FS=0;AS_MQ=60;AS_MQRankSum=.;AS_QD=27.91;AS_ReadPosRankSum=.;AS_SOR=0.693;DP=74;ExcessHet=0.1902;FS=0;MLEAC=4;MLEAF=0.5;MQ=60;NS=4;QD=29.98;SOR=0.693	GT:AD:DP:GQ:PL	0/0:23,0:23:60:0,60,900	1/1:0,13:13:39:495,39,0
II	16451972	C	G	1190.51	AC=2;AF=0.5;AN=4;AS_BaseQRankSum=.;AS_FS=0;AS_MQ=60;AS_MQRankSum=.;AS_QD=28.43;AS_ReadPosRankSum=.;AS_SOR=1.071;DP=95;ExcessHet=0.1902;FS=0;MLEAC=4;MLEAF=0.5;MQ=60;NS=4;QD=30.72;SOR=1.071	GT:AD:DP:GQ:PL	0/0:36,0:36:90:0,90,1350	1/1:0,9:9:27:365,27,0
II	16454482	A	C	2044.23	AC=2;AF=0.5;AN=4;AS_BaseQRankSum=1.3;AS_FS=2.372;AS_MQ=60;AS_MQRankSum=0;AS_QD=29.33;AS_ReadPosRankSum=-2.2;AS_SOR=0.763;BaseQRankSum=1.36;DP=99;ExcessHet=1.0474;FS=2.372;MLEAC=3;MLEAF=0.375;MQ=60;MQRankSum=0;NS=4;QD=30.53;ReadPosRankSum=-2.114;SOR=0.763	GT:AD:DP:GQ:HP:HP_VAL:PL	1/1:0,25:25:75:.:.:989,75,0	0/0:15,0:15:0:.:.:0,0,582
II	16454580	A	G	1837.27	AC=2;AF=0.5;AN=4;AS_BaseQRankSum=1;AS_FS=0;AS_MQ=60;AS_MQRankSum=0;AS_QD=31.67;AS_ReadPosRankSum=-0.1;AS_SOR=0.784;BaseQRankSum=1.06;DP=83;ExcessHet=1.0474;FS=0;MLEAC=5;MLEAF=0.625;MQ=60;MQRankSum=0;NS=4;QD=31.68;ReadPosRankSum=-0.079;SOR=0.784	GT:AD:DP:GQ:HP:HP_VAL:PL	0/0:23,0:23:60:.:.:0,60,900	1/1:0,18:18:54:.:.:745,54,0
II	16455357	C	T	1258.96	AC=2;AF=0.5;AN=4;AS_BaseQRankSum=-0.3;AS_FS=0;AS_MQ=56.94;AS_MQRankSum=3.1;AS_QD=26.79;AS_ReadPosRankSum=-0.75;AS_SOR=0.578;BaseQRankSum=-0.056;DP=110;ExcessHet=3.6798;FS=0;MLEAC=2;MLEAF=0.25;MQ=49.76;MQRankSum=3.95;NS=4;QD=26.79;ReadPosRankSum=-0.289;SOR=0.578	GT:AD:DP:GQ:HP:HP_VAL:PL	1/1:8,18:26:99:BB:0.314:630,0,198	0/0:23,0:23:63:.:.:0,63,900
II	16455455	C	CT	910.27	AC=2;AF=0.5;AN=4;AS_BaseQRankSum=.;AS_FS=0;AS_MQ=59.47;AS_MQRankSum=.;AS_QD=28.44;AS_ReadPosRankSum=.;AS_SOR=0.957;DP=77;ExcessHet=0.1902;FS=0;MLEAC=4;MLEAF=0.5;MQ=58.84;NS=4;QD=28.45;SOR=0.957	GT:AD:DP:GQ:PL	0/0:20,0:20:60:0,60,693	1/1:0,10:10:30:292,30,0
II	16455685	A	T	1699.26	AC=2;AF=0.5;AN=4;AS_BaseQRankSum=0.9;AS_FS=9.62;AS_MQ=60;AS_MQRankSum=0;AS_QD=26.97;AS_ReadPosRankSum=-0.9;AS_SOR=0.701;BaseQRankSum=0.984;DP=93;ExcessHet=1.0474;FS=9.62;MLEAC=5;MLEAF=0.625;MQ=60;MQRankSum=0;NS=4;QD=26.97;ReadPosRankSum=-0.831;SOR=0.701	GT:AD:DP:GQ:HP:HP_VAL:PL	0/0:30,0:30:87:.:.:0,87,1305	1/1:0,11:11:33:.:.:419,33,0
II	16456122	G	A	2583.24	AC=2;AF=0.5;AN=4;AS_BaseQRankSum=-0.3;AS_FS=0;AS_MQ=60;AS_MQRankSum=0;AS_QD=29.31;AS_ReadPosRankSum=-0.5;AS_SOR=0.274;BaseQRankSum=-0.231;DP=110;ExcessHet=0.1902;FS=0;MLEAC=4;MLEAF=0.5;MQ=60;MQRankSum=0;NS=4;QD=29.94;ReadPosRankSum=-0.496;SOR=0.274	GT:AD:DP:GQ:PL	1/1:0,34:34:99:1460,102,0	0/0:20,0:20:57:0,57,855
II	16456739	CT	C	904.24	AC=2;AF=0.5;AN=4;AS_BaseQRankSum=.;AS_FS=0;AS_MQ=60;AS_MQRankSum=.;AS_QD=31.17;AS_ReadPosRankSum=.;AS_SOR=1.071;DP=71;ExcessHet=0.1902;FS=0;MLEAC=4;MLEAF=0.5;MQ=60;NS=4;QD=31.18;SOR=1.071	GT:AD:DP:GQ:PL	0/0:27,0:27:81:0,81,1069	1/1:0,13:13:39:415,39,0
II	16457476	A	G	1794.08	AC=2;AF=0.5;AN=4;AS_BaseQRankSum=-0.7;AS_FS=0;AS_MQ=60;AS_MQRankSum=0;AS_QD=29.22;AS_ReadPosRankSum=-0.3;AS_SOR=0.784;BaseQRankSum=-0.682;DP=80;ExcessHet=1.0474;FS=0;MLEAC=3;MLEAF=0.375;MQ=60;MQRankSum=0;NS=4;QD=31.33;ReadPosRankSum=-0.218;SOR=0.784	GT:AD:DP:GQ:HP:HP_VAL:PL	1/1:0,23:23:69:.:.:967,69,0	0/0:7,0:7:21:.:.:0,21,222
II	16457596	G	A	1930.25	AC=2;AF=0.5;AN=4;AS_BaseQRankSum=0.05;AS_FS=1.076;AS_MQ=60;AS_MQRankSum=0;AS_QD=29.24;AS_ReadPosRankSum=-0.8;AS_SOR=0.981;BaseQRankSum=1.55;DP=85;ExcessHet=1.0474;FS=1.076;MLEAC=5;MLEAF=0.625;MQ=60;MQRankSum=0;NS=4;QD=29.25;ReadPosRankSum=-0.315;SOR=0.981	GT:AD:DP:GQ:HP:HP_VAL:PL	0/0:19,0:19:48:.:.:0,48,720	1/1:0,11:11:33:.:.:481,33,0
II	16457674	C	T	2058.05	AC=2;AF=0.5;AN=4;AS_BaseQRankSum=-1;AS_FS=0;AS_MQ=60;AS_MQRankSum=0;AS_QD=25.02;AS_ReadPosRankSum=0.1;AS_SOR=1.244;BaseQRankSum=-0.93;DP=83;ExcessHet=1.0474;FS=0;MLEAC=3;MLEAF=0.375;MQ=60;MQRankSum=0;NS=4;QD=28.45;ReadPosRankSum=0.12;SOR=1.244	GT:AD:DP:GQ:HP:HP_VAL:PL	1/1:0,33:33:99:.:.:1364,99,0	0/0:10,0:10:30:.:.:0,30,383
II	16458252	C	A	1189.53	AC=2;AF=0.5;AN=4;AS_BaseQRankSum=.;AS_FS=0;AS_MQ=60;AS_MQRankSum=.;AS_QD=27.61;AS_ReadPosRankSum=.;AS_SOR=1.255;DP=69;ExcessHet=0.1902;FS=0;MLEAC=4;MLEAF=0.5;MQ=60;NS=4;QD=36.9;SOR=1.255	GT:AD:DP:GQ:PL	0/0:27,0:27:69:0,69,1035	1/1:0,15:15:45:588,45,0
II	16458501	A	G	1756.26	AC=2;AF=0.5;AN=4;AS_BaseQRankSum=.;AS_FS=0;AS_MQ=60;AS_MQRankSum=.;AS_QD=28.36;AS_ReadPosRankSum=.;AS_SOR=0.788;DP=87;ExcessHet=0.1902;FS=0;MLEAC=4;MLEAF=0.5;MQ=60;NS=4;QD=31.73;SOR=0.788	GT:AD:DP:GQ:PL	0/0:21,0:21:57:0,57,855	1/1:0,14:14:42:576,42,0
II	16459019	A	G	1293.15	AC=2;AF=0.5;AN=4;AS_BaseQRankSum=-0.4;AS_FS=4.163;AS_MQ=60;AS_MQRankSum=0;AS_QD=25.35;AS_ReadPosRankSum=-0.3;AS_SOR=1.234;BaseQRankSum=-0.327;DP=82;ExcessHet=1.0474;FS=4.163;MLEAC=5;MLEAF=0.625;MQ=60;MQRankSum=0;NS=4;QD=25.36;ReadPosRankSum=-0.288;SOR=1.234	GT:AD:DP:GQ:HP:HP_VAL:PL	0/0:31,0:31:84:.:.:0,84,1260	1/1:0,6:6:18:.:.:264,18,0
II	16459046	A	C	1135.23	AC=2;AF=0.5;AN=4;AS_BaseQRankSum=-0.8;AS_FS=1.169;AS_MQ=60;AS_MQRankSum=0;AS_QD=24.67;AS_ReadPosRankSum=-0.8;AS_SOR=0.997;BaseQRankSum=-0.759;DP=75;ExcessHet=1.0474;FS=1.169;MLEAC=5;MLEAF=0.625;MQ=60;MQRankSum=0;NS=4;QD=24.68;ReadPosRankSum=-0.755;SOR=0.997	GT:AD:DP:GQ:HP:HP_VAL:PL	0/0:29,0:29:81:.:.:0,81,1215	1/1:0,8:8:24:.:.:357,24,0
II	16459961	A	G	2069.08	AC=2;AF=0.5;AN=4;AS_BaseQRankSum=-0.5;AS_FS=2.904;AS_MQ=60;AS_MQRankSum=0;AS_QD=29.72;AS_ReadPosRankSum=-0.4;AS_SOR=0.199;BaseQRankSum=-0.479;DP=87;ExcessHet=1.0474;FS=2.904;MLEAC=3;MLEAF=0.375;MQ=60;MQRankSum=0;NS=4;QD=25.42;ReadPosRankSum=-0.343;SOR=0.199	GT:AD:DP:GQ:HP:HP_VAL:PL	1/1:0,31:31:93:.:.:1270,93,0	0/0:10,0:10:24:.:.:0,24,360
II	16460332	G	A	2847.27	AC=2;AF=0.5;AN=4;AS_BaseQRankSum=.;AS_FS=0;AS_MQ=60;AS_MQRankSum=.;AS_QD=31.08;AS_ReadPosRankSum=.;AS_SOR=0.849;DP=94;ExcessHet=0.1902;FS=0;MLEAC=4;MLEAF=0.5;MQ=60;NS=4;QD=30.49;SOR=0.849	GT:AD:DP:GQ:PL	1/1:0,35:35:99:1449,105,0	0/0:9,0:9:24:0,24,360
II	16460718	C	T	1490.52	AC=2;AF=0.5;AN=4;AS_BaseQRankSum=2.2;AS_FS=0;AS_MQ=60;AS_MQRankSum=0;AS_QD=31.13;AS_ReadPosRankSum=1.3;AS_SOR=0.818;BaseQRankSum=2.23;DP=96;ExcessHet=0.1902;FS=0;MLEAC=4;MLEAF=0.5;MQ=60;MQRankSum=0;NS=4;QD=27.14;ReadPosRankSum=1.3;SOR=0.818	GT:AD:DP:GQ:PL	0/0:30,0:30:90:0,90,1257	1/1:0,14:14:42:537,42,0
II	16460976	G	A	1943.05	AC=2;AF=0.5;AN=4;AS_BaseQRankSum=3;AS_FS=2.139;AS_MQ=60;AS_MQRankSum=0;AS_QD=29.18;AS_ReadPosRankSum=-0.9;AS_SOR=0.223;BaseQRankSum=3.01;DP=83;ExcessHet=1.0474;FS=2.139;MLEAC=3;MLEAF=0.375;MQ=60;MQRankSum=0;NS=4;QD=29.7;ReadPosRankSum=-0.886;SOR=0.223	GT:AD:DP:GQ:HP:HP_VAL:PL	1/1:0,23:23:69:.:.:933,69,0	0/0:11,0:11:30:.:.:0,30,450
II	16461062	G	A	2084.19	AC=2;AF=0.5;AN=4;AS_BaseQRankSum=-0.4;AS_FS=0;AS_MQ=60;AS_MQRankSum=0;AS_QD=35.69;AS_ReadPosRankSum=-1.5;AS_SOR=0.941;BaseQRankSum=-0.343;DP=87;ExcessHet=1.0474;FS=0;MLEAC=3;MLEAF=0.375;MQ=60;MQRankSum=0;NS=4;QD=25.31;ReadPosRankSum=-1.43;SOR=0.941	GT:AD:DP:GQ:HP:HP_VAL:PL	1/1:0,32:32:96:.:.:1295,96,0	0/0:16,0:16:48:.:.:0,48,668
II	16462323	G	T	1527.25	AC=2;AF=0.5;AN=4;AS_BaseQRankSum=.;AS_FS=0;AS_MQ=60;AS_MQRankSum=.;AS_QD=29.07;AS_ReadPosRankSum=.;AS_SOR=0.984;DP=66;ExcessHet=0.1902;FS=0;MLEAC=4;MLEAF=0.5;MQ=60;NS=4;QD=33.1;SOR=0.984	GT:AD:DP:GQ:PL	1/1:0,20:20:60:814,60,0	0/0:11,0:11:33:0,33,351
II	16463465	T	C	2004.25	AC=2;AF=0.5;AN=4;AS_BaseQRankSum=-0.8;AS_FS=0;AS_MQ=60;AS_MQRankSum=0;AS_QD=32.31;AS_ReadPosRankSum=0.9;AS_SOR=1.094;BaseQRankSum=-0.78;DP=90;ExcessHet=1.0474;FS=0;MLEAC=3;MLEAF=0.375;MQ=60;MQRankSum=0;NS=4;QD=24.91;ReadPosRankSum=0.983;SOR=1.094	GT:AD:DP:GQ:HP:HP_VAL:PL	1/1:0,30:30:90:.:.:1193,90,0	0/0:14,0:14:0:.:.:0,0,502
II	16464367	G	GA	538.43	AC=2;AF=0.333333;AN=4;AS_BaseQRankSum=.;AS_FS=0;AS_MQ=60;AS_MQRankSum=.;AS_QD=29.89;AS_ReadPosRankSum=.;AS_SOR=1.244;DP=49;ExcessHet=0.1902;FS=0;MLEAC=3;MLEAF=0.375;MQ=60;NS=4;QD=29.91;SOR=0.914	GT:AD:DP:FT:GQ:PL	1/1:0,16:16:PASS:51:475,51,0	0/0:9,0:9:PASS:24:0,24,360
II	16465064	A	G	1760.27	AC=2;AF=0.5;AN=4;AS_BaseQRankSum=-1;AS_FS=3.646;AS_MQ=60;AS_MQRankSum=0;AS_QD=27.08;AS_ReadPosRankSum=-1.1;AS_SOR=0.332;BaseQRankSum=-0.918;DP=85;ExcessHet=1.0474;FS=3.646;MLEAC=5;MLEAF=0.625;MQ=60;MQRankSum=0;NS=4;QD=27.08;ReadPosRankSum=-1.004;SOR=0.332	GT:AD:DP:GQ:HP:HP_VAL:PL	0/0:20,0:20:51:.:.:0,51,765	1/1:0,16:16:48:.:.:673,48,0
II	16465650	C	T	2403.25	AC=2;AF=0.5;AN=4;AS_BaseQRankSum=-0.5;AS_FS=0;AS_MQ=60;AS_MQRankSum=0;AS_QD=29.46;AS_ReadPosRankSum=0.1;AS_SOR=0.76;BaseQRankSum=-0.434;DP=95;ExcessHet=1.0474;FS=0;MLEAC=3;MLEAF=0.375;MQ=60;MQRankSum=0;NS=4;QD=29.92;ReadPosRankSum=0.145;SOR=0.76	GT:AD:DP:GQ:HP:HP_VAL:PL	1/1:0,36:36:99:.:.:1434,108,0	0/0:12,0:12:36:.:.:0,36,514
II	16465772	A	G	1717.25	AC=2;AF=0.5;AN=4;AS_BaseQRankSum=.;AS_FS=0;AS_MQ=60;AS_MQRankSum=.;AS_QD=30.38;AS_ReadPosRankSum=.;AS_SOR=1.005;DP=68;ExcessHet=0.1902;FS=0;MLEAC=4;MLEAF=0.5;MQ=60;NS=4;QD=28.12;SOR=1.005	GT:AD:DP:GQ:PL	1/1:0,25:25:75:980,75,0	0/0:10,0:10:30:0,30,390
II	16465792	C	T	1081.52	AC=2;AF=0.5;AN=4;AS_BaseQRankSum=.;AS_FS=0;AS_MQ=60;AS_MQRankSum=.;AS_QD=24.44;AS_ReadPosRankSum=.;AS_SOR=2.303;DP=80;ExcessHet=0.1902;FS=0;MLEAC=4;MLEAF=0.5;MQ=60;NS=4;QD=28.92;SOR=2.303	GT:AD:DP:GQ:PL	0/0:31,0:31:81:0,81,1215	1/1:0,10:10:30:426,30,0
II	16466025	C	A	898.23	AC=2;AF=0.5;AN=4;AS_BaseQRankSum=0.9;AS_FS=5.014;AS_MQ=60;AS_MQRankSum=0;AS_QD=22.45;AS_ReadPosRankSum=-0.5;AS_SOR=0.188;BaseQRankSum=0.943;DP=68;ExcessHet=1.0474;FS=5.014;MLEAC=5;MLEAF=0.625;MQ=60;MQRankSum=0;NS=4;QD=22.46;ReadPosRankSum=-0.465;SOR=0.188	GT:AD:DP:GQ:HP:HP_VAL:PL	0/0:28,0:28:81:.:.:0,81,1184	1/1:0,13:13:39:.:.:526,39,0
II	16466188	T	C	1432.08	AC=2;AF=0.5;AN=4;AS_BaseQRankSum=-0.7;AS_FS=2.63;AS_MQ=60;AS_MQRankSum=0;AS_QD=27.02;AS_ReadPosRankSum=0.45;AS_SOR=0.338;BaseQRankSum=-0.373;DP=77;ExcessHet=1.0474;FS=2.63;MLEAC=5;MLEAF=0.625;MQ=60;MQRankSum=0;NS=4;QD=27.02;ReadPosRankSum=1.13;SOR=0.338	GT:AD:DP:GQ:HP:HP_VAL:PL	0/0:22,0:22:60:.:.:0,60,900	1/1:0,15:15:45:.:.:631,45,0
II	16466292	A	T	1517.27	AC=2;AF=0.5;AN=4;AS_BaseQRankSum=-0.2;AS_FS=4.104;AS_MQ=60;AS_MQRankSum=0;AS_QD=26.61;AS_ReadPosRankSum=1.3;AS_SOR=0.307;BaseQRankSum=-0.11;DP=75;ExcessHet=1.0474;FS=4.104;MLEAC=5;MLEAF=0.625;MQ=60;MQRankSum=0;NS=4;QD=26.62;ReadPosRankSum=1.39;SOR=0.307	GT:AD:DP:GQ:HP:HP_VAL:PL	0/0:18,0:18:51:.:.:0,51,765	1/1:0,16:16:48:.:.:647,48,0
II	16467201	A	T	915.23	AC=2;AF=0.5;AN=4;AS_BaseQRankSum=.;AS_FS=0;AS_MQ=60;AS_MQRankSum=.;AS_QD=31.28;AS_ReadPosRankSum=.;AS_SOR=0.874;DP=45;ExcessHet=0.1902;FS=0;MLEAC=4;MLEAF=0.5;MQ=60;NS=4;QD=31.16;SOR=0.874	GT:AD:DP:GQ:PL	1/1:0,15:15:45:625,45,0	0/0:15,0:15:42:0,42,630
II	16467892	CA	C	1187.27	AC=2;AF=0.5;AN=4;AS_BaseQRankSum=.;AS_FS=0;AS_MQ=60;AS_MQRankSum=.;AS_QD=32.08;AS_ReadPosRankSum=.;AS_SOR=0.746;DP=68;ExcessHet=0.1902;FS=0;MLEAC=4;MLEAF=0.5;MQ=60;NS=4;QD=32.09;SOR=0.746	GT:AD:DP:GQ:PL	1/1:0,19:19:57:621,57,0	0/0:9,0:9:24:0,24,360
II	16469080	G	A	1168.88	AC=2;AF=0.5;AN=4;AS_BaseQRankSum=.;AS_FS=0;AS_MQ=60;AS_MQRankSum=.;AS_QD=30.17;AS_ReadPosRankSum=.;AS_SOR=0.976;DP=80;ExcessHet=0.1902;FS=0;MLEAC=4;MLEAF=0.5;MQ=60;NS=4;QD=29.13;SOR=0.976	GT:AD:DP:GQ:PL	0/0:33,0:33:54:0,54,1259	1/1:0,13:13:39:502,39,0
II	16469090	T	C	1984.25	AC=2;AF=0.5;AN=4;AS_BaseQRankSum=.;AS_FS=0;AS_MQ=60;AS_MQRankSum=.;AS_QD=29.5;AS_ReadPosRankSum=.;AS_SOR=0.909;DP=77;ExcessHet=0.1902;FS=0;MLEAC=4;MLEAF=0.5;MQ=60;NS=4;QD=30.75;SOR=0.909	GT:AD:DP:GQ:PL	1/1:0,33:33:99:1310,99,0	0/0:13,0:13:33:0,33,495
II	16469968	AT	A	1258.19	AC=2;AF=0.5;AN=4;AS_BaseQRankSum=-0.4;AS_FS=2.932;AS_MQ=60;AS_MQRankSum=0;AS_QD=27.96;AS_ReadPosRankSum=-0.2;AS_SOR=0.189;BaseQRankSum=-0.353;DP=79;ExcessHet=0.1902;FS=2.932;MLEAC=3;MLEAF=0.375;MQ=60;MQRankSum=0;NS=4;QD=27.96;ReadPosRankSum=-0.12;SOR=0.189	GT:AD:DP:GQ:PL	1/1:0,24:24:72:747,72,0	0/0:13,0:13:36:0,36,540
II	16470019	T	C	1747.05	AC=2;AF=0.5;AN=4;AS_BaseQRankSum=-0.2;AS_FS=2.898;AS_MQ=60;AS_MQRankSum=0;AS_QD=31.36;AS_ReadPosRankSum=-0.1;AS_SOR=0.202;BaseQRankSum=-0.171;DP=75;ExcessHet=1.0474;FS=2.898;MLEAC=3;MLEAF=0.375;MQ=60;MQRankSum=0;NS=4;QD=28.7;ReadPosRankSum=-0.067;SOR=0.202	GT:AD:DP:GQ:HP:HP_VAL:PL	1/1:0,27:27:81:.:.:1078,81,0	0/0:12,0:12:30:.:.:0,30,450
II	16470752	G	A	1474.08	AC=2;AF=0.5;AN=4;AS_BaseQRankSum=0;AS_FS=0;AS_MQ=60;AS_MQRankSum=0;AS_QD=26.91;AS_ReadPosRankSum=-1.1;AS_SOR=0.306;BaseQRankSum=0;DP=61;ExcessHet=1.0474;FS=0;MLEAC=3;MLEAF=0.375;MQ=60;MQRankSum=0;NS=4;QD=25.59;ReadPosRankSum=-1.036;SOR=0.306	GT:AD:DP:GQ:HP:HP_VAL:PL	1/1:0,28:28:84:.:.:1117,84,0	0/0:11,0:11:33:.:.:0,33,413
II	16470796	A	G	903.45	AC=2;AF=0.5;AN=4;AS_BaseQRankSum=.;AS_FS=0;AS_MQ=60;AS_MQRankSum=.;AS_QD=30.7;AS_ReadPosRankSum=.;AS_SOR=0.874;DP=63;ExcessHet=0.1902;FS=0;MLEAC=4;MLEAF=0.5;MQ=60;NS=4;QD=30.51;SOR=0.874	GT:AD:DP:GQ:PL	0/0:29,0:29:84:0,84,1260	1/1:0,15:15:45:613,45,0
II	16470865	GT	G	551.22	AC=2;AF=0.5;AN=4;AS_BaseQRankSum=.;AS_FS=0;AS_MQ=60;AS_MQRankSum=.;AS_QD=27.55;AS_ReadPosRankSum=.;AS_SOR=1.127;DP=60;ExcessHet=0.1902;FS=0;MLEAC=4;MLEAF=0.5;MQ=60;NS=4;QD=27.56;SOR=1.127	GT:AD:DP:GQ:PL	0/0:24,0:24:60:0,60,900	1/1:0,8:8:24:229,24,0
II	16471302	C	T	1216.24	AC=2;AF=0.5;AN=4;AS_BaseQRankSum=.;AS_FS=0;AS_MQ=60;AS_MQRankSum=.;AS_QD=31.14;AS_ReadPosRankSum=.;AS_SOR=1.214;DP=76;ExcessHet=0.1902;FS=0;MLEAC=4;MLEAF=0.5;MQ=60;NS=4;QD=30.47;SOR=1.214	GT:AD:DP:GQ:PL	0/0:29,0:29:81:0,81,1215	1/1:0,17:17:50:615,50,0
II	16471422	T	C	1871.21	AC=2;AF=0.5;AN=4;AS_BaseQRankSum=-0.5;AS_FS=0;AS_MQ=60;AS_MQRankSum=0;AS_QD=31.07;AS_ReadPosRankSum=-0.4;AS_SOR=0.324;BaseQRankSum=-0.42;DP=74;ExcessHet=0.1902;FS=0;MLEAC=4;MLEAF=0.5;MQ=60;MQRankSum=0;NS=4;QD=28.27;ReadPosRankSum=-0.302;SOR=0.324	GT:AD:DP:GQ:PL	1/1:0,23:23:69:973,69,0	0/0:11,0:11:30:0,30,450
II	16471587	C	T	1373.53	AC=2;AF=0.5;AN=4;AS_BaseQRankSum=.;AS_FS=0;AS_MQ=60;AS_MQRankSum=.;AS_QD=31.08;AS_ReadPosRankSum=.;AS_SOR=0.818;DP=83;ExcessHet=0.1902;FS=0;MLEAC=4;MLEAF=0.5;MQ=60;NS=4;QD=28.45;SOR=0.818	GT:AD:DP:GQ:PL	0/0:25,0:25:72:0,72,1025	1/1:0,11:11:33:474,33,0
II	16471786	T	A	2024.21	AC=2;AF=0.5;AN=4;AS_BaseQRankSum=1.3;AS_FS=3.181;AS_MQ=60;AS_MQRankSum=0;AS_QD=20.96;AS_ReadPosRankSum=-1.6;AS_SOR=0.408;BaseQRankSum=1.31;DP=91;ExcessHet=0.1902;FS=3.181;MLEAC=4;MLEAF=0.5;MQ=60;MQRankSum=0;NS=4;QD=29.32;ReadPosRankSum=-1.578;SOR=0.408	GT:AD:DP:GQ:PL	1/1:0,30:30:90:1218,90,0	0/0:16,0:16:45:0,45,675
II	16472935	G	A	1316.23	AC=2;AF=0.5;AN=4;AS_BaseQRankSum=-0.7;AS_FS=0;AS_MQ=60;AS_MQRankSum=0;AS_QD=26.68;AS_ReadPosRankSum=-0.4;AS_SOR=1.27;BaseQRankSum=-0.61;DP=63;ExcessHet=1.0474;FS=0;MLEAC=3;MLEAF=0.375;MQ=60;MQRankSum=0;NS=4;QD=28.31;ReadPosRankSum=-0.361;SOR=1.27	GT:AD:DP:GQ:HP:HP_VAL:PL	1/1:0,20:20:60:.:.:848,60,0	0/0:14,0:14:42:.:.:0,42,518
II	16473282	G	A	2036.99	AC=2;AF=0.5;AN=4;AS_BaseQRankSum=-0.9;AS_FS=0;AS_MQ=59.03;AS_MQRankSum=-0.7;AS_QD=29.51;AS_ReadPosRankSum=0.7;AS_SOR=0.481;BaseQRankSum=-0.829;DP=109;ExcessHet=1.0474;FS=0;MLEAC=4;MLEAF=0.5;MQ=59.1;MQRankSum=-0.688;NS=4;QD=27.03;ReadPosRankSum=0.751;SOR=0.481	GT:AD:DP:GQ:HP:HP_VAL:PL	1/1:0,29:29:87:.:.:1130,87,0	0/0:18,0:18:0:.:.:0,0,264
II	16473432	A	T	2173.05	AC=2;AF=0.5;AN=4;AS_BaseQRankSum=0.1;AS_FS=2.129;AS_MQ=60;AS_MQRankSum=0;AS_QD=30.22;AS_ReadPosRankSum=0.3;AS_SOR=0.223;BaseQRankSum=0.186;DP=97;ExcessHet=1.0474;FS=2.129;MLEAC=3;MLEAF=0.375;MQ=60;MQRankSum=0;NS=4;QD=33.94;ReadPosRankSum=0.363;SOR=0.223	GT:AD:DP:GQ:HP:HP_VAL:PL	1/1:0,23:23:69:.:.:970,69,0	0/0:16,0:16:48:.:.:0,48,633
II	16473949	G	A	1828.64	AC=2;AF=0.5;AN=4;AS_BaseQRankSum=1.3;AS_FS=0;AS_MQ=60;AS_MQRankSum=0;AS_QD=23.3;AS_ReadPosRankSum=-0.5;AS_SOR=0.836;BaseQRankSum=1.3;DP=74;ExcessHet=1.0474;FS=0;MLEAC=3;MLEAF=0.375;MQ=60;MQRankSum=0;NS=4;QD=31.3;ReadPosRankSum=-0.492;SOR=0.836	GT:AD:DP:GQ:HP:HP_VAL:PL	1/1:0,27:27:84:.:.:1202,84,0	0/0:11,0:11:27:.:.:0,27,405
II	16474640	G	GA	1150.57	AC=2;AF=0.5;AN=4;AS_BaseQRankSum=-0.8;AS_FS=0;AS_MQ=60;AS_MQRankSum=0;AS_QD=26.23;AS_ReadPosRankSum=-0.5;AS_SOR=0.569;BaseQRankSum=-0.719;DP=96;ExcessHet=0.1902;FS=0;MLEAC=3;MLEAF=0.375;MQ=60;MQRankSum=0;NS=4;QD=26.76;ReadPosRankSum=-0.479;SOR=0.631	GT:AD:DP:GQ:PL	1/1:1,28:29:58:751,58,0	0/0:10,0:10:24:0,24,360
II	16475721	T	G	864.08	AC=2;AF=0.5;AN=4;AS_BaseQRankSum=-0.2;AS_FS=0;AS_MQ=60;AS_MQRankSum=0;AS_QD=26.93;AS_ReadPosRankSum=1.4;AS_SOR=0.223;BaseQRankSum=-0.182;DP=69;ExcessHet=0.1902;FS=0;MLEAC=3;MLEAF=0.375;MQ=60;MQRankSum=0;NS=4;QD=25.4;ReadPosRankSum=1.43;SOR=0.223	GT:AD:DP:GQ:PL	0/0:22,0:22:60:0,60,900	1/1:0,6:6:18:218,18,0
II	16476688	A	G	2131.24	AC=2;AF=0.5;AN=4;AS_BaseQRankSum=.;AS_FS=0;AS_MQ=60;AS_MQRankSum=.;AS_QD=26.8;AS_ReadPosRankSum=.;AS_SOR=1.244;DP=81;ExcessHet=0.1902;FS=0;MLEAC=4;MLEAF=0.5;MQ=60;NS=4;QD=25.29;SOR=1.244	GT:AD:DP:GQ:PL	1/1:0,34:34:99:1397,102,0	0/0:14,0:14:42:0,42,590
II	16478512	G	A	1819.24	AC=2;AF=0.5;AN=4;AS_BaseQRankSum=.;AS_FS=0;AS_MQ=60;AS_MQRankSum=.;AS_QD=33.58;AS_ReadPosRankSum=.;AS_SOR=1.312;DP=80;ExcessHet=0.1902;FS=0;MLEAC=4;MLEAF=0.5;MQ=60;NS=4;QD=30.99;SOR=1.312	GT:AD:DP:GQ:PL	1/1:0,22:22:66:917,66,0	0/0:19,0:19:51:0,51,765
II	16478532	A	ATAAATTT	2125.28	AC=2;AF=0.5;AN=4;AS_BaseQRankSum=.;AS_FS=0;AS_MQ=60;AS_MQRankSum=.;AS_QD=31.55;AS_ReadPosRankSum=.;AS_SOR=0.836;DP=83;ExcessHet=0.1902;FS=0;MLEAC=4;MLEAF=0.5;MQ=60;NS=4;QD=28.71;SOR=0.836	GT:AD:DP:GQ:PL	1/1:0,24:24:78:1158,78,0	0/0:20,0:20:60:0,60,809
II	16479601	G	A	2578.05	AC=2;AF=0.5;AN=4;AS_BaseQRankSum=0.2;AS_FS=2.327;AS_MQ=60;AS_MQRankSum=0;AS_QD=27.35;AS_ReadPosRankSum=-0.4;AS_SOR=0.707;BaseQRankSum=0.286;DP=108;ExcessHet=1.0474;FS=2.327;MLEAC=3;MLEAF=0.375;MQ=60;MQRankSum=0;NS=4;QD=27.98;ReadPosRankSum=-0.334;SOR=0.707	GT:AD:DP:GQ:HP:HP_VAL:PL	1/1:0,37:37:99:.:.:1389,111,0	0/0:13,0:13:39:.:.:0,39,501
II	16479752	T	C	1880.24	AC=2;AF=0.5;AN=4;AS_BaseQRankSum=0.8;AS_FS=3.1;AS_MQ=60;AS_MQRankSum=0;AS_QD=29.65;AS_ReadPosRankSum=-1.6;AS_SOR=0.179;BaseQRankSum=0.887;DP=88;ExcessHet=1.0474;FS=3.1;MLEAC=3;MLEAF=0.375;MQ=60;MQRankSum=0;NS=4;QD=30.43;ReadPosRankSum=-1.559;SOR=0.179	GT:AD:DP:GQ:HP:HP_VAL:PL	1/1:0,28:28:84:.:.:1128,84,0	0/0:15,0:15:30:.:.:0,30,450
II	16480826	CAG	C	1553.53	AC=2;AF=0.5;AN=4;AS_BaseQRankSum=-0.6;AS_FS=3.757;AS_MQ=60;AS_MQRankSum=0;AS_QD=28.91;AS_ReadPosRankSum=0.1;AS_SOR=0.84;BaseQRankSum=-0.58;DP=66;ExcessHet=0.4576;FS=3.757;MLEAC=4;MLEAF=0.5;MQ=60;MQRankSum=0;NS=4;QD=31.71;ReadPosRankSum=0.124;SOR=0.84	GT:AD:DP:GQ:PL	1/1:0,24:24:72:1017,72,0	0/0:9,0:9:0:0,0,124
II	16480857	A	G	1450.05	AC=2;AF=0.5;AN=4;AS_BaseQRankSum=0.6;AS_FS=2.439;AS_MQ=60;AS_MQRankSum=0;AS_QD=27.41;AS_ReadPosRankSum=0.8;AS_SOR=0.848;BaseQRankSum=0.62;DP=67;ExcessHet=1.0474;FS=2.439;MLEAC=3;MLEAF=0.375;MQ=60;MQRankSum=0;NS=4;QD=29.03;ReadPosRankSum=0.866;SOR=0.848	GT:AD:DP:GQ:HP:HP_VAL:PL	1/1:0,24:24:72:.:.:995,72,0	0/0:9,0:9:27:.:.:0,27,341
II	16481703	CA	C	769.24	AC=2;AF=0.5;AN=4;AS_BaseQRankSum=.;AS_FS=0;AS_MQ=60;AS_MQRankSum=.;AS_QD=29.58;AS_ReadPosRankSum=.;AS_SOR=0.846;DP=63;ExcessHet=0.1902;FS=0;MLEAC=4;MLEAF=0.5;MQ=60;NS=4;QD=29.59;SOR=0.846	GT:AD:DP:GQ:PL	0/0:21,0:21:60:0,60,900	1/1:0,12:12:36:365,36,0
II	16481975	T	C	1909.69	AC=2;AF=0.5;AN=4;AS_BaseQRankSum=.;AS_FS=0;AS_MQ=60;AS_MQRankSum=.;AS_QD=29.99;AS_ReadPosRankSum=.;AS_SOR=0.976;DP=88;ExcessHet=0.1902;FS=0;MLEAC=4;MLEAF=0.5;MQ=60;NS=4;QD=33.24;SOR=0.976	GT:AD:DP:GQ:PL	0/0:23,0:23:60:0,60,900	1/1:0,16:16:48:647,48,0
II	16482013	G	A	1643.05	AC=2;AF=0.5;AN=4;AS_BaseQRankSum=-0.9;AS_FS=5.693;AS_MQ=60;AS_MQRankSum=0;AS_QD=27.32;AS_ReadPosRankSum=-0.6;AS_SOR=0.111;BaseQRankSum=-0.881;DP=87;ExcessHet=1.0474;FS=5.693;MLEAC=3;MLEAF=0.375;MQ=60;MQRankSum=0;NS=4;QD=28.25;ReadPosRankSum=-0.52;SOR=0.111	GT:AD:DP:GQ:HP:HP_VAL:PL	1/1:0,18:18:54:.:.:735,54,0	0/0:13,0:13:33:.:.:0,33,495
II	16482599	G	A	1436.12	AC=2;AF=0.5;AN=4;AS_BaseQRankSum=.;AS_FS=0;AS_MQ=60;AS_MQRankSum=.;AS_QD=32.56;AS_ReadPosRankSum=.;AS_SOR=0.749;DP=65;ExcessHet=0.1902;FS=0;MLEAC=4;MLEAF=0.5;MQ=60;NS=4;QD=30.63;SOR=0.749	GT:AD:DP:GQ:PL	1/1:0,25:25:75:1010,75,0	0/0:11,0:11:24:0,24,360
II	16483089	C	T	1512.25	AC=2;AF=0.5;AN=4;AS_BaseQRankSum=1.5;AS_FS=2.092;AS_MQ=60;AS_MQRankSum=0;AS_QD=21.91;AS_ReadPosRankSum=0.3;AS_SOR=0.982;BaseQRankSum=1.52;DP=93;ExcessHet=1.0474;FS=2.092;MLEAC=5;MLEAF=0.625;MQ=60;MQRankSum=0;NS=4;QD=21.92;ReadPosRankSum=0.307;SOR=0.982	GT:AD:DP:GQ:HP:HP_VAL:PL	0/0:24,0:24:57:.:.:0,57,855	1/1:0,9:9:27:.:.:346,27,0
II	16484173	G	T	1510.18	AC=2;AF=0.5;AN=4;AS_BaseQRankSum=0.6;AS_FS=2.76;AS_MQ=60;AS_MQRankSum=0;AS_QD=24.7;AS_ReadPosRankSum=-1.7;AS_SOR=0.257;BaseQRankSum=0.616;DP=92;ExcessHet=0.1902;FS=2.76;MLEAC=3;MLEAF=0.375;MQ=60;MQRankSum=0;NS=4;QD=26.79;ReadPosRankSum=-1.609;SOR=0.257	GT:AD:DP:GQ:PL	0/0:26,0:26:72:0,72,1032	1/1:0,14:14:42:546,42,0
II	16484751	C	T	2008.27	AC=2;AF=0.5;AN=4;AS_BaseQRankSum=-1.7;AS_FS=4.452;AS_MQ=60;AS_MQRankSum=0;AS_QD=25.42;AS_ReadPosRankSum=-0.4;AS_SOR=0.653;BaseQRankSum=-1.621;DP=109;ExcessHet=1.0474;FS=4.452;MLEAC=5;MLEAF=0.625;MQ=60;MQRankSum=0;NS=4;QD=25.42;ReadPosRankSum=-0.389;SOR=0.653	GT:AD:DP:GQ:HP:HP_VAL:PL	0/0:30,0:30:72:.:.:0,72,1080	1/1:0,13:13:39:.:.:579,39,0
II	16484865	C	T	1705.53	AC=2;AF=0.5;AN=4;AS_BaseQRankSum=.;AS_FS=0;AS_MQ=60;AS_MQRankSum=.;AS_QD=21.22;AS_ReadPosRankSum=.;AS_SOR=0.741;DP=107;ExcessHet=0.1902;FS=0;MLEAC=4;MLEAF=0.5;MQ=60;NS=4;QD=33.26;SOR=0.741	GT:AD:DP:GQ:PL	0/0:30,0:30:81:0,81,1215	1/1:0,13:13:39:492,39,0
II	16485003	G	A	1610.25	AC=2;AF=0.5;AN=4;AS_BaseQRankSum=1.2;AS_FS=13.447;AS_MQ=60;AS_MQRankSum=0;AS_QD=23.68;AS_ReadPosRankSum=-0.05;AS_SOR=1.041;BaseQRankSum=2.54;DP=100;ExcessHet=1.0474;FS=13.447;MLEAC=5;MLEAF=0.625;MQ=60;MQRankSum=0;NS=4;QD=23.68;ReadPosRankSum=0.083;SOR=1.041	GT:AD:DP:GQ:HP:HP_VAL:PL	0/0:32,0:32:81:.:.:0,81,1190	1/1:0,18:18:54:.:.:716,54,0
II	16485091	T	A	1853.13	AC=2;AF=0.5;AN=4;AS_BaseQRankSum=-0.4;AS_FS=0;AS_MQ=60;AS_MQRankSum=0;AS_QD=29.9;AS_ReadPosRankSum=0.9;AS_SOR=0.375;BaseQRankSum=-0.362;DP=75;ExcessHet=0.1902;FS=0;MLEAC=4;MLEAF=0.5;MQ=60;MQRankSum=0;NS=4;QD=24.79;ReadPosRankSum=0.91;SOR=0.375	GT:AD:DP:GQ:PL	1/1:0,25:25:75:1047,75,0	0/0:14,0:14:36:0,36,540
II	16485505	G	GA	866.29	AC=2;AF=0.5;AN=4;AS_BaseQRankSum=.;AS_FS=0;AS_MQ=60;AS_MQRankSum=.;AS_QD=27.94;AS_ReadPosRankSum=.;AS_SOR=0.892;DP=69;ExcessHet=0.1902;FS=0;MLEAC=4;MLEAF=0.5;MQ=60;NS=4;QD=27.94;SOR=0.892	GT:AD:DP:GQ:PL	1/1:0,18:18:54:515,54,0	0/0:9,0:9:27:0,27,360
II	16485762	G	GGGTCTAGGGCTGTGCTCCATTCAGAA	1866.92	AC=2;AF=0.5;AN=4;AS_BaseQRankSum=2.3;AS_FS=0;AS_MQ=60;AS_MQRankSum=0;AS_QD=32.96;AS_ReadPosRankSum=-1.2;AS_SOR=0.223;BaseQRankSum=2.38;DP=91;ExcessHet=0.1902;FS=0;MLEAC=4;MLEAF=0.5;MQ=60;MQRankSum=0;NS=4;QD=27.4;ReadPosRankSum=-1.115;SOR=0.223	GT:AD:DP:GQ:PL	0/0:26,0:26:72:0,72,1080	1/1:0,11:11:45:674,45,0
II	16486123	C	CT	1254.57	AC=2;AF=0.5;AN=4;AS_BaseQRankSum=.;AS_FS=0;AS_MQ=60;AS_MQRankSum=.;AS_QD=31.38;AS_ReadPosRankSum=.;AS_SOR=0.902;DP=80;ExcessHet=0.1902;FS=0;MLEAC=5;MLEAF=0.625;MQ=60;NS=4;QD=31.36;SOR=0.902	GT:AD:DP:GQ:PL	1/1:0,26:26:81:832,81,0	0/0:14,0:14:0:0,0,363
II	16486374	T	C	1440.13	AC=2;AF=0.5;AN=4;AS_BaseQRankSum=-0.6;AS_FS=3.245;AS_MQ=60;AS_MQRankSum=0;AS_QD=29.06;AS_ReadPosRankSum=0.9;AS_SOR=0.477;BaseQRankSum=-0.592;DP=72;ExcessHet=0.1902;FS=3.245;MLEAC=4;MLEAF=0.5;MQ=60;MQRankSum=0;NS=4;QD=28.14;ReadPosRankSum=0.91;SOR=0.477	GT:AD:DP:GQ:PL	1/1:0,17:17:51:667,51,0	0/0:15,0:15:45:0,45,594
II	16487101	C	A	1735.23	AC=2;AF=0.5;AN=4;AS_BaseQRankSum=-0.5;AS_FS=0;AS_MQ=60;AS_MQRankSum=0;AS_QD=31.32;AS_ReadPosRankSum=-0.7;AS_SOR=0.569;BaseQRankSum=-0.495;DP=72;ExcessHet=0.1902;FS=0;MLEAC=4;MLEAF=0.5;MQ=60;MQRankSum=0;NS=4;QD=28.82;ReadPosRankSum=-0.604;SOR=0.569	GT:AD:DP:GQ:PL	0/0:14,0:14:42:0,42,589	1/1:0,20:20:60:831,60,0
II	16487115	A	AT	1032.29	AC=2;AF=0.5;AN=4;AS_BaseQRankSum=-0.2;AS_FS=0;AS_MQ=60;AS_MQRankSum=0;AS_QD=29.49;AS_ReadPosRankSum=-0.9;AS_SOR=0.578;BaseQRankSum=-0.182;DP=70;ExcessHet=0.1902;FS=0;MLEAC=4;MLEAF=0.5;MQ=60;MQRankSum=0;NS=4;QD=29.49;ReadPosRankSum=-0.819;SOR=0.578	GT:AD:DP:GQ:PL	0/0:19,0:19:57:0,57,802	1/1:0,18:18:54:567,54,0
II	16488695	A	G	2100.25	AC=2;AF=0.5;AN=4;AS_BaseQRankSum=2.1;AS_FS=0;AS_MQ=60;AS_MQRankSum=0;AS_QD=29.79;AS_ReadPosRankSum=1.7;AS_SOR=0.544;BaseQRankSum=2.18;DP=93;ExcessHet=0.1902;FS=0;MLEAC=4;MLEAF=0.5;MQ=60;MQRankSum=0;NS=4;QD=31.95;ReadPosRankSum=1.74;SOR=0.544	GT:AD:DP:GQ:PL	1/1:0,24:24:72:959,72,0	0/0:9,0:9:27:0,27,361
II	16488873	G	A	1385.87	AC=2;AF=0.5;AN=4;AS_BaseQRankSum=0.9;AS_FS=0;AS_MQ=60;AS_MQRankSum=0;AS_QD=32.1;AS_ReadPosRankSum=-1.3;AS_SOR=0.297;BaseQRankSum=0.997;DP=78;ExcessHet=0.1902;FS=0;MLEAC=4;MLEAF=0.5;MQ=60;MQRankSum=0;NS=4;QD=31.51;ReadPosRankSum=-1.202;SOR=0.297	GT:AD:DP:GQ:PL	0/0:24,0:24:72:0,72,978	1/1:0,10:10:30:414,30,0
II	16490149	C	A	2008.14	AC=2;AF=0.5;AN=4;AS_BaseQRankSum=-0.8;AS_FS=0;AS_MQ=60;AS_MQRankSum=0;AS_QD=32.88;AS_ReadPosRankSum=-1.1;AS_SOR=0.33;BaseQRankSum=-0.713;DP=77;ExcessHet=0.1902;FS=0;MLEAC=4;MLEAF=0.5;MQ=60;MQRankSum=0;NS=4;QD=32.44;ReadPosRankSum=-1.006;SOR=0.33	GT:AD:DP:GQ:PL	1/1:0,34:34:99:1364,102,0	0/0:12,0:12:36:0,36,535
II	16490377	C	A	1098.96	AC=2;AF=0.5;AN=4;AS_BaseQRankSum=2.4;AS_FS=0;AS_MQ=60;AS_MQRankSum=0;AS_QD=30.52;AS_ReadPosRankSum=-0.4;AS_SOR=0.468;BaseQRankSum=2.49;DP=59;ExcessHet=1.0474;FS=0;MLEAC=3;MLEAF=0.375;MQ=60;MQRankSum=0;NS=4;QD=24.13;ReadPosRankSum=-0.349;SOR=0.468	GT:AD:DP:GQ:HP:HP_VAL:PL	0/0:16,0:16:48:.:.:0,48,640	1/1:0,12:12:36:.:.:531,36,0
II	16490378	C	A	1098.96	AC=2;AF=0.5;AN=4;AS_BaseQRankSum=2.4;AS_FS=0;AS_MQ=60;AS_MQRankSum=0;AS_QD=26.31;AS_ReadPosRankSum=-0.4;AS_SOR=0.468;BaseQRankSum=2.49;DP=56;ExcessHet=1.0474;FS=0;MLEAC=3;MLEAF=0.375;MQ=60;MQRankSum=0;NS=4;QD=33.34;ReadPosRankSum=-0.348;SOR=0.468	GT:AD:DP:GQ:HP:HP_VAL:PL	0/0:16,0:16:45:.:.:0,45,675	1/1:0,12:12:36:.:.:531,36,0
II	16490459	A	G	1431.24	AC=2;AF=0.5;AN=4;AS_BaseQRankSum=.;AS_FS=0;AS_MQ=60;AS_MQRankSum=.;AS_QD=33.22;AS_ReadPosRankSum=.;AS_SOR=0.811;DP=71;ExcessHet=0.1902;FS=0;MLEAC=4;MLEAF=0.5;MQ=60;NS=4;QD=29.89;SOR=0.811	GT:AD:DP:GQ:PL	1/1:0,19:19:57:794,57,0	0/0:22,0:22:63:0,63,906
II	16490592	T	A	1015.71	AC=2;AF=0.5;AN=4;AS_BaseQRankSum=-0.2;AS_FS=0;AS_MQ=60;AS_MQRankSum=0;AS_QD=34.34;AS_ReadPosRankSum=0.5;AS_SOR=0.425;BaseQRankSum=-0.189;DP=52;ExcessHet=0.1902;FS=0;MLEAC=3;MLEAF=0.375;MQ=60;MQRankSum=0;NS=4;QD=31.16;ReadPosRankSum=0.545;SOR=0.425	GT:AD:DP:GQ:PL	0/0:20,0:20:54:0,54,810	1/1:0,10:10:30:411,30,0
II	16490677	G	A	641.97	AC=2;AF=0.5;AN=4;AS_BaseQRankSum=2.1;AS_FS=2.282;AS_MQ=57.5;AS_MQRankSum=0.85;AS_QD=32.1;AS_ReadPosRankSum=0;AS_SOR=0.223;BaseQRankSum=2.82;DP=60;ExcessHet=3.6798;FS=2.282;MLEAC=2;MLEAF=0.25;MQ=55.05;MQRankSum=1.75;NS=4;QD=32.1;ReadPosRankSum=0.792;SOR=0.223	GT:AD:DP:GQ:HP:HP_VAL:PL	0/0:22,0:22:60:.:.:0,60,896	1/1:1,6:7:24:BB:0.0964:249,0,24
II	16490685	A	G	605.97	AC=2;AF=0.5;AN=4;AS_BaseQRankSum=-0.5;AS_FS=2.35;AS_MQ=57.33;AS_MQRankSum=0.7;AS_QD=31.89;AS_ReadPosRankSum=-0.45;AS_SOR=0.416;BaseQRankSum=-0.319;DP=59;ExcessHet=3.6798;FS=2.35;MLEAC=2;MLEAF=0.25;MQ=54.79;MQRankSum=1.46;NS=4;QD=31.89;ReadPosRankSum=0.792;SOR=0.416	GT:AD:DP:GQ:HP:HP_VAL:PL	0/0:22,0:22:60:.:.:0,60,896	1/1:1,6:7:24:BB:0.0964:249,0,24
II	16492669	G	A	477.79	AC=2;AF=0.666667;AN=4;AS_BaseQRankSum=0.7;AS_FS=3.039;AS_MQ=44.1;AS_MQRankSum=-0.15;AS_QD=26.56;AS_ReadPosRankSum=-0.1;AS_SOR=0.16;BaseQRankSum=1.74;DP=42;ExcessHet=1.0474;FS=3.039;MLEAC=3;MLEAF=0.375;MQ=43.66;MQRankSum=1.17;NS=4;QD=26.54;ReadPosRankSum=0.674;SOR=0.16	GT:AD:DP:FT:GQ:HP:HP_VAL:PL	0/0:23,0:23:PASS:54:.:.:0,54,810	1/1:1,11:12:PASS:26:.:.:349,26,0
II	16493089	T	A	143.79	AC=2;AF=0.25;AN=4;AS_BaseQRankSum=-0.2;AS_FS=3.979;AS_MQ=39.44;AS_MQRankSum=0;AS_QD=28.8;AS_ReadPosRankSum=0;AS_SOR=0.859;BaseQRankSum=-0.126;DP=49;ExcessHet=3.0103;FS=3.979;MLEAC=1;MLEAF=0.125;MQ=34.8;MQRankSum=0;NS=4;QD=28.76;ReadPosRankSum=0;SOR=0.859	GT:AD:DP:GQ:HP:HP_VAL:PL	0/0:17,0:17:45:.:.:0,45,675	1/1:2,3:5:69:BB:0.454:152,0,69
II	16495920	C	CAA	239.73	AC=2;AF=0.333333;AN=4;AS_BaseQRankSum=.;AS_FS=0;AS_MQ=43.23;AS_MQRankSum=.;AS_QD=26.76;AS_ReadPosRankSum=.;AS_SOR=1.329;DP=25;ExcessHet=0.7918;FS=0;MLEAC=2;MLEAF=0.333;MQ=43.23;NS=4;QD=26.76;SOR=1.329	GT:AD:DP:GQ:PL	0/0:9,0:9:18:0,18,270	1/1:0,6:6:18:253,18,0
II	16495947	G	A	497.41	AC=2;AF=0.333333;AN=4;AS_BaseQRankSum=.;AS_FS=0;AS_MQ=37.08;AS_MQRankSum=.;AS_QD=30.24;AS_ReadPosRankSum=.;AS_SOR=1.765;DP=34;ExcessHet=0.4576;FS=0;MLEAC=2;MLEAF=0.333;MQ=37.08;NS=4;QD=35.31;SOR=1.765	GT:AD:DP:GQ:PL	1/1:0,14:14:42:513,42,0	0/0:6,0:6:15:0,15,225
II	16496368	C	A	2191.53	AC=2;AF=0.5;AN=4;AS_BaseQRankSum=.;AS_FS=0;AS_MQ=60;AS_MQRankSum=.;AS_QD=29.85;AS_ReadPosRankSum=.;AS_SOR=0.853;DP=115;ExcessHet=0.1902;FS=0;MLEAC=4;MLEAF=0.5;MQ=60;NS=4;QD=27.95;SOR=0.853	GT:AD:DP:GQ:PL	0/0:26,0:26:72:0,72,1080	1/1:0,14:14:42:556,42,0
II	16496690	T	G	2049.05	AC=2;AF=0.5;AN=4;AS_BaseQRankSum=-1.4;AS_FS=0;AS_MQ=60;AS_MQRankSum=0;AS_QD=33.3;AS_ReadPosRankSum=-0.9;AS_SOR=0.415;BaseQRankSum=-1.312;DP=96;ExcessHet=1.0474;FS=0;MLEAC=3;MLEAF=0.375;MQ=60;MQRankSum=0;NS=4;QD=31.35;ReadPosRankSum=-0.821;SOR=0.415	GT:AD:DP:GQ:HP:HP_VAL:PL	1/1:0,31:31:93:.:.:1244,93,0	0/0:13,0:13:39:.:.:0,39,456
II	16496749	A	T	2120.21	AC=2;AF=0.5;AN=4;AS_BaseQRankSum=-0.5;AS_FS=0;AS_MQ=60;AS_MQRankSum=0;AS_QD=29.92;AS_ReadPosRankSum=-0.7;AS_SOR=0.776;BaseQRankSum=-0.488;DP=95;ExcessHet=0.1902;FS=0;MLEAC=4;MLEAF=0.5;MQ=60;MQRankSum=0;NS=4;QD=31.25;ReadPosRankSum=-0.679;SOR=0.776	GT:AD:DP:GQ:PL	1/1:0,33:33:98:1308,98,0	0/0:11,0:11:33:0,33,495
II	16497206	G	A	718.2	AC=2;AF=0.5;AN=4;AS_BaseQRankSum=.;AS_FS=0;AS_MQ=60;AS_MQRankSum=.;AS_QD=27.49;AS_ReadPosRankSum=.;AS_SOR=2.712;DP=52;ExcessHet=0.1902;FS=0;MLEAC=4;MLEAF=0.5;MQ=60;NS=4;QD=30.25;SOR=2.712	GT:AD:DP:GQ:PL	0/0:23,0:23:60:0,60,900	1/1:0,8:8:24:338,24,0
II	16497272	A	T	985.79	AC=2;AF=0.5;AN=4;AS_BaseQRankSum=-0.4;AS_FS=4.472;AS_MQ=60;AS_MQRankSum=0;AS_QD=33.08;AS_ReadPosRankSum=-1.1;AS_SOR=1.351;BaseQRankSum=-0.319;DP=60;ExcessHet=0.1902;FS=4.472;MLEAC=3;MLEAF=0.375;MQ=60;MQRankSum=0;NS=4;QD=29.65;ReadPosRankSum=-1.085;SOR=1.351	GT:AD:DP:GQ:PL	0/0:19,0:19:48:0,48,720	1/1:0,12:12:36:395,36,0
II	16497448	A	T	1904.27	AC=2;AF=0.5;AN=4;AS_BaseQRankSum=.;AS_FS=0;AS_MQ=60;AS_MQRankSum=.;AS_QD=22.36;AS_ReadPosRankSum=.;AS_SOR=1.067;DP=81;ExcessHet=0.1902;FS=0;MLEAC=4;MLEAF=0.5;MQ=60;NS=4;QD=31.98;SOR=1.067	GT:AD:DP:GQ:PL	1/1:0,25:25:75:973,75,0	0/0:8,0:8:24:0,24,276
II	16497618	C	T	2199.05	AC=2;AF=0.5;AN=4;AS_BaseQRankSum=-0.4;AS_FS=2.888;AS_MQ=60;AS_MQRankSum=0;AS_QD=22.62;AS_ReadPosRankSum=-0.3;AS_SOR=0.206;BaseQRankSum=-0.335;DP=101;ExcessHet=1.0474;FS=2.888;MLEAC=3;MLEAF=0.375;MQ=60;MQRankSum=0;NS=4;QD=28.91;ReadPosRankSum=-0.273;SOR=0.206	GT:AD:DP:GQ:HP:HP_VAL:PL	1/1:0,33:33:99:.:.:1348,99,0	0/0:18,0:18:51:.:.:0,51,765
II	16500713	T	C	2259.26	AC=2;AF=0.5;AN=4;AS_BaseQRankSum=-1;AS_FS=0.866;AS_MQ=60;AS_MQRankSum=0;AS_QD=26.58;AS_ReadPosRankSum=-0.9;AS_SOR=0.518;BaseQRankSum=-0.925;DP=110;ExcessHet=1.0474;FS=0.866;MLEAC=5;MLEAF=0.625;MQ=60;MQRankSum=0;NS=4;QD=26.58;ReadPosRankSum=-0.828;SOR=0.518	GT:AD:DP:GQ:HP:HP_VAL:PL	0/0:25,0:25:66:.:.:0,66,990	1/1:0,12:12:36:.:.:515,36,0
II	16502194	C	T	1701.19	AC=2;AF=0.5;AN=4;AS_BaseQRankSum=-0.6;AS_FS=0;AS_MQ=60;AS_MQRankSum=0;AS_QD=28.45;AS_ReadPosRankSum=-0.8;AS_SOR=0.283;BaseQRankSum=-0.507;DP=83;ExcessHet=0.1902;FS=0;MLEAC=4;MLEAF=0.5;MQ=60;MQRankSum=0;NS=4;QD=32.29;ReadPosRankSum=-0.789;SOR=0.283	GT:AD:DP:GQ:PL	1/1:0,22:22:66:847,66,0	0/0:14,0:14:42:0,42,521
II	16502197	GA	G	940.7	AC=2;AF=0.5;AN=4;AS_BaseQRankSum=-0.7;AS_FS=1.121;AS_MQ=60;AS_MQRankSum=0;AS_QD=29.41;AS_ReadPosRankSum=0.1;AS_SOR=0.465;BaseQRankSum=-0.687;DP=79;ExcessHet=0.1902;FS=1.121;MLEAC=4;MLEAF=0.5;MQ=60;MQRankSum=0;NS=4;QD=29.4;ReadPosRankSum=0.18;SOR=0.465	GT:AD:DP:GQ:PL	0/0:20,0:20:51:0,51,765	1/1:0,13:13:39:390,39,0
II	16502938	A	G	1744.24	AC=2;AF=0.5;AN=4;AS_BaseQRankSum=3.4;AS_FS=3.547;AS_MQ=60;AS_MQRankSum=0;AS_QD=27.09;AS_ReadPosRankSum=1.5;AS_SOR=0.684;BaseQRankSum=3.47;DP=100;ExcessHet=0.1902;FS=3.547;MLEAC=4;MLEAF=0.5;MQ=60;MQRankSum=0;NS=4;QD=32.98;ReadPosRankSum=1.59;SOR=0.684	GT:AD:DP:GQ:PL	0/0:29,0:29:72:0,72,1080	1/1:0,19:19:57:777,57,0
II	16503109	T	C	1958.26	AC=2;AF=0.5;AN=4;AS_BaseQRankSum=.;AS_FS=0;AS_MQ=60;AS_MQRankSum=.;AS_QD=33.11;AS_ReadPosRankSum=.;AS_SOR=1.329;DP=95;ExcessHet=0.1902;FS=0;MLEAC=4;MLEAF=0.5;MQ=60;NS=4;QD=37.72;SOR=1.329	GT:AD:DP:GQ:PL	0/0:25,0:25:63:0,63,945	1/1:0,19:19:57:785,57,0
II	16503264	A	C	1861.24	AC=2;AF=0.5;AN=4;AS_BaseQRankSum=.;AS_FS=0;AS_MQ=60;AS_MQRankSum=.;AS_QD=25.92;AS_ReadPosRankSum=.;AS_SOR=0.829;DP=101;ExcessHet=0.1902;FS=0;MLEAC=4;MLEAF=0.5;MQ=60;NS=4;QD=25.07;SOR=0.829	GT:AD:DP:GQ:PL	0/0:26,0:26:72:0,72,1062	1/1:0,18:18:54:760,54,0
II	16503356	C	A	1744.27	AC=2;AF=0.5;AN=4;AS_BaseQRankSum=0.7;AS_FS=0;AS_MQ=60;AS_MQRankSum=0;AS_QD=24.91;AS_ReadPosRankSum=0.2;AS_SOR=0.82;BaseQRankSum=0.777;DP=96;ExcessHet=1.0474;FS=0;MLEAC=5;MLEAF=0.625;MQ=60;MQRankSum=0;NS=4;QD=24.92;ReadPosRankSum=0.215;SOR=0.82	GT:AD:DP:GQ:HP:HP_VAL:PL	0/0:26,0:26:72:.:.:0,72,1056	1/1:0,18:18:54:.:.:702,54,0
II	16504133	G	A	860.22	AC=2;AF=0.5;AN=4;AS_BaseQRankSum=.;AS_FS=0;AS_MQ=60;AS_MQRankSum=.;AS_QD=26.83;AS_ReadPosRankSum=.;AS_SOR=0.784;DP=58;ExcessHet=0.1902;FS=0;MLEAC=4;MLEAF=0.5;MQ=60;NS=4;QD=29.47;SOR=0.784	GT:AD:DP:GQ:PL	0/0:21,0:21:60:0,60,900	1/1:0,11:11:33:440,33,0
II	16504450	G	C	1861.26	AC=2;AF=0.5;AN=4;AS_BaseQRankSum=0.1;AS_FS=0;AS_MQ=60;AS_MQRankSum=0;AS_QD=29.08;AS_ReadPosRankSum=1.45;AS_SOR=0.745;BaseQRankSum=0.606;DP=83;ExcessHet=1.0474;FS=0;MLEAC=5;MLEAF=0.625;MQ=60;MQRankSum=0;NS=4;QD=29.08;ReadPosRankSum=1.7;SOR=0.745	GT:AD:DP:GQ:HP:HP_VAL:PL	0/0:18,0:18:45:.:.:0,45,675	1/1:0,16:16:48:.:.:669,48,0
II	16505747	T	C	2436.27	AC=2;AF=0.5;AN=4;AS_BaseQRankSum=1.2;AS_FS=6.093;AS_MQ=60;AS_MQRankSum=0;AS_QD=28.33;AS_ReadPosRankSum=0.7;AS_SOR=1.006;BaseQRankSum=1.29;DP=120;ExcessHet=1.0474;FS=6.093;MLEAC=5;MLEAF=0.625;MQ=60;MQRankSum=0;NS=4;QD=28.33;ReadPosRankSum=0.702;SOR=1.006	GT:AD:DP:GQ:HP:HP_VAL:PL	0/0:32,0:32:81:.:.:0,81,1215	1/1:0,16:16:48:.:.:666,48,0
II	16505890	C	T	1771.23	AC=2;AF=0.5;AN=4;AS_BaseQRankSum=-1.8;AS_FS=0;AS_MQ=60;AS_MQRankSum=0;AS_QD=24.26;AS_ReadPosRankSum=0.9;AS_SOR=0.796;BaseQRankSum=-1.704;DP=95;ExcessHet=1.0474;FS=0;MLEAC=5;MLEAF=0.625;MQ=60;MQRankSum=0;NS=4;QD=24.26;ReadPosRankSum=0.974;SOR=0.796	GT:AD:DP:GQ:HP:HP_VAL:PL	0/0:22,0:22:60:.:.:0,60,900	1/1:0,8:8:24:.:.:256,24,0
II	16508619	T	G	2002.25	AC=2;AF=0.5;AN=4;AS_BaseQRankSum=2;AS_FS=0;AS_MQ=60;AS_MQRankSum=0;AS_QD=34.03;AS_ReadPosRankSum=1.7;AS_SOR=0.61;BaseQRankSum=2.06;DP=83;ExcessHet=0.1902;FS=0;MLEAC=4;MLEAF=0.5;MQ=60;MQRankSum=0;NS=4;QD=30.38;ReadPosRankSum=1.74;SOR=0.61	GT:AD:DP:GQ:PL	1/1:0,30:30:90:1230,90,0	0/0:8,0:8:24:0,24,311
II	16509444	C	A	1324.24	AC=2;AF=0.5;AN=4;AS_BaseQRankSum=.;AS_FS=0;AS_MQ=60;AS_MQRankSum=.;AS_QD=34.63;AS_ReadPosRankSum=.;AS_SOR=1.244;DP=94;ExcessHet=0.1902;FS=0;MLEAC=4;MLEAF=0.5;MQ=60;NS=4;QD=31.26;SOR=1.244	GT:AD:DP:GQ:PL	0/0:36,0:36:80:0,80,1356	1/1:0,14:14:42:513,42,0
II	16510930	G	T	1283.28	AC=2;AF=0.5;AN=4;AS_BaseQRankSum=.;AS_FS=0;AS_MQ=60;AS_MQRankSum=.;AS_QD=28.28;AS_ReadPosRankSum=.;AS_SOR=3.841;DP=55;ExcessHet=0.1902;FS=0;MLEAC=4;MLEAF=0.5;MQ=60;NS=4;QD=27.92;SOR=3.841	GT:AD:DP:GQ:PL	1/1:0,19:19:57:855,57,0	0/0:7,0:7:21:0,21,274
II	16510931	A	T	1283.26	AC=2;AF=0.5;AN=4;AS_BaseQRankSum=.;AS_FS=0;AS_MQ=60;AS_MQRankSum=.;AS_QD=31.57;AS_ReadPosRankSum=.;AS_SOR=3.841;DP=56;ExcessHet=0.1902;FS=0;MLEAC=4;MLEAF=0.5;MQ=60;NS=4;QD=27.84;SOR=3.841	GT:AD:DP:GQ:PL	1/1:0,19:19:57:855,57,0	0/0:8,0:8:24:0,24,286
II	16511496	G	A	1276.42	AC=2;AF=0.5;AN=4;AS_BaseQRankSum=.;AS_FS=0;AS_MQ=54.63;AS_MQRankSum=.;AS_QD=31.21;AS_ReadPosRankSum=.;AS_SOR=2.093;DP=63;ExcessHet=0.1902;FS=0;MLEAC=4;MLEAF=0.5;MQ=54.63;NS=4;QD=31.42;SOR=2.093	GT:AD:DP:GQ:PL	1/1:0,16:16:48:678,48,0	0/0:11,0:11:33:0,33,349
II	16511540	GC	G	482.65	AC=2;AF=0.5;AN=4;AS_BaseQRankSum=.;AS_FS=0;AS_MQ=60;AS_MQRankSum=.;AS_QD=24.88;AS_ReadPosRankSum=.;AS_SOR=1.739;DP=48;ExcessHet=0.1902;FS=0;MLEAC=3;MLEAF=0.375;MQ=59.78;NS=4;QD=28.39;SOR=1.609	GT:AD:DP:GQ:PL	0/0:13,0:13:30:0,30,450	1/1:0,7:7:21:195,21,0
II	16511678	A	C	930.15	AC=2;AF=0.5;AN=4;AS_BaseQRankSum=.;AS_FS=0;AS_MQ=60;AS_MQRankSum=.;AS_QD=30.06;AS_ReadPosRankSum=.;AS_SOR=0.693;DP=70;ExcessHet=0.1902;FS=0;MLEAC=4;MLEAF=0.5;MQ=60;NS=4;QD=24.93;SOR=0.693	GT:AD:DP:GQ:PL	0/0:28,0:28:81:0,81,1215	1/1:0,6:6:18:270,18,0
II	16512286	G	A	1059.26	AC=2;AF=0.5;AN=4;AS_BaseQRankSum=-2.8;AS_FS=1.142;AS_MQ=60;AS_MQRankSum=0;AS_QD=21.61;AS_ReadPosRankSum=-0.9;AS_SOR=0.486;BaseQRankSum=-2.754;DP=73;ExcessHet=1.0474;FS=1.142;MLEAC=5;MLEAF=0.625;MQ=60;MQRankSum=0;NS=4;QD=21.62;ReadPosRankSum=-0.885;SOR=0.486	GT:AD:DP:GQ:HP:HP_VAL:PL	0/0:24,0:24:72:.:.:0,72,928	1/1:0,11:11:33:.:.:400,33,0
II	16512387	GT	G	1140.68	AC=2;AF=0.5;AN=4;AS_BaseQRankSum=0;AS_FS=4.046;AS_MQ=60;AS_MQRankSum=0;AS_QD=34.58;AS_ReadPosRankSum=1.3;AS_SOR=1.051;BaseQRankSum=0;DP=64;ExcessHet=0.1902;FS=4.046;MLEAC=3;MLEAF=0.375;MQ=60;MQRankSum=0;NS=4;QD=34.57;ReadPosRankSum=1.37;SOR=1.051	GT:AD:DP:GQ:PL	1/1:0,19:19:57:711,57,0	0/0:8,0:8:24:0,24,295
II	16512602	A	G	1846.23	AC=2;AF=0.5;AN=4;AS_BaseQRankSum=.;AS_FS=0;AS_MQ=60;AS_MQRankSum=.;AS_QD=30.97;AS_ReadPosRankSum=.;AS_SOR=0.929;DP=82;ExcessHet=0.1902;FS=0;MLEAC=4;MLEAF=0.5;MQ=60;NS=4;QD=27.55;SOR=0.929	GT:AD:DP:GQ:PL	1/1:0,35:35:99:1444,105,0	0/0:16,0:16:48:0,48,663
II	16512982	A	T	2007.07	AC=2;AF=0.5;AN=4;AS_BaseQRankSum=-1.2;AS_FS=0;AS_MQ=60;AS_MQRankSum=0;AS_QD=26.5;AS_ReadPosRankSum=-0.4;AS_SOR=1.061;BaseQRankSum=-1.174;DP=105;ExcessHet=1.0474;FS=0;MLEAC=3;MLEAF=0.375;MQ=60;MQRankSum=0;NS=4;QD=28.5;ReadPosRankSum=-0.401;SOR=1.061	GT:AD:DP:GQ:HP:HP_VAL:PL	1/1:0,32:32:96:.:.:1159,96,0	0/0:14,0:14:42:.:.:0,42,558
II	16513612	G	T	1728.26	AC=2;AF=0.5;AN=4;AS_BaseQRankSum=-0.6;AS_FS=1.857;AS_MQ=60;AS_MQRankSum=0;AS_QD=21.33;AS_ReadPosRankSum=-0.1;AS_SOR=1.015;BaseQRankSum=-0.589;DP=106;ExcessHet=1.0474;FS=1.857;MLEAC=5;MLEAF=0.625;MQ=60;MQRankSum=0;NS=4;QD=21.34;ReadPosRankSum=-0.045;SOR=1.015	GT:AD:DP:GQ:HP:HP_VAL:PL	0/0:25,0:25:72:.:.:0,72,1080	1/1:0,12:12:36:.:.:475,36,0
II	16514733	C	A	1125.12	AC=2;AF=0.5;AN=4;AS_BaseQRankSum=3.1;AS_FS=0;AS_MQ=60;AS_MQRankSum=0;AS_QD=32.54;AS_ReadPosRankSum=1.2;AS_SOR=0.252;BaseQRankSum=3.17;DP=68;ExcessHet=0.1902;FS=0;MLEAC=4;MLEAF=0.5;MQ=60;MQRankSum=0;NS=4;QD=28.56;ReadPosRankSum=1.22;SOR=0.252	GT:AD:DP:GQ:PL	0/0:19,0:19:54:0,54,810	1/1:0,8:8:24:344,24,0
II	16516040	A	C	2382.46	AC=2;AF=0.5;AN=4;AS_BaseQRankSum=0.4;AS_FS=3.082;AS_MQ=60;AS_MQRankSum=0;AS_QD=32.05;AS_ReadPosRankSum=-0.1;AS_SOR=0.165;BaseQRankSum=0.425;DP=101;ExcessHet=0.1902;FS=3.082;MLEAC=4;MLEAF=0.5;MQ=60;MQRankSum=0;NS=4;QD=24.94;ReadPosRankSum=-0.035;SOR=0.165	GT:AD:DP:GQ:PL	1/1:0,25:25:75:1045,75,0	0/0:13,0:13:36:0,36,540
II	16517102	A	G	2312.25	AC=2;AF=0.5;AN=4;AS_BaseQRankSum=.;AS_FS=0;AS_MQ=60;AS_MQRankSum=.;AS_QD=30.56;AS_ReadPosRankSum=.;AS_SOR=1.314;DP=81;ExcessHet=0.1902;FS=0;MLEAC=4;MLEAF=0.5;MQ=60;NS=4;QD=31.5;SOR=1.314	GT:AD:DP:GQ:PL	1/1:0,20:20:63:945,63,0	0/0:9,0:9:27:0,27,327
II	16517480	T	C	1482.26	AC=2;AF=0.5;AN=4;AS_BaseQRankSum=.;AS_FS=0;AS_MQ=60;AS_MQRankSum=.;AS_QD=34.15;AS_ReadPosRankSum=.;AS_SOR=1.371;DP=84;ExcessHet=0.1902;FS=0;MLEAC=4;MLEAF=0.5;MQ=60;NS=4;QD=27.21;SOR=1.371	GT:AD:DP:GQ:PL	0/0:24,0:24:63:0,63,990	1/1:0,15:15:45:594,45,0
II	16518305	GA	G	1327.53	AC=2;AF=0.5;AN=4;AS_BaseQRankSum=.;AS_FS=0;AS_MQ=60;AS_MQRankSum=.;AS_QD=30.18;AS_ReadPosRankSum=.;AS_SOR=0.99;DP=70;ExcessHet=0.1902;FS=0;MLEAC=4;MLEAF=0.5;MQ=60;NS=4;QD=30.17;SOR=0.99	GT:AD:DP:GQ:PL	1/1:0,32:32:96:978,96,0	0/0:8,0:8:0:0,0,232
II	16519183	G	A	1971.26	AC=2;AF=0.5;AN=4;AS_BaseQRankSum=0.9;AS_FS=1.02;AS_MQ=60;AS_MQRankSum=0;AS_QD=28.99;AS_ReadPosRankSum=-1.4;AS_SOR=0.625;BaseQRankSum=0.95;DP=94;ExcessHet=1.0474;FS=1.02;MLEAC=5;MLEAF=0.625;MQ=60;MQRankSum=0;NS=4;QD=28.99;ReadPosRankSum=-1.372;SOR=0.625	GT:AD:DP:GQ:HP:HP_VAL:PL	0/0:26,0:26:63:.:.:0,63,945	1/1:0,20:20:60:.:.:831,60,0
II	16519185	G	A	1789.05	AC=2;AF=0.5;AN=4;AS_BaseQRankSum=0;AS_FS=0;AS_MQ=60;AS_MQRankSum=0;AS_QD=29.12;AS_ReadPosRankSum=1.3;AS_SOR=1.329;BaseQRankSum=0.064;DP=94;ExcessHet=1.0474;FS=0;MLEAC=3;MLEAF=0.375;MQ=60;MQRankSum=0;NS=4;QD=26.12;ReadPosRankSum=1.32;SOR=1.329	GT:AD:DP:GQ:HP:HP_VAL:PL	1/1:0,26:26:78:.:.:1018,78,0	0/0:20,0:20:54:.:.:0,54,810
II	16519375	G	A	2403.25	AC=2;AF=0.5;AN=4;AS_BaseQRankSum=.;AS_FS=0;AS_MQ=60;AS_MQRankSum=.;AS_QD=29.56;AS_ReadPosRankSum=.;AS_SOR=0.846;DP=92;ExcessHet=0.1902;FS=0;MLEAC=4;MLEAF=0.5;MQ=60;NS=4;QD=27.76;SOR=0.846	GT:AD:DP:GQ:PL	1/1:0,36:36:99:1615,108,0	0/0:10,0:10:27:0,27,405
II	16519644	G	A	1660.06	AC=2;AF=0.5;AN=4;AS_BaseQRankSum=-1;AS_FS=0;AS_MQ=60;AS_MQRankSum=0;AS_QD=29.2;AS_ReadPosRankSum=-0.1;AS_SOR=0.693;BaseQRankSum=-0.905;DP=70;ExcessHet=1.0474;FS=0;MLEAC=3;MLEAF=0.375;MQ=60;MQRankSum=0;NS=4;QD=37.59;ReadPosRankSum=-0.057;SOR=0.693	GT:AD:DP:GQ:HP:HP_VAL:PL	1/1:0,22:22:66:.:.:888,66,0	0/0:17,0:17:51:.:.:0,51,683
II	16521203	A	C	1648.27	AC=2;AF=0.5;AN=4;AS_BaseQRankSum=0.5;AS_FS=2.911;AS_MQ=39.55;AS_MQRankSum=0.9;AS_QD=34.33;AS_ReadPosRankSum=1.2;AS_SOR=0.197;BaseQRankSum=0.572;DP=84;ExcessHet=1.0474;FS=2.911;MLEAC=3;MLEAF=0.375;MQ=39.67;MQRankSum=0.94;NS=4;QD=34.34;ReadPosRankSum=1.25;SOR=0.197	GT:AD:DP:GQ:HP:HP_VAL:PL	1/1:0,23:23:68:.:.:792,68,0	0/0:8,0:8:21:.:.:0,21,315
II	16521667	C	A	2004.27	AC=2;AF=0.5;AN=4;AS_BaseQRankSum=0.1;AS_FS=2.095;AS_MQ=49.09;AS_MQRankSum=-0.7;AS_QD=35.02;AS_ReadPosRankSum=0.9;AS_SOR=0.273;BaseQRankSum=0.177;DP=104;ExcessHet=1.0474;FS=2.095;MLEAC=3;MLEAF=0.375;MQ=48.86;MQRankSum=-0.626;NS=4;QD=33.37;ReadPosRankSum=0.942;SOR=0.273	GT:AD:DP:GQ:HP:HP_VAL:PL	1/1:0,12:12:36:.:.:433,36,0	0/0:8,0:8:21:.:.:0,21,315
II	16521773	G	A	2843.05	AC=2;AF=0.5;AN=4;AS_BaseQRankSum=0.8;AS_FS=0;AS_MQ=51.85;AS_MQRankSum=0.9;AS_QD=29.98;AS_ReadPosRankSum=-0.2;AS_SOR=0.851;BaseQRankSum=0.859;DP=118;ExcessHet=1.0474;FS=0;MLEAC=3;MLEAF=0.375;MQ=51.59;MQRankSum=0.949;NS=4;QD=32.61;ReadPosRankSum=-0.146;SOR=0.851	GT:AD:DP:GQ:HP:HP_VAL:PL	1/1:0,28:28:87:.:.:1268,87,0	0/0:14,0:14:39:.:.:0,39,585
II	16522088	A	G	1513.19	AC=2;AF=0.5;AN=4;AS_BaseQRankSum=0.1;AS_FS=8.288;AS_MQ=44.62;AS_MQRankSum=1.45;AS_QD=21.93;AS_ReadPosRankSum=-0.25;AS_SOR=0.901;BaseQRankSum=1.11;DP=96;ExcessHet=1.0474;FS=8.288;MLEAC=5;MLEAF=0.625;MQ=43.04;MQRankSum=3.43;NS=4;QD=21.93;ReadPosRankSum=0.193;SOR=0.901	GT:AD:DP:GQ:HP:HP_VAL:PL	0/0:26,0:26:66:.:.:0,66,990	1/1:0,12:12:36:.:.:529,36,0
II	16522281	G	T	2078.06	AC=2;AF=0.5;AN=4;AS_BaseQRankSum=-0.3;AS_FS=0;AS_MQ=60;AS_MQRankSum=0;AS_QD=33.32;AS_ReadPosRankSum=0.4;AS_SOR=0.392;BaseQRankSum=-0.258;DP=94;ExcessHet=1.0474;FS=0;MLEAC=3;MLEAF=0.375;MQ=60;MQRankSum=0;NS=4;QD=26.87;ReadPosRankSum=0.457;SOR=0.392	GT:AD:DP:GQ:HP:HP_VAL:PL	1/1:0,31:31:93:.:.:1268,93,0	0/0:8,0:8:24:.:.:0,24,324
II	16522497	A	G	1642.33	AC=2;AF=0.5;AN=4;AS_BaseQRankSum=-0.4;AS_FS=0;AS_MQ=60;AS_MQRankSum=0;AS_QD=34.49;AS_ReadPosRankSum=0.3;AS_SOR=0.902;BaseQRankSum=-0.385;DP=99;ExcessHet=0.1902;FS=0;MLEAC=4;MLEAF=0.5;MQ=60;MQRankSum=0;NS=4;QD=30.35;ReadPosRankSum=0.39;SOR=0.902	GT:AD:DP:GQ:PL	0/0:28,0:28:84:0,84,1208	1/1:0,10:10:30:443,30,0
II	16523362	C	T	1934.08	AC=2;AF=0.5;AN=4;AS_BaseQRankSum=-0.2;AS_FS=0;AS_MQ=60;AS_MQRankSum=0;AS_QD=27.55;AS_ReadPosRankSum=1.3;AS_SOR=0.32;BaseQRankSum=-0.166;DP=85;ExcessHet=0.1902;FS=0;MLEAC=4;MLEAF=0.5;MQ=60;MQRankSum=0;NS=4;QD=37.51;ReadPosRankSum=1.39;SOR=0.32	GT:AD:DP:GQ:PL	1/1:0,28:28:84:1185,84,0	0/0:10,0:10:27:0,27,405
II	16523473	C	T	1873.11	AC=2;AF=0.5;AN=4;AS_BaseQRankSum=2.4;AS_FS=0;AS_MQ=60;AS_MQRankSum=0;AS_QD=32.02;AS_ReadPosRankSum=0.3;AS_SOR=1.022;BaseQRankSum=2.42;DP=80;ExcessHet=1.0474;FS=0;MLEAC=3;MLEAF=0.375;MQ=60;MQRankSum=0;NS=4;QD=31.33;ReadPosRankSum=0.333;SOR=1.022	GT:AD:DP:GQ:HP:HP_VAL:PL	1/1:0,30:30:90:.:.:1235,90,0	0/0:11,0:11:33:.:.:0,33,428
II	16523664	T	A	1755.19	AC=2;AF=0.5;AN=4;AS_BaseQRankSum=1.2;AS_FS=0;AS_MQ=58.41;AS_MQRankSum=-0.4;AS_QD=29.47;AS_ReadPosRankSum=0.1;AS_SOR=1.251;BaseQRankSum=1.24;DP=88;ExcessHet=0.1902;FS=0;MLEAC=3;MLEAF=0.375;MQ=58.05;MQRankSum=-0.363;NS=4;QD=33;ReadPosRankSum=0.126;SOR=1.251	GT:AD:DP:GQ:PL	1/1:0,29:29:86:1078,86,0	0/0:17,0:17:45:0,45,675
II	16524092	A	T	1376.26	AC=2;AF=0.5;AN=4;AS_BaseQRankSum=0.7;AS_FS=4.534;AS_MQ=60;AS_MQRankSum=0;AS_QD=28.08;AS_ReadPosRankSum=0.8;AS_SOR=0.896;BaseQRankSum=0.786;DP=67;ExcessHet=1.0474;FS=4.534;MLEAC=5;MLEAF=0.625;MQ=60;MQRankSum=0;NS=4;QD=28.09;ReadPosRankSum=0.822;SOR=0.896	GT:AD:DP:GQ:HP:HP_VAL:PL	0/0:18,0:18:48:.:.:0,48,720	1/1:0,11:11:33:.:.:459,33,0
II	16527425	G	T	1216.45	AC=2;AF=0.5;AN=4;AS_BaseQRankSum=-0.6;AS_FS=0;AS_MQ=60;AS_MQRankSum=0;AS_QD=33.16;AS_ReadPosRankSum=0.7;AS_SOR=0.247;BaseQRankSum=-0.503;DP=83;ExcessHet=0.1902;FS=0;MLEAC=4;MLEAF=0.5;MQ=60;MQRankSum=0;NS=4;QD=29.77;ReadPosRankSum=0.79;SOR=0.247	GT:AD:DP:GQ:PL	0/0:26,0:26:72:0,72,1080	1/1:0,12:12:36:408,36,0
II	16528345	A	T	1249.27	AC=2;AF=0.5;AN=4;AS_BaseQRankSum=-0.4;AS_FS=2.892;AS_MQ=60;AS_MQRankSum=0;AS_QD=27.15;AS_ReadPosRankSum=-0.3;AS_SOR=0.361;BaseQRankSum=-0.365;DP=69;ExcessHet=1.0474;FS=2.892;MLEAC=5;MLEAF=0.625;MQ=60;MQRankSum=0;NS=4;QD=27.16;ReadPosRankSum=-0.296;SOR=0.361	GT:AD:DP:GQ:HP:HP_VAL:PL	0/0:23,0:23:51:.:.:0,51,765	1/1:0,17:17:50:.:.:519,50,0
II	16528461	GA	G	598.14	AC=2;AF=0.5;AN=4;AS_BaseQRankSum=.;AS_FS=0;AS_MQ=60;AS_MQRankSum=.;AS_QD=33.22;AS_ReadPosRankSum=.;AS_SOR=1.493;DP=69;ExcessHet=0.1902;FS=0;MLEAC=4;MLEAF=0.5;MQ=60;NS=4;QD=33.23;SOR=1.493	GT:AD:DP:GQ:PL	0/0:28,0:28:78:0,78,1170	1/1:0,12:12:36:413,36,0
II	16528791	A	T	969.44	AC=2;AF=0.5;AN=4;AS_BaseQRankSum=0;AS_FS=0;AS_MQ=60;AS_MQRankSum=0;AS_QD=27.2;AS_ReadPosRankSum=-0.9;AS_SOR=0.343;BaseQRankSum=0;DP=70;ExcessHet=1.0474;FS=0;MLEAC=3;MLEAF=0.375;MQ=60;MQRankSum=0;NS=4;QD=28.93;ReadPosRankSum=-0.871;SOR=0.343	GT:AD:DP:GQ:HP:HP_VAL:PL	0/0:25,0:25:72:.:.:0,72,1080	1/1:0,14:14:42:.:.:531,42,0
II	16529111	G	GA	1115.95	AC=2;AF=0.5;AN=4;AS_BaseQRankSum=-0.4;AS_FS=3.123;AS_MQ=60;AS_MQRankSum=0;AS_QD=28.62;AS_ReadPosRankSum=-0.8;AS_SOR=0.386;BaseQRankSum=-0.385;DP=82;ExcessHet=0.1902;FS=3.123;MLEAC=4;MLEAF=0.5;MQ=60;MQRankSum=0;NS=4;QD=28.61;ReadPosRankSum=-0.732;SOR=0.386	GT:AD:DP:GQ:PL	1/1:0,20:20:63:619,63,0	0/0:19,0:19:57:0,57,713
II	16529373	G	A	2000.09	AC=2;AF=0.5;AN=4;AS_BaseQRankSum=-0.7;AS_FS=0;AS_MQ=60;AS_MQRankSum=0;AS_QD=32.39;AS_ReadPosRankSum=0;AS_SOR=0.275;BaseQRankSum=-0.646;DP=76;ExcessHet=0.1902;FS=0;MLEAC=4;MLEAF=0.5;MQ=60;MQRankSum=0;NS=4;QD=30.12;ReadPosRankSum=0.091;SOR=0.275	GT:AD:DP:GQ:PL	1/1:0,31:31:93:1290,93,0	0/0:13,0:13:39:0,39,505
II	16530752	A	G	2378.05	AC=2;AF=0.5;AN=4;AS_BaseQRankSum=-0.8;AS_FS=0;AS_MQ=60;AS_MQRankSum=0;AS_QD=25.42;AS_ReadPosRankSum=-1.1;AS_SOR=0.368;BaseQRankSum=-0.76;DP=99;ExcessHet=1.0474;FS=0;MLEAC=3;MLEAF=0.375;MQ=60;MQRankSum=0;NS=4;QD=26.78;ReadPosRankSum=-1.097;SOR=0.368	GT:AD:DP:GQ:HP:HP_VAL:PL	1/1:0,40:40:99:.:.:1604,120,0	0/0:15,0:15:39:.:.:0,39,585
II	16532216	T	A	1186.09	AC=2;AF=0.5;AN=4;AS_BaseQRankSum=-0.3;AS_FS=5.051;AS_MQ=60;AS_MQRankSum=0;AS_QD=30.92;AS_ReadPosRankSum=-0.2;AS_SOR=1.712;BaseQRankSum=-0.253;DP=61;ExcessHet=1.0474;FS=5.051;MLEAC=3;MLEAF=0.375;MQ=60;MQRankSum=0;NS=4;QD=32.39;ReadPosRankSum=-0.126;SOR=1.712	GT:AD:DP:GQ:HP:HP_VAL:PL	1/1:0,22:22:66:.:.:851,66,0	0/0:20,0:20:51:.:.:0,51,765
II	16532561	C	A	2177.05	AC=2;AF=0.5;AN=4;AS_BaseQRankSum=0.8;AS_FS=0;AS_MQ=60;AS_MQRankSum=0;AS_QD=26.56;AS_ReadPosRankSum=-0.4;AS_SOR=0.61;BaseQRankSum=0.838;DP=91;ExcessHet=1.0474;FS=0;MLEAC=3;MLEAF=0.375;MQ=60;MQRankSum=0;NS=4;QD=32.53;ReadPosRankSum=-0.304;SOR=0.61	GT:AD:DP:GQ:HP:HP_VAL:PL	1/1:0,23:23:69:.:.:939,69,0	0/0:19,0:19:54:.:.:0,54,810
II	16532761	A	G	1511.05	AC=2;AF=0.5;AN=4;AS_BaseQRankSum=-0.5;AS_FS=0;AS_MQ=60;AS_MQRankSum=0;AS_QD=27.51;AS_ReadPosRankSum=-0.9;AS_SOR=0.327;BaseQRankSum=-0.478;DP=71;ExcessHet=1.0474;FS=0;MLEAC=3;MLEAF=0.375;MQ=60;MQRankSum=0;NS=4;QD=30.47;ReadPosRankSum=-0.858;SOR=0.327	GT:AD:DP:GQ:HP:HP_VAL:PL	1/1:0,21:21:63:.:.:726,63,0	0/0:14,0:14:39:.:.:0,39,585
II	16533321	C	A	1183.26	AC=2;AF=0.5;AN=4;AS_BaseQRankSum=1.1;AS_FS=1.283;AS_MQ=60;AS_MQRankSum=0;AS_QD=28.17;AS_ReadPosRankSum=0.7;AS_SOR=0.648;BaseQRankSum=1.19;DP=70;ExcessHet=1.0474;FS=1.283;MLEAC=5;MLEAF=0.625;MQ=60;MQRankSum=0;NS=4;QD=28.17;ReadPosRankSum=0.794;SOR=0.648	GT:AD:DP:GQ:HP:HP_VAL:PL	0/0:28,0:28:81:.:.:0,81,1215	1/1:0,11:11:33:.:.:492,33,0
II	16533622	A	G	1699.06	AC=2;AF=0.5;AN=4;AS_BaseQRankSum=-0.4;AS_FS=0;AS_MQ=60;AS_MQRankSum=0;AS_QD=31.13;AS_ReadPosRankSum=-1.1;AS_SOR=0.693;BaseQRankSum=-0.353;DP=79;ExcessHet=1.0474;FS=0;MLEAC=3;MLEAF=0.375;MQ=60;MQRankSum=0;NS=4;QD=26.36;ReadPosRankSum=-1.02;SOR=0.693	GT:AD:DP:GQ:HP:HP_VAL:PL	1/1:0,23:23:69:.:.:932,69,0	0/0:9,0:9:27:.:.:0,27,351
II	16537800	T	C	1011.17	AC=2;AF=0.5;AN=4;AS_BaseQRankSum=-0.3;AS_FS=0;AS_MQ=60;AS_MQRankSum=0;AS_QD=30.18;AS_ReadPosRankSum=0.9;AS_SOR=0.287;BaseQRankSum=-0.236;DP=72;ExcessHet=1.0474;FS=0;MLEAC=3;MLEAF=0.375;MQ=60;MQRankSum=0;NS=4;QD=29.81;ReadPosRankSum=0.949;SOR=0.287	GT:AD:DP:GQ:HP:HP_VAL:PL	0/0:24,0:24:60:.:.:0,60,900	1/1:0,16:16:48:.:.:629,48,0
II	16538082	C	A	1138.05	AC=2;AF=0.5;AN=4;AS_BaseQRankSum=0;AS_FS=0;AS_MQ=60;AS_MQRankSum=0;AS_QD=31.98;AS_ReadPosRankSum=-0.3;AS_SOR=0.428;BaseQRankSum=0;DP=66;ExcessHet=1.0474;FS=0;MLEAC=3;MLEAF=0.375;MQ=60;MQRankSum=0;NS=4;QD=31.61;ReadPosRankSum=-0.253;SOR=0.428	GT:AD:DP:GQ:HP:HP_VAL:PL	1/1:0,26:26:78:.:.:1028,78,0	0/0:15,0:15:42:.:.:0,42,630
II	16538474	C	T	1196.23	AC=2;AF=0.5;AN=4;AS_BaseQRankSum=.;AS_FS=0;AS_MQ=60;AS_MQRankSum=.;AS_QD=33.57;AS_ReadPosRankSum=.;AS_SOR=0.997;DP=64;ExcessHet=0.1902;FS=0;MLEAC=4;MLEAF=0.5;MQ=60;NS=4;QD=32.28;SOR=0.997	GT:AD:DP:GQ:PL	0/0:20,0:20:54:0,54,810	1/1:0,13:13:39:579,39,0
II	16538535	T	C	1837.05	AC=2;AF=0.5;AN=4;AS_BaseQRankSum=-0.9;AS_FS=3.09;AS_MQ=60;AS_MQRankSum=0;AS_QD=30.79;AS_ReadPosRankSum=1;AS_SOR=0.105;BaseQRankSum=-0.828;DP=79;ExcessHet=1.0474;FS=3.09;MLEAC=3;MLEAF=0.375;MQ=60;MQRankSum=0;NS=4;QD=34.2;ReadPosRankSum=1.02;SOR=0.105	GT:AD:DP:GQ:HP:HP_VAL:PL	1/1:0,31:31:92:.:.:1109,92,0	0/0:12,0:12:36:.:.:0,36,480
II	16539048	G	A	1772.27	AC=2;AF=0.5;AN=4;AS_BaseQRankSum=0.15;AS_FS=4.707;AS_MQ=60;AS_MQRankSum=0;AS_QD=24.27;AS_ReadPosRankSum=-0.75;AS_SOR=1.28;BaseQRankSum=0.854;DP=108;ExcessHet=1.0474;FS=4.707;MLEAC=5;MLEAF=0.625;MQ=60;MQRankSum=0;NS=4;QD=24.28;ReadPosRankSum=-0.62;SOR=1.28	GT:AD:DP:GQ:HP:HP_VAL:PL	0/0:34,0:34:90:.:.:0,90,1350	1/1:0,15:15:45:.:.:626,45,0
II	16539604	C	A	1743.07	AC=2;AF=0.5;AN=4;AS_BaseQRankSum=-0.3;AS_FS=3.324;AS_MQ=60;AS_MQRankSum=0;AS_QD=31.46;AS_ReadPosRankSum=1.3;AS_SOR=0.525;BaseQRankSum=-0.279;DP=81;ExcessHet=0.1902;FS=3.324;MLEAC=4;MLEAF=0.5;MQ=60;MQRankSum=0;NS=4;QD=30.66;ReadPosRankSum=1.3;SOR=0.525	GT:AD:DP:GQ:PL	1/1:0,23:23:69:970,69,0	0/0:13,0:13:39:0,39,557
II	16539857	GA	G	808.24	AC=2;AF=0.5;AN=4;AS_BaseQRankSum=.;AS_FS=0;AS_MQ=60;AS_MQRankSum=.;AS_QD=28.86;AS_ReadPosRankSum=.;AS_SOR=0.836;DP=76;ExcessHet=0.1902;FS=0;MLEAC=4;MLEAF=0.5;MQ=60;NS=4;QD=28.87;SOR=0.836	GT:AD:DP:GQ:PL	0/0:25,0:25:60:0,60,900	1/1:0,10:10:30:289,30,0
II	16542857	C	A	2179.09	AC=2;AF=0.5;AN=4;AS_BaseQRankSum=2.2;AS_FS=6.756;AS_MQ=60;AS_MQRankSum=0;AS_QD=27.63;AS_ReadPosRankSum=0.2;AS_SOR=0.5;BaseQRankSum=2.29;DP=81;ExcessHet=1.0474;FS=6.756;MLEAC=3;MLEAF=0.375;MQ=60;MQRankSum=0;NS=4;QD=33.65;ReadPosRankSum=0.209;SOR=0.5	GT:AD:DP:GQ:HP:HP_VAL:PL	1/1:0,32:32:96:.:.:1313,96,0	0/0:8,0:8:24:.:.:0,24,281
II	16543001	A	T	1541.53	AC=2;AF=0.5;AN=4;AS_BaseQRankSum=.;AS_FS=0;AS_MQ=60;AS_MQRankSum=.;AS_QD=30.04;AS_ReadPosRankSum=.;AS_SOR=1.923;DP=88;ExcessHet=0.1902;FS=0;MLEAC=4;MLEAF=0.5;MQ=60;NS=4;QD=27.82;SOR=1.923	GT:AD:DP:GQ:PL	0/0:26,0:26:72:0,72,1080	1/1:0,16:16:47:582,47,0
II	16543513	G	A	1350.27	AC=2;AF=0.5;AN=4;AS_BaseQRankSum=2.1;AS_FS=3.97;AS_MQ=60;AS_MQRankSum=0;AS_QD=24.11;AS_ReadPosRankSum=1.1;AS_SOR=1.352;BaseQRankSum=2.11;DP=87;ExcessHet=1.0474;FS=3.97;MLEAC=5;MLEAF=0.625;MQ=60;MQRankSum=0;NS=4;QD=24.11;ReadPosRankSum=1.11;SOR=1.352	GT:AD:DP:GQ:HP:HP_VAL:PL	0/0:31,0:31:90:.:.:0,90,1350	1/1:0,14:14:42:.:.:519,42,0
II	16543729	G	T	1725.05	AC=2;AF=0.5;AN=4;AS_BaseQRankSum=-0.7;AS_FS=5.482;AS_MQ=60;AS_MQRankSum=0;AS_QD=29.21;AS_ReadPosRankSum=-0.5;AS_SOR=0.072;BaseQRankSum=-0.616;DP=76;ExcessHet=1.0474;FS=5.482;MLEAC=3;MLEAF=0.375;MQ=60;MQRankSum=0;NS=4;QD=31.52;ReadPosRankSum=-0.403;SOR=0.072	GT:AD:DP:GQ:HP:HP_VAL:PL	1/1:0,26:26:78:.:.:1048,78,0	0/0:9,0:9:27:.:.:0,27,389
II	16543922	C	T	1574.26	AC=2;AF=0.5;AN=4;AS_BaseQRankSum=.;AS_FS=0;AS_MQ=60;AS_MQRankSum=.;AS_QD=25.41;AS_ReadPosRankSum=.;AS_SOR=0.968;DP=81;ExcessHet=0.1902;FS=0;MLEAC=4;MLEAF=0.5;MQ=60;NS=4;QD=36.22;SOR=0.968	GT:AD:DP:GQ:PL	1/1:0,24:24:72:992,72,0	0/0:18,0:18:48:0,48,720
II	16543973	G	T	1739.79	AC=2;AF=0.5;AN=4;AS_BaseQRankSum=0;AS_FS=0;AS_MQ=60;AS_MQRankSum=0;AS_QD=24.18;AS_ReadPosRankSum=-1.1;AS_SOR=0.223;BaseQRankSum=0;DP=74;ExcessHet=0.1902;FS=0;MLEAC=3;MLEAF=0.375;MQ=60;MQRankSum=0;NS=4;QD=32.52;ReadPosRankSum=-1.089;SOR=0.223	GT:AD:DP:GQ:PL	1/1:0,27:27:81:1135,81,0	0/0:15,0:15:45:0,45,551
II	16544126	T	G	1590.05	AC=2;AF=0.5;AN=4;AS_BaseQRankSum=-0.9;AS_FS=2.027;AS_MQ=60;AS_MQRankSum=0;AS_QD=29.21;AS_ReadPosRankSum=1.7;AS_SOR=0.336;BaseQRankSum=-0.829;DP=77;ExcessHet=1.0474;FS=2.027;MLEAC=3;MLEAF=0.375;MQ=60;MQRankSum=0;NS=4;QD=29.64;ReadPosRankSum=1.78;SOR=0.336	GT:AD:DP:GQ:HP:HP_VAL:PL	1/1:0,18:18:54:.:.:703,54,0	0/0:9,0:9:27:.:.:0,27,342
II	16544210	A	T	1360.26	AC=2;AF=0.5;AN=4;AS_BaseQRankSum=0.8;AS_FS=2.446;AS_MQ=60;AS_MQRankSum=0;AS_QD=25.66;AS_ReadPosRankSum=-0.7;AS_SOR=0.402;BaseQRankSum=0.826;DP=75;ExcessHet=1.0474;FS=2.446;MLEAC=5;MLEAF=0.625;MQ=60;MQRankSum=0;NS=4;QD=25.67;ReadPosRankSum=-0.603;SOR=0.402	GT:AD:DP:GQ:HP:HP_VAL:PL	0/0:22,0:22:60:.:.:0,60,900	1/1:0,10:10:30:.:.:376,30,0
II	16544632	CA	C	1161.13	AC=2;AF=0.5;AN=4;AS_BaseQRankSum=-0.4;AS_FS=0;AS_MQ=60;AS_MQRankSum=0;AS_QD=32.5;AS_ReadPosRankSum=0.8;AS_SOR=0.446;BaseQRankSum=-0.352;DP=62;ExcessHet=0.1902;FS=0;MLEAC=4;MLEAF=0.5;MQ=60;MQRankSum=0;NS=4;QD=29.01;ReadPosRankSum=0.868;SOR=0.446	GT:AD:DP:GQ:PL	0/0:15,0:15:42:0,42,630	1/1:0,7:7:21:312,21,0
II	16544637	A	T	1161.96	AC=2;AF=0.5;AN=4;AS_BaseQRankSum=-0.6;AS_FS=0;AS_MQ=60;AS_MQRankSum=0;AS_QD=25.77;AS_ReadPosRankSum=1;AS_SOR=0.446;BaseQRankSum=-0.507;DP=64;ExcessHet=0.1902;FS=0;MLEAC=4;MLEAF=0.5;MQ=60;MQRankSum=0;NS=4;QD=25.49;ReadPosRankSum=1.02;SOR=0.446	GT:AD:DP:GQ:PL	0/0:17,0:17:48:0,48,720	1/1:0,7:7:21:312,21,0
II	16544722	A	T	2994.06	AC=2;AF=0.5;AN=4;AS_BaseQRankSum=2.1;AS_FS=0;AS_MQ=60;AS_MQRankSum=0;AS_QD=34.58;AS_ReadPosRankSum=-2.1;AS_SOR=0.403;BaseQRankSum=2.15;DP=107;ExcessHet=1.0474;FS=0;MLEAC=3;MLEAF=0.375;MQ=60;MQRankSum=0;NS=4;QD=28.61;ReadPosRankSum=-2.043;SOR=0.403	GT:AD:DP:GQ:HP:HP_VAL:PL	1/1:0,44:44:99:.:.:1964,132,0	0/0:10,0:10:27:.:.:0,27,405
II	16544880	C	A	1350.26	AC=2;AF=0.5;AN=4;AS_BaseQRankSum=.;AS_FS=0;AS_MQ=60;AS_MQRankSum=.;AS_QD=32.7;AS_ReadPosRankSum=.;AS_SOR=1.473;DP=83;ExcessHet=0.1902;FS=0;MLEAC=4;MLEAF=0.5;MQ=59.31;NS=4;QD=27.66;SOR=1.473	GT:AD:DP:GQ:PL	0/0:24,0:24:72:0,72,976	1/1:0,6:6:18:262,18,0
II	16545693	A	C	1648.1	AC=2;AF=0.5;AN=4;AS_BaseQRankSum=1.6;AS_FS=0;AS_MQ=60;AS_MQRankSum=0;AS_QD=29.11;AS_ReadPosRankSum=0.4;AS_SOR=0.739;BaseQRankSum=1.63;DP=67;ExcessHet=1.0474;FS=0;MLEAC=3;MLEAF=0.375;MQ=60;MQRankSum=0;NS=4;QD=27.43;ReadPosRankSum=0.482;SOR=0.739	GT:AD:DP:GQ:HP:HP_VAL:PL	1/1:0,22:22:66:.:.:873,66,0	0/0:7,0:7:21:.:.:0,21,279
II	16546917	T	A	2018.5	AC=2;AF=0.5;AN=4;AS_BaseQRankSum=2.3;AS_FS=0;AS_MQ=60;AS_MQRankSum=0;AS_QD=27.35;AS_ReadPosRankSum=1.7;AS_SOR=0.892;BaseQRankSum=2.38;DP=85;ExcessHet=0.1902;FS=0;MLEAC=4;MLEAF=0.5;MQ=60;MQRankSum=0;NS=4;QD=32.25;ReadPosRankSum=1.74;SOR=0.892	GT:AD:DP:GQ:PL	1/1:0,32:32:96:1323,96,0	0/0:16,0:16:48:0,48,628
II	16547987	G	T	1287.54	AC=2;AF=0.5;AN=4;AS_BaseQRankSum=.;AS_FS=0;AS_MQ=60;AS_MQRankSum=.;AS_QD=31.8;AS_ReadPosRankSum=.;AS_SOR=0.906;DP=65;ExcessHet=0.1902;FS=0;MLEAC=4;MLEAF=0.5;MQ=60;NS=4;QD=27.99;SOR=0.906	GT:AD:DP:GQ:PL	1/1:0,16:16:48:720,48,0	0/0:13,0:13:33:0,33,495
II	16547988	G	A	1283.24	AC=2;AF=0.5;AN=4;AS_BaseQRankSum=.;AS_FS=0;AS_MQ=60;AS_MQRankSum=.;AS_QD=35.38;AS_ReadPosRankSum=.;AS_SOR=0.906;DP=66;ExcessHet=0.1902;FS=0;MLEAC=4;MLEAF=0.5;MQ=60;NS=4;QD=31.77;SOR=0.906	GT:AD:DP:GQ:PL	1/1:0,16:16:48:720,48,0	0/0:13,0:13:33:0,33,495
II	16548163	T	G	1232.24	AC=2;AF=0.5;AN=4;AS_BaseQRankSum=.;AS_FS=0;AS_MQ=60;AS_MQRankSum=.;AS_QD=27.01;AS_ReadPosRankSum=.;AS_SOR=0.836;DP=73;ExcessHet=0.1902;FS=0;MLEAC=4;MLEAF=0.5;MQ=60;NS=4;QD=29.42;SOR=0.836	GT:AD:DP:GQ:PL	0/0:21,0:21:60:0,60,900	1/1:0,12:12:36:537,36,0
II	16548207	G	T	1798.14	AC=2;AF=0.5;AN=4;AS_BaseQRankSum=-0.2;AS_FS=0;AS_MQ=60;AS_MQRankSum=0;AS_QD=31.13;AS_ReadPosRankSum=0.8;AS_SOR=0.76;BaseQRankSum=-0.162;DP=70;ExcessHet=0.1902;FS=0;MLEAC=4;MLEAF=0.5;MQ=60;MQRankSum=0;NS=4;QD=27.51;ReadPosRankSum=0.828;SOR=0.76	GT:AD:DP:GQ:PL	1/1:0,25:25:75:983,75,0	0/0:10,0:10:30:0,30,383
II	16548354	GAC	G	1990.37	AC=2;AF=0.5;AN=4;AS_BaseQRankSum=1.8;AS_FS=0;AS_MQ=60;AS_MQRankSum=0;AS_QD=25.17;AS_ReadPosRankSum=-0.3;AS_SOR=1.203;BaseQRankSum=1.86;DP=87;ExcessHet=0.1902;FS=0;MLEAC=3;MLEAF=0.375;MQ=60;MQRankSum=0;NS=4;QD=32.11;ReadPosRankSum=-0.201;SOR=1.203	GT:AD:DP:GQ:PL	1/1:0,17:17:54:805,54,0	0/0:18,0:18:45:0,45,675
II	16548366	A	G	2055.23	AC=2;AF=0.5;AN=4;AS_BaseQRankSum=3.4;AS_FS=0;AS_MQ=60;AS_MQRankSum=0;AS_QD=33.1;AS_ReadPosRankSum=0.1;AS_SOR=1.426;BaseQRankSum=3.49;DP=81;ExcessHet=0.1902;FS=0;MLEAC=4;MLEAF=0.5;MQ=60;MQRankSum=0;NS=4;QD=34.48;ReadPosRankSum=0.117;SOR=1.426	GT:AD:DP:GQ:PL	1/1:0,18:18:54:805,54,0	0/0:17,0:17:51:0,51,709
II	16548635	T	A	1300.25	AC=2;AF=0.5;AN=4;AS_BaseQRankSum=.;AS_FS=0;AS_MQ=60;AS_MQRankSum=.;AS_QD=32.39;AS_ReadPosRankSum=.;AS_SOR=0.818;DP=77;ExcessHet=0.1902;FS=0;MLEAC=4;MLEAF=0.5;MQ=60;NS=4;QD=31.31;SOR=0.818	GT:AD:DP:GQ:PL	0/0:21,0:21:60:0,60,900	1/1:0,11:11:32:409,32,0
II	16549212	AT	A	1387.27	AC=2;AF=0.5;AN=4;AS_BaseQRankSum=.;AS_FS=0;AS_MQ=60;AS_MQRankSum=.;AS_QD=29.51;AS_ReadPosRankSum=.;AS_SOR=1.251;DP=86;ExcessHet=0.1902;FS=0;MLEAC=4;MLEAF=0.5;MQ=60;NS=4;QD=29.52;SOR=1.251	GT:AD:DP:GQ:PL	1/1:0,30:30:90:900,90,0	0/0:10,0:10:24:0,24,360
II	16552030	G	T	1951.27	AC=2;AF=0.5;AN=4;AS_BaseQRankSum=1.5;AS_FS=3.372;AS_MQ=60;AS_MQRankSum=0;AS_QD=25.14;AS_ReadPosRankSum=-1.6;AS_SOR=0.549;BaseQRankSum=1.52;DP=70;ExcessHet=0.1902;FS=3.372;MLEAC=4;MLEAF=0.5;MQ=60;MQRankSum=0;NS=4;QD=28.71;ReadPosRankSum=-1.57;SOR=0.549	GT:AD:DP:GQ:PL	1/1:0,29:29:87:1164,87,0	0/0:7,0:7:21:0,21,297
II	16552235	A	T	1855.05	AC=2;AF=0.5;AN=4;AS_BaseQRankSum=-1.1;AS_FS=0;AS_MQ=60;AS_MQRankSum=0;AS_QD=35.66;AS_ReadPosRankSum=-0.9;AS_SOR=0.45;BaseQRankSum=-1.076;DP=74;ExcessHet=1.0474;FS=0;MLEAC=3;MLEAF=0.375;MQ=60;MQRankSum=0;NS=4;QD=29.21;ReadPosRankSum=-0.856;SOR=0.45	GT:AD:DP:GQ:HP:HP_VAL:PL	1/1:0,29:29:87:.:.:1195,87,0	0/0:11,0:11:33:.:.:0,33,410
II	16552370	C	A	1602.12	AC=2;AF=0.5;AN=4;AS_BaseQRankSum=1.6;AS_FS=0;AS_MQ=60;AS_MQRankSum=0;AS_QD=30.52;AS_ReadPosRankSum=-0.3;AS_SOR=1.022;BaseQRankSum=1.64;DP=76;ExcessHet=1.0474;FS=0;MLEAC=3;MLEAF=0.375;MQ=60;MQRankSum=0;NS=4;QD=24.08;ReadPosRankSum=-0.251;SOR=1.022	GT:AD:DP:GQ:HP:HP_VAL:PL	1/1:0,18:18:54:.:.:746,54,0	0/0:12,0:12:36:.:.:0,36,471
II	16555912	T	C	1624.28	AC=2;AF=0.5;AN=4;AS_BaseQRankSum=-0.2;AS_FS=3.34;AS_MQ=60;AS_MQRankSum=0;AS_QD=26.95;AS_ReadPosRankSum=1.5;AS_SOR=0.54;BaseQRankSum=-0.154;DP=75;ExcessHet=0.1902;FS=3.34;MLEAC=4;MLEAF=0.5;MQ=60;MQRankSum=0;NS=4;QD=30.92;ReadPosRankSum=1.51;SOR=0.54	GT:AD:DP:GQ:PL	1/1:0,18:18:54:716,54,0	0/0:13,0:13:33:0,33,495
II	16557853	C	T	1293.08	AC=2;AF=0.5;AN=4;AS_BaseQRankSum=2.1;AS_FS=4.393;AS_MQ=60;AS_MQRankSum=0;AS_QD=29.64;AS_ReadPosRankSum=1.6;AS_SOR=1.284;BaseQRankSum=2.14;DP=64;ExcessHet=0.1902;FS=4.393;MLEAC=4;MLEAF=0.5;MQ=60;MQRankSum=0;NS=4;QD=30.42;ReadPosRankSum=1.63;SOR=1.284	GT:AD:DP:GQ:PL	1/1:0,17:17:51:688,51,0	0/0:14,0:14:42:0,42,569
II	16557931	C	T	922.42	AC=2;AF=0.5;AN=4;AS_BaseQRankSum=0;AS_FS=0;AS_MQ=60;AS_MQRankSum=0;AS_QD=28.51;AS_ReadPosRankSum=1.3;AS_SOR=0.399;BaseQRankSum=0;DP=69;ExcessHet=1.0474;FS=0;MLEAC=3;MLEAF=0.375;MQ=60;MQRankSum=0;NS=4;QD=26.03;ReadPosRankSum=1.37;SOR=0.399	GT:AD:DP:GQ:HP:HP_VAL:PL	0/0:22,0:22:60:.:.:0,60,900	1/1:0,9:9:27:.:.:405,27,0
II	16558886	C	T	1635.25	AC=2;AF=0.5;AN=4;AS_BaseQRankSum=0.25;AS_FS=1.853;AS_MQ=60;AS_MQRankSum=0;AS_QD=21.23;AS_ReadPosRankSum=0.55;AS_SOR=0.511;BaseQRankSum=1.13;DP=101;ExcessHet=1.0474;FS=1.853;MLEAC=5;MLEAF=0.625;MQ=60;MQRankSum=0;NS=4;QD=21.24;ReadPosRankSum=1.3;SOR=0.511	GT:AD:DP:GQ:HP:HP_VAL:PL	0/0:24,0:24:69:.:.:0,69,1035	1/1:0,9:9:27:.:.:344,27,0
II	16559113	C	A	2245.29	AC=2;AF=0.5;AN=4;AS_BaseQRankSum=.;AS_FS=0;AS_MQ=60;AS_MQRankSum=.;AS_QD=27.93;AS_ReadPosRankSum=.;AS_SOR=1.22;DP=96;ExcessHet=0.1902;FS=0;MLEAC=4;MLEAF=0.5;MQ=60;NS=4;QD=28.93;SOR=1.22	GT:AD:DP:GQ:PL	1/1:0,27:27:81:1071,81,0	0/0:7,0:7:21:0,21,291
II	16560433	GAAGCGTTCGGTA	G	1328.24	AC=2;AF=0.5;AN=4;AS_BaseQRankSum=.;AS_FS=0;AS_MQ=60;AS_MQRankSum=.;AS_QD=30.51;AS_ReadPosRankSum=.;AS_SOR=0.826;DP=72;ExcessHet=0.1902;FS=0;MLEAC=4;MLEAF=0.5;MQ=60;NS=4;QD=31;SOR=0.826	GT:AD:DP:GQ:PL	0/0:24,0:24:57:0,57,855	1/1:0,11:11:33:495,33,0
II	16560464	C	A	1215.41	AC=2;AF=0.5;AN=4;AS_BaseQRankSum=0.5;AS_FS=0;AS_MQ=60;AS_MQRankSum=0;AS_QD=33.74;AS_ReadPosRankSum=1.1;AS_SOR=0.604;BaseQRankSum=0.56;DP=71;ExcessHet=0.1902;FS=0;MLEAC=4;MLEAF=0.5;MQ=60;MQRankSum=0;NS=4;QD=33.28;ReadPosRankSum=1.13;SOR=0.604	GT:AD:DP:GQ:PL	0/0:22,0:22:63:0,63,945	1/1:0,10:10:30:446,30,0
II	16560473	G	A	1667.11	AC=2;AF=0.5;AN=4;AS_BaseQRankSum=-0.2;AS_FS=4.771;AS_MQ=60;AS_MQRankSum=0;AS_QD=33.2;AS_ReadPosRankSum=-0.1;AS_SOR=1.513;BaseQRankSum=-0.171;DP=64;ExcessHet=0.1902;FS=4.771;MLEAC=4;MLEAF=0.5;MQ=60;MQRankSum=0;NS=4;QD=27.97;ReadPosRankSum=-0.092;SOR=1.513	GT:AD:DP:GQ:PL	1/1:0,23:23:69:936,69,0	0/0:8,0:8:24:0,24,343
II	16561115	T	C	1366.26	AC=2;AF=0.5;AN=4;AS_BaseQRankSum=0.6;AS_FS=9.283;AS_MQ=60;AS_MQRankSum=0;AS_QD=28.46;AS_ReadPosRankSum=-0.3;AS_SOR=0.46;BaseQRankSum=0.665;DP=74;ExcessHet=1.0474;FS=9.283;MLEAC=5;MLEAF=0.625;MQ=60;MQRankSum=0;NS=4;QD=28.46;ReadPosRankSum=-0.298;SOR=0.46	GT:AD:DP:GQ:HP:HP_VAL:PL	0/0:25,0:25:72:.:.:0,72,1080	1/1:0,12:12:36:.:.:532,36,0
II	16561139	T	G	1487.69	AC=2;AF=0.5;AN=4;AS_BaseQRankSum=.;AS_FS=0;AS_MQ=60;AS_MQRankSum=.;AS_QD=26.46;AS_ReadPosRankSum=.;AS_SOR=0.811;DP=78;ExcessHet=0.1902;FS=0;MLEAC=4;MLEAF=0.5;MQ=60;NS=4;QD=32.73;SOR=0.811	GT:AD:DP:GQ:PL	0/0:25,0:25:57:0,57,855	1/1:0,12:12:36:540,36,0
II	16561444	G	A	1584.05	AC=2;AF=0.5;AN=4;AS_BaseQRankSum=-0.2;AS_FS=0;AS_MQ=60;AS_MQRankSum=0;AS_QD=21.8;AS_ReadPosRankSum=-0.6;AS_SOR=0.306;BaseQRankSum=-0.162;DP=66;ExcessHet=1.0474;FS=0;MLEAC=3;MLEAF=0.375;MQ=60;MQRankSum=0;NS=4;QD=31.76;ReadPosRankSum=-0.578;SOR=0.306	GT:AD:DP:GQ:HP:HP_VAL:PL	1/1:0,17:17:51:.:.:765,51,0	0/0:12,0:12:36:.:.:0,36,481
II	16561445	G	T	1584.05	AC=2;AF=0.5;AN=4;AS_BaseQRankSum=-0.4;AS_FS=0;AS_MQ=60;AS_MQRankSum=0;AS_QD=28.44;AS_ReadPosRankSum=-0.6;AS_SOR=0.306;BaseQRankSum=-0.362;DP=66;ExcessHet=1.0474;FS=0;MLEAC=3;MLEAF=0.375;MQ=60;MQRankSum=0;NS=4;QD=28.99;ReadPosRankSum=-0.579;SOR=0.306	GT:AD:DP:GQ:HP:HP_VAL:PL	1/1:0,17:17:51:.:.:765,51,0	0/0:12,0:12:36:.:.:0,36,481
II	16561867	G	T	1266.05	AC=2;AF=0.5;AN=4;AS_BaseQRankSum=-0.5;AS_FS=0;AS_MQ=60;AS_MQRankSum=0;AS_QD=27.27;AS_ReadPosRankSum=0.3;AS_SOR=1.044;BaseQRankSum=-0.431;DP=70;ExcessHet=1.0474;FS=0;MLEAC=3;MLEAF=0.375;MQ=60;MQRankSum=0;NS=4;QD=30.04;ReadPosRankSum=0.341;SOR=1.044	GT:AD:DP:GQ:HP:HP_VAL:PL	1/1:0,18:18:54:.:.:756,54,0	0/0:19,0:19:57:.:.:0,57,674
II	16562536	A	G	1200.23	AC=2;AF=0.5;AN=4;AS_BaseQRankSum=1.1;AS_FS=2.301;AS_MQ=60;AS_MQRankSum=0;AS_QD=29.36;AS_ReadPosRankSum=0.1;AS_SOR=0.652;BaseQRankSum=1.14;DP=56;ExcessHet=1.0474;FS=2.301;MLEAC=3;MLEAF=0.375;MQ=60;MQRankSum=0;NS=4;QD=30.56;ReadPosRankSum=0.168;SOR=0.652	GT:AD:DP:GQ:HP:HP_VAL:PL	1/1:0,13:13:39:.:.:559,39,0	0/0:10,0:10:30:.:.:0,30,384
II	16562788	G	T	1013.05	AC=2;AF=0.5;AN=4;AS_BaseQRankSum=-0.3;AS_FS=0;AS_MQ=60;AS_MQRankSum=0;AS_QD=29.95;AS_ReadPosRankSum=-0.9;AS_SOR=0.846;BaseQRankSum=-0.282;DP=51;ExcessHet=1.0474;FS=0;MLEAC=3;MLEAF=0.375;MQ=60;MQRankSum=0;NS=4;QD=31;ReadPosRankSum=-0.812;SOR=0.846	GT:AD:DP:GQ:HP:HP_VAL:PL	1/1:0,19:19:57:.:.:761,57,0	0/0:10,0:10:30:.:.:0,30,361
II	16563137	G	A	1539.53	AC=2;AF=0.5;AN=4;AS_BaseQRankSum=.;AS_FS=0;AS_MQ=60;AS_MQRankSum=.;AS_QD=26.14;AS_ReadPosRankSum=.;AS_SOR=1.739;DP=86;ExcessHet=0.1902;FS=0;MLEAC=4;MLEAF=0.5;MQ=60;NS=4;QD=32.02;SOR=1.739	GT:AD:DP:GQ:PL	0/0:27,0:27:81:0,81,1152	1/1:0,16:16:48:700,48,0
II	16565244	T	C	2204.7	AC=2;AF=0.5;AN=4;AS_BaseQRankSum=-0.2;AS_FS=3.938;AS_MQ=60;AS_MQRankSum=0;AS_QD=23.77;AS_ReadPosRankSum=-1.7;AS_SOR=0.945;BaseQRankSum=-0.187;DP=119;ExcessHet=0.1902;FS=3.938;MLEAC=4;MLEAF=0.5;MQ=60;MQRankSum=0;NS=4;QD=34.2;ReadPosRankSum=-1.607;SOR=0.945	GT:AD:DP:GQ:PL	0/0:28,0:28:72:0,72,1080	1/1:0,11:11:33:489,33,0
II	16565776	T	C	2100.05	AC=2;AF=0.5;AN=4;AS_BaseQRankSum=0.1;AS_FS=0;AS_MQ=60;AS_MQRankSum=0;AS_QD=33.11;AS_ReadPosRankSum=-1.1;AS_SOR=0.416;BaseQRankSum=0.196;DP=98;ExcessHet=1.0474;FS=0;MLEAC=3;MLEAF=0.375;MQ=60;MQRankSum=0;NS=4;QD=29.92;ReadPosRankSum=-1.002;SOR=0.416	GT:AD:DP:GQ:HP:HP_VAL:PL	1/1:0,21:21:63:.:.:875,63,0	0/0:15,0:15:39:.:.:0,39,585
II	16566312	T	A	1707.27	AC=2;AF=0.5;AN=4;AS_BaseQRankSum=-2.1;AS_FS=0;AS_MQ=60;AS_MQRankSum=0;AS_QD=29.95;AS_ReadPosRankSum=-1.3;AS_SOR=0.593;BaseQRankSum=-2.006;DP=88;ExcessHet=1.0474;FS=0;MLEAC=5;MLEAF=0.625;MQ=60;MQRankSum=0;NS=4;QD=29.95;ReadPosRankSum=-1.26;SOR=0.593	GT:AD:DP:GQ:HP:HP_VAL:PL	0/0:31,0:31:81:.:.:0,81,1215	1/1:0,20:20:59:.:.:748,59,0
II	16566608	A	G	2414.05	AC=2;AF=0.5;AN=4;AS_BaseQRankSum=-0.7;AS_FS=0;AS_MQ=60;AS_MQRankSum=0;AS_QD=28.4;AS_ReadPosRankSum=-2;AS_SOR=0.653;BaseQRankSum=-0.657;DP=103;ExcessHet=1.0474;FS=0;MLEAC=3;MLEAF=0.375;MQ=60;MQRankSum=0;NS=4;QD=26.37;ReadPosRankSum=-1.936;SOR=0.653	GT:AD:DP:GQ:HP:HP_VAL:PL	1/1:0,33:33:99:.:.:1405,99,0	0/0:17,0:17:48:.:.:0,48,720
II	16566975	G	A	1612.49	AC=2;AF=0.5;AN=4;AS_BaseQRankSum=-0.3;AS_FS=3.468;AS_MQ=60;AS_MQRankSum=0;AS_QD=26.61;AS_ReadPosRankSum=0.8;AS_SOR=0.633;BaseQRankSum=-0.298;DP=70;ExcessHet=0.1902;FS=3.468;MLEAC=4;MLEAF=0.5;MQ=60;MQRankSum=0;NS=4;QD=32.18;ReadPosRankSum=0.871;SOR=0.633	GT:AD:DP:GQ:PL	1/1:0,22:22:66:924,66,0	0/0:9,0:9:24:0,24,360
II	16567387	T	C	1336.05	AC=2;AF=0.5;AN=4;AS_BaseQRankSum=1.4;AS_FS=0;AS_MQ=60;AS_MQRankSum=0;AS_QD=23.77;AS_ReadPosRankSum=1.2;AS_SOR=1.022;BaseQRankSum=1.41;DP=69;ExcessHet=1.0474;FS=0;MLEAC=3;MLEAF=0.375;MQ=60;MQRankSum=0;NS=4;QD=35.71;ReadPosRankSum=1.27;SOR=1.022	GT:AD:DP:GQ:HP:HP_VAL:PL	1/1:0,17:17:51:.:.:710,51,0	0/0:11,0:11:33:.:.:0,33,495
II	16567666	G	A	1442.24	AC=2;AF=0.5;AN=4;AS_BaseQRankSum=.;AS_FS=0;AS_MQ=60;AS_MQRankSum=.;AS_QD=32.69;AS_ReadPosRankSum=.;AS_SOR=0.693;DP=75;ExcessHet=0.1902;FS=0;MLEAC=4;MLEAF=0.5;MQ=60;NS=4;QD=30.2;SOR=0.693	GT:AD:DP:GQ:PL	0/0:21,0:21:57:0,57,855	1/1:0,15:15:45:617,45,0
II	16567842	G	T	1351.69	AC=2;AF=0.5;AN=4;AS_BaseQRankSum=.;AS_FS=0;AS_MQ=60;AS_MQRankSum=.;AS_QD=28.86;AS_ReadPosRankSum=.;AS_SOR=0.818;DP=72;ExcessHet=0.1902;FS=0;MLEAC=4;MLEAF=0.5;MQ=60;NS=4;QD=27.62;SOR=0.818	GT:AD:DP:GQ:PL	0/0:21,0:21:60:0,60,837	1/1:0,13:13:39:528,39,0
II	16568110	T	A	1422.08	AC=2;AF=0.5;AN=4;AS_BaseQRankSum=-0.5;AS_FS=2.869;AS_MQ=60;AS_MQRankSum=0;AS_QD=27.81;AS_ReadPosRankSum=-1.1;AS_SOR=0.214;BaseQRankSum=-0.492;DP=57;ExcessHet=1.0474;FS=2.869;MLEAC=3;MLEAF=0.375;MQ=60;MQRankSum=0;NS=4;QD=32.15;ReadPosRankSum=-1.08;SOR=0.214	GT:AD:DP:GQ:HP:HP_VAL:PL	1/1:0,16:16:48:.:.:663,48,0	0/0:7,0:7:21:.:.:0,21,315
II	16568536	A	T	797.16	AC=2;AF=0.5;AN=4;AS_BaseQRankSum=0.3;AS_FS=0;AS_MQ=60;AS_MQRankSum=0;AS_QD=30.65;AS_ReadPosRankSum=0.1;AS_SOR=1.402;BaseQRankSum=0.366;DP=41;ExcessHet=1.0474;FS=0;MLEAC=5;MLEAF=0.625;MQ=60;MQRankSum=0;NS=4;QD=30.66;ReadPosRankSum=0.18;SOR=1.402	GT:AD:DP:GQ:HP:HP_VAL:PL	0/0:15,0:15:33:.:.:0,33,495	1/1:0,6:6:18:.:.:176,18,0
II	16568640	T	A	708.93	AC=2;AF=0.5;AN=4;AS_BaseQRankSum=0;AS_FS=4.337;AS_MQ=60;AS_MQRankSum=0;AS_QD=28.93;AS_ReadPosRankSum=-0.3;AS_SOR=2.833;BaseQRankSum=0;DP=49;ExcessHet=1.0474;FS=4.337;MLEAC=3;MLEAF=0.375;MQ=60;MQRankSum=0;NS=4;QD=31.23;ReadPosRankSum=-0.23;SOR=2.833	GT:AD:DP:GQ:HP:HP_VAL:PL	1/1:0,9:9:27:.:.:351,27,0	0/0:11,0:11:0:.:.:0,0,314
II	16568773	A	G	996.25	AC=2;AF=0.5;AN=4;AS_BaseQRankSum=2.7;AS_FS=9.89;AS_MQ=60;AS_MQRankSum=0;AS_QD=30;AS_ReadPosRankSum=0.5;AS_SOR=1.75;BaseQRankSum=2.71;DP=62;ExcessHet=1.0474;FS=9.89;MLEAC=3;MLEAF=0.375;MQ=60;MQRankSum=0;NS=4;QD=34.03;ReadPosRankSum=0.538;SOR=1.75	GT:AD:DP:GQ:HP:HP_VAL:PL	1/1:0,15:15:45:.:.:606,45,0	0/0:12,0:12:0:.:.:0,0,362
II	16569020	A	G	1371.53	AC=2;AF=0.5;AN=4;AS_BaseQRankSum=.;AS_FS=0;AS_MQ=60;AS_MQRankSum=.;AS_QD=30.73;AS_ReadPosRankSum=.;AS_SOR=1.002;DP=77;ExcessHet=0.1902;FS=0;MLEAC=4;MLEAF=0.5;MQ=60;NS=4;QD=23.7;SOR=1.002	GT:AD:DP:GQ:PL	0/0:15,0:15:45:0,45,584	1/1:0,15:15:44:527,44,0
II	16570846	T	A	1696.27	AC=2;AF=0.5;AN=4;AS_BaseQRankSum=0.7;AS_FS=2.28;AS_MQ=60;AS_MQRankSum=0;AS_QD=29.33;AS_ReadPosRankSum=0.6;AS_SOR=0.634;BaseQRankSum=0.793;DP=76;ExcessHet=1.0474;FS=2.28;MLEAC=3;MLEAF=0.375;MQ=60;MQRankSum=0;NS=4;QD=33.26;ReadPosRankSum=0.616;SOR=0.634	GT:AD:DP:GQ:HP:HP_VAL:PL	1/1:0,26:26:78:.:.:1075,78,0	0/0:7,0:7:21:.:.:0,21,274
II	16571538	C	CT	580.31	AC=2;AF=0.5;AN=4;AS_BaseQRankSum=1.9;AS_FS=0;AS_MQ=57.01;AS_MQRankSum=1.2;AS_QD=25.22;AS_ReadPosRankSum=0.4;AS_SOR=0.693;BaseQRankSum=1.92;DP=45;ExcessHet=0.1902;FS=0;MLEAC=3;MLEAF=0.375;MQ=54.16;MQRankSum=1.29;NS=4;QD=25.23;ReadPosRankSum=0.475;SOR=0.693	GT:AD:DP:GQ:PL	1/1:0,12:12:36:343,36,0	0/0:9,0:9:18:0,18,270
II	16572049	G	A	2117.63	AC=2;AF=0.5;AN=4;AS_BaseQRankSum=-0.6;AS_FS=0;AS_MQ=60;AS_MQRankSum=0;AS_QD=29.45;AS_ReadPosRankSum=-0.8;AS_SOR=1.567;BaseQRankSum=-0.589;DP=90;ExcessHet=1.0474;FS=0;MLEAC=3;MLEAF=0.375;MQ=60;MQRankSum=0;NS=4;QD=26.77;ReadPosRankSum=-0.775;SOR=1.567	GT:AD:DP:GQ:HP:HP_VAL:PL	1/1:0,27:27:81:.:.:1042,81,0	0/0:17,0:17:48:.:.:0,48,720
II	16572611	C	T	1803.26	AC=2;AF=0.5;AN=4;AS_BaseQRankSum=1.55;AS_FS=0.952;AS_MQ=60;AS_MQRankSum=0;AS_QD=25.76;AS_ReadPosRankSum=-0.05;AS_SOR=0.871;BaseQRankSum=2.03;DP=100;ExcessHet=1.0474;FS=0.952;MLEAC=5;MLEAF=0.625;MQ=60;MQRankSum=0;NS=4;QD=25.76;ReadPosRankSum=0.671;SOR=0.871	GT:AD:DP:GQ:HP:HP_VAL:PL	0/0:29,0:29:81:.:.:0,81,1215	1/1:0,11:11:33:.:.:487,33,0
II	16572781	C	CA	1061.28	AC=2;AF=0.5;AN=4;AS_BaseQRankSum=1.7;AS_FS=3.399;AS_MQ=60;AS_MQRankSum=0;AS_QD=30.31;AS_ReadPosRankSum=1.7;AS_SOR=0.595;BaseQRankSum=1.74;DP=90;ExcessHet=0.1902;FS=3.399;MLEAC=4;MLEAF=0.5;MQ=60;MQRankSum=0;NS=4;QD=30.32;ReadPosRankSum=1.74;SOR=0.595	GT:AD:DP:GQ:PL	0/0:26,0:26:69:0,69,1035	1/1:0,13:13:42:445,42,0
II	16573400	G	A	1208.24	AC=2;AF=0.5;AN=4;AS_BaseQRankSum=.;AS_FS=0;AS_MQ=60;AS_MQRankSum=.;AS_QD=29.33;AS_ReadPosRankSum=.;AS_SOR=1.765;DP=76;ExcessHet=0.1902;FS=0;MLEAC=4;MLEAF=0.5;MQ=60;NS=4;QD=25.15;SOR=1.765	GT:AD:DP:GQ:PL	0/0:19,0:19:54:0,54,810	1/1:0,13:13:39:509,39,0
II	16574004	A	G	1271.24	AC=2;AF=0.5;AN=4;AS_BaseQRankSum=.;AS_FS=0;AS_MQ=60;AS_MQRankSum=.;AS_QD=34.36;AS_ReadPosRankSum=.;AS_SOR=1.214;DP=73;ExcessHet=0.1902;FS=0;MLEAC=4;MLEAF=0.5;MQ=60;NS=4;QD=29.33;SOR=1.214	GT:AD:DP:GQ:PL	0/0:23,0:23:60:0,60,900	1/1:0,13:13:39:541,39,0
II	16574165	A	T	1032.49	AC=2;AF=0.5;AN=4;AS_BaseQRankSum=.;AS_FS=0;AS_MQ=60;AS_MQRankSum=.;AS_QD=30.94;AS_ReadPosRankSum=.;AS_SOR=0.859;DP=75;ExcessHet=0.1902;FS=0;MLEAC=4;MLEAF=0.5;MQ=60;NS=4;QD=34.56;SOR=0.859	GT:AD:DP:GQ:PL	0/0:29,0:29:81:0,81,1215	1/1:0,8:8:24:360,24,0
II	16574925	T	C	2043.23	AC=2;AF=0.5;AN=4;AS_BaseQRankSum=0.8;AS_FS=0.893;AS_MQ=60;AS_MQRankSum=0;AS_QD=26.53;AS_ReadPosRankSum=0.2;AS_SOR=0.534;BaseQRankSum=0.804;DP=99;ExcessHet=1.0474;FS=0.893;MLEAC=5;MLEAF=0.625;MQ=60;MQRankSum=0;NS=4;QD=26.54;ReadPosRankSum=0.282;SOR=0.534	GT:AD:DP:GQ:HP:HP_VAL:PL	0/0:22,0:22:54:.:.:0,54,810	1/1:0,8:8:24:.:.:360,24,0
II	16578345	A	G	2106.24	AC=2;AF=0.5;AN=4;AS_BaseQRankSum=.;AS_FS=0;AS_MQ=60;AS_MQRankSum=.;AS_QD=25.93;AS_ReadPosRankSum=.;AS_SOR=1.201;DP=93;ExcessHet=0.1902;FS=0;MLEAC=4;MLEAF=0.5;MQ=60;NS=4;QD=29.67;SOR=1.201	GT:AD:DP:GQ:PL	1/1:0,34:34:99:1376,102,0	0/0:13,0:13:36:0,36,540
II	16579713	C	T	2270.78	AC=2;AF=0.5;AN=4;AS_BaseQRankSum=-0.9;AS_FS=2.834;AS_MQ=60;AS_MQRankSum=0;AS_QD=26.22;AS_ReadPosRankSum=-0.8;AS_SOR=1.823;BaseQRankSum=-0.875;DP=108;ExcessHet=1.0474;FS=2.834;MLEAC=3;MLEAF=0.375;MQ=60;MQRankSum=0;NS=4;QD=27.83;ReadPosRankSum=-0.749;SOR=1.823	GT:AD:DP:GQ:HP:HP_VAL:PL	1/1:0,29:29:87:.:.:1191,87,0	0/0:13,0:13:39:.:.:0,39,529
II	16580261	ATCGGG	A	1363.26	AC=2;AF=0.5;AN=4;AS_BaseQRankSum=.;AS_FS=0;AS_MQ=60;AS_MQRankSum=.;AS_QD=34.27;AS_ReadPosRankSum=.;AS_SOR=0.756;DP=67;ExcessHet=0.1902;FS=0;MLEAC=4;MLEAF=0.5;MQ=60;NS=4;QD=31.15;SOR=0.756	GT:AD:DP:GQ:PL	1/1:0,14:14:42:620,42,0	0/0:9,0:9:24:0,24,360
II	16581064	A	G	2556.05	AC=2;AF=0.5;AN=4;AS_BaseQRankSum=0.1;AS_FS=4.097;AS_MQ=60;AS_MQRankSum=0;AS_QD=27.95;AS_ReadPosRankSum=-0.4;AS_SOR=0.166;BaseQRankSum=0.15;DP=114;ExcessHet=1.0474;FS=4.097;MLEAC=3;MLEAF=0.375;MQ=60;MQRankSum=0;NS=4;QD=29.72;ReadPosRankSum=-0.327;SOR=0.166	GT:AD:DP:GQ:HP:HP_VAL:PL	1/1:0,37:37:99:.:.:1471,111,0	0/0:13,0:13:33:.:.:0,33,495
II	16583299	C	T	1671.07	AC=2;AF=0.5;AN=4;AS_BaseQRankSum=0;AS_FS=0;AS_MQ=60;AS_MQRankSum=0;AS_QD=32.07;AS_ReadPosRankSum=0.6;AS_SOR=0.941;BaseQRankSum=0;DP=83;ExcessHet=1.0474;FS=0;MLEAC=3;MLEAF=0.375;MQ=60;MQRankSum=0;NS=4;QD=32.29;ReadPosRankSum=0.68;SOR=0.941	GT:AD:DP:GQ:HP:HP_VAL:PL	1/1:0,21:21:63:.:.:885,63,0	0/0:20,0:20:51:.:.:0,51,765
II	16583727	G	A	1108.31	AC=2;AF=0.5;AN=4;AS_BaseQRankSum=.;AS_FS=0;AS_MQ=60;AS_MQRankSum=.;AS_QD=30.67;AS_ReadPosRankSum=.;AS_SOR=0.765;DP=65;ExcessHet=0.1902;FS=0;MLEAC=4;MLEAF=0.5;MQ=57.11;NS=4;QD=27.7;SOR=0.765	GT:AD:DP:GQ:PL	0/0:17,0:17:48:0,48,720	1/1:0,11:11:33:430,33,0
II	16583818	AGCATTTTTTATGTGATTT	A	474.24	AC=2;AF=0.333333;AN=4;AS_BaseQRankSum=.;AS_FS=0;AS_MQ=59.19;AS_MQRankSum=.;AS_QD=26.91;AS_ReadPosRankSum=.;AS_SOR=4.977;DP=28;ExcessHet=0.1902;FS=0;MLEAC=4;MLEAF=0.5;MQ=54.98;NS=4;QD=29.88;SOR=4.977	GT:AD:DP:FT:GQ:PL	1/1:0,7:7:PASS:21:315,21,0	0/0:5,0:5:PASS:15:0,15,220
II	16585674	G	A	1731.11	AC=2;AF=0.5;AN=4;AS_BaseQRankSum=0.5;AS_FS=8.359;AS_MQ=60;AS_MQRankSum=0;AS_QD=32.29;AS_ReadPosRankSum=-1.4;AS_SOR=0.061;BaseQRankSum=0.533;DP=70;ExcessHet=1.0474;FS=8.359;MLEAC=3;MLEAF=0.375;MQ=60;MQRankSum=0;NS=4;QD=29.04;ReadPosRankSum=-1.335;SOR=0.061	GT:AD:DP:GQ:HP:HP_VAL:PL	1/1:0,30:30:90:.:.:1242,90,0	0/0:6,0:6:18:.:.:0,18,227
II	16586172	A	G	1539.24	AC=2;AF=0.5;AN=4;AS_BaseQRankSum=1.7;AS_FS=0;AS_MQ=60;AS_MQRankSum=0;AS_QD=33.51;AS_ReadPosRankSum=1.4;AS_SOR=0.302;BaseQRankSum=1.78;DP=69;ExcessHet=0.1902;FS=0;MLEAC=4;MLEAF=0.5;MQ=60;MQRankSum=0;NS=4;QD=33.04;ReadPosRankSum=1.44;SOR=0.302	GT:AD:DP:GQ:PL	1/1:0,17:17:51:683,51,0	0/0:15,0:15:45:0,45,622
II	16586372	T	C	1042.25	AC=2;AF=0.5;AN=4;AS_BaseQRankSum=0.8;AS_FS=6.873;AS_MQ=60;AS_MQRankSum=0;AS_QD=24.23;AS_ReadPosRankSum=0.4;AS_SOR=1.661;BaseQRankSum=0.841;DP=66;ExcessHet=1.0474;FS=6.873;MLEAC=5;MLEAF=0.625;MQ=60;MQRankSum=0;NS=4;QD=24.24;ReadPosRankSum=0.466;SOR=1.661	GT:AD:DP:GQ:HP:HP_VAL:PL	0/0:22,0:22:60:.:.:0,60,900	1/1:0,9:9:27:.:.:355,27,0
II	16587813	G	T	1443.07	AC=2;AF=0.5;AN=4;AS_BaseQRankSum=-0.8;AS_FS=0;AS_MQ=60;AS_MQRankSum=0;AS_QD=30.81;AS_ReadPosRankSum=1.2;AS_SOR=0.402;BaseQRankSum=-0.762;DP=73;ExcessHet=1.0474;FS=0;MLEAC=3;MLEAF=0.375;MQ=60;MQRankSum=0;NS=4;QD=32.8;ReadPosRankSum=1.26;SOR=0.402	GT:AD:DP:GQ:HP:HP_VAL:PL	1/1:0,21:21:63:.:.:892,63,0	0/0:12,0:12:33:.:.:0,33,495
II	16587929	AACCGT	A	1328.25	AC=2;AF=0.5;AN=4;AS_BaseQRankSum=.;AS_FS=0;AS_MQ=60;AS_MQRankSum=.;AS_QD=31.66;AS_ReadPosRankSum=.;AS_SOR=0.976;DP=82;ExcessHet=0.1902;FS=0;MLEAC=4;MLEAF=0.5;MQ=60;NS=4;QD=28.45;SOR=0.976	GT:AD:DP:GQ:PL	0/0:29,0:29:81:0,81,1215	1/1:0,16:16:48:720,48,0
II	16589462	C	A	1242.23	AC=2;AF=0.5;AN=4;AS_BaseQRankSum=.;AS_FS=0;AS_MQ=60;AS_MQRankSum=.;AS_QD=30.27;AS_ReadPosRankSum=.;AS_SOR=0.76;DP=77;ExcessHet=0.1902;FS=0;MLEAC=4;MLEAF=0.5;MQ=60;NS=4;QD=26.71;SOR=0.76	GT:AD:DP:GQ:PL	0/0:21,0:21:60:0,60,838	1/1:0,9:9:27:394,27,0
II	16591270	T	A	2073.99	AC=2;AF=0.5;AN=4;AS_BaseQRankSum=0.05;AS_FS=5.307;AS_MQ=60;AS_MQRankSum=0;AS_QD=29.21;AS_ReadPosRankSum=-0.9;AS_SOR=0.29;BaseQRankSum=0.5;DP=89;ExcessHet=1.0474;FS=5.307;MLEAC=5;MLEAF=0.625;MQ=60;MQRankSum=0;NS=4;QD=29.21;ReadPosRankSum=-0.694;SOR=0.29	GT:AD:DP:GQ:HP:HP_VAL:PL	1/1:0,32:32:96:.:.:1315,96,0	0/0:17,0:17:48:.:.:0,48,720
II	16591333	C	A	1572.71	AC=2;AF=0.5;AN=4;AS_BaseQRankSum=1.9;AS_FS=0;AS_MQ=60;AS_MQRankSum=0;AS_QD=27.72;AS_ReadPosRankSum=1.3;AS_SOR=0.56;BaseQRankSum=1.9;DP=71;ExcessHet=0.1902;FS=0;MLEAC=3;MLEAF=0.375;MQ=60;MQRankSum=0;NS=4;QD=31.42;ReadPosRankSum=1.36;SOR=0.56	GT:AD:DP:GQ:PL	1/1:0,26:26:78:1059,78,0	0/0:7,0:7:21:0,21,264
II	16591649	G	A	1486.26	AC=2;AF=0.5;AN=4;AS_BaseQRankSum=.;AS_FS=0;AS_MQ=60;AS_MQRankSum=.;AS_QD=29.73;AS_ReadPosRankSum=.;AS_SOR=1.061;DP=57;ExcessHet=0.1902;FS=0;MLEAC=4;MLEAF=0.5;MQ=60;NS=4;QD=30.05;SOR=1.061	GT:AD:DP:GQ:PL	1/1:0,28:28:84:1164,84,0	0/0:7,0:7:21:0,21,307
II	16591884	C	A	1050.32	AC=2;AF=0.5;AN=4;AS_BaseQRankSum=.;AS_FS=0;AS_MQ=60;AS_MQRankSum=.;AS_QD=30.74;AS_ReadPosRankSum=.;AS_SOR=1.22;DP=47;ExcessHet=0.1902;FS=0;MLEAC=4;MLEAF=0.5;MQ=60;NS=4;QD=28.52;SOR=1.22	GT:AD:DP:GQ:PL	1/1:0,17:17:51:667,51,0	0/0:6,0:6:18:0,18,252
II	16592259	T	C	888.08	AC=2;AF=0.5;AN=4;AS_BaseQRankSum=1.8;AS_FS=1.735;AS_MQ=60;AS_MQRankSum=0;AS_QD=30.62;AS_ReadPosRankSum=-0.4;AS_SOR=0.27;BaseQRankSum=1.88;DP=53;ExcessHet=1.0474;FS=1.735;MLEAC=5;MLEAF=0.625;MQ=60;MQRankSum=0;NS=4;QD=30.62;ReadPosRankSum=-0.389;SOR=0.27	GT:AD:DP:GQ:HP:HP_VAL:PL	0/0:24,0:24:57:.:.:0,57,855	1/1:0,5:5:15:.:.:225,15,0
II	16592464	T	A	845.91	AC=2;AF=0.5;AN=4;AS_BaseQRankSum=-0.45;AS_FS=2.005;AS_MQ=60;AS_MQRankSum=0;AS_QD=22.86;AS_ReadPosRankSum=.;AS_SOR=0.283;BaseQRankSum=-0.188;DP=71;ExcessHet=1.0474;FS=2.005;MLEAC=4;MLEAF=0.5;MQ=60;MQRankSum=0;NS=4;QD=22.86;SOR=0.283	GT:AD:DP:GQ:HP:HP_VAL:PL	1/1:1,18:19:31:.:.:514,31,0	0/0:13,0:13:0:.:.:0,0,349
II	16593344	T	G	1323.15	AC=2;AF=0.5;AN=4;AS_BaseQRankSum=0.2;AS_FS=2.545;AS_MQ=60;AS_MQRankSum=0;AS_QD=26.46;AS_ReadPosRankSum=0.45;AS_SOR=0.392;BaseQRankSum=0.869;DP=85;ExcessHet=1.0474;FS=2.545;MLEAC=5;MLEAF=0.625;MQ=60;MQRankSum=0;NS=4;QD=26.46;ReadPosRankSum=1.16;SOR=0.392	GT:AD:DP:GQ:HP:HP_VAL:PL	0/0:34,0:34:90:.:.:0,90,1350	1/1:0,14:14:42:.:.:612,42,0
II	16594310	A	C	1042.21	AC=2;AF=0.5;AN=4;AS_BaseQRankSum=.;AS_FS=0;AS_MQ=57.67;AS_MQRankSum=.;AS_QD=28.38;AS_ReadPosRankSum=.;AS_SOR=0.941;DP=61;ExcessHet=0.1902;FS=0;MLEAC=4;MLEAF=0.5;MQ=57.42;NS=4;QD=27.24;SOR=0.941	GT:AD:DP:GQ:PL	0/0:15,0:15:45:0,45,659	1/1:0,8:8:24:319,24,0
II	16594342	T	A	1371.15	AC=2;AF=0.5;AN=4;AS_BaseQRankSum=1.9;AS_FS=5.315;AS_MQ=59.47;AS_MQRankSum=-0.2;AS_QD=32.83;AS_ReadPosRankSum=1.4;AS_SOR=1.872;BaseQRankSum=1.99;DP=81;ExcessHet=0.1902;FS=5.315;MLEAC=4;MLEAF=0.5;MQ=57.32;MQRankSum=-0.166;NS=4;QD=29.71;ReadPosRankSum=1.48;SOR=1.872	GT:AD:DP:GQ:PL	1/1:0,14:14:42:597,42,0	0/0:10,0:10:30:0,30,377
II	16595307	G	A	1302.28	AC=2;AF=0.5;AN=4;AS_BaseQRankSum=-0.3;AS_FS=8.062;AS_MQ=60;AS_MQRankSum=0;AS_QD=29.44;AS_ReadPosRankSum=-1.3;AS_SOR=3.453;BaseQRankSum=-0.212;DP=75;ExcessHet=1.0474;FS=8.062;MLEAC=4;MLEAF=0.5;MQ=60;MQRankSum=0;NS=4;QD=27.67;ReadPosRankSum=-1.208;SOR=3.453	GT:AD:DP:GQ:HP:HP_VAL:PL	1/1:0,19:19:57:.:.:824,57,0	0/0:19,0:19:0:.:.:0,0,275
II	16595770	A	G	1200.53	AC=2;AF=0.5;AN=4;AS_BaseQRankSum=.;AS_FS=0;AS_MQ=60;AS_MQRankSum=.;AS_QD=28.19;AS_ReadPosRankSum=.;AS_SOR=0.906;DP=60;ExcessHet=0.1902;FS=0;MLEAC=4;MLEAF=0.5;MQ=60;NS=4;QD=30.37;SOR=0.906	GT:AD:DP:GQ:PL	1/1:0,21:21:63:870,63,0	0/0:15,0:15:39:0,39,585
II	16595867	C	A	2027.15	AC=2;AF=0.5;AN=4;AS_BaseQRankSum=0;AS_FS=0;AS_MQ=60;AS_MQRankSum=0;AS_QD=33.89;AS_ReadPosRankSum=-1.5;AS_SOR=0.293;BaseQRankSum=0;DP=74;ExcessHet=1.0474;FS=0;MLEAC=3;MLEAF=0.375;MQ=60;MQRankSum=0;NS=4;QD=25.22;ReadPosRankSum=-1.451;SOR=0.293	GT:AD:DP:GQ:HP:HP_VAL:PL	1/1:0,39:39:99:.:.:1594,117,0	0/0:10,0:10:30:.:.:0,30,415
II	16596661	C	T	1489.52	AC=2;AF=0.5;AN=4;AS_BaseQRankSum=-0.4;AS_FS=0;AS_MQ=60;AS_MQRankSum=0;AS_QD=33.87;AS_ReadPosRankSum=-1.2;AS_SOR=0.223;BaseQRankSum=-0.312;DP=86;ExcessHet=0.1902;FS=0;MLEAC=4;MLEAF=0.5;MQ=60;MQRankSum=0;NS=4;QD=27.09;ReadPosRankSum=-1.157;SOR=0.223	GT:AD:DP:GQ:PL	0/0:24,0:24:60:0,60,900	1/1:0,10:10:30:426,30,0
II	16598135	C	T	1694.26	AC=2;AF=0.5;AN=4;AS_BaseQRankSum=0.6;AS_FS=3.974;AS_MQ=60;AS_MQRankSum=0;AS_QD=26.89;AS_ReadPosRankSum=0;AS_SOR=0.323;BaseQRankSum=0.67;DP=89;ExcessHet=1.0474;FS=3.974;MLEAC=5;MLEAF=0.625;MQ=60;MQRankSum=0;NS=4;QD=26.89;ReadPosRankSum=0.057;SOR=0.323	GT:AD:DP:GQ:HP:HP_VAL:PL	0/0:26,0:26:72:.:.:0,72,1080	1/1:0,14:14:42:.:.:541,42,0
II	16598493	T	C	1429.28	AC=2;AF=0.5;AN=4;AS_BaseQRankSum=-0.9;AS_FS=0;AS_MQ=60;AS_MQRankSum=0;AS_QD=31.05;AS_ReadPosRankSum=0;AS_SOR=0.787;BaseQRankSum=-0.901;DP=111;ExcessHet=0.1902;FS=0;MLEAC=4;MLEAF=0.5;MQ=60;MQRankSum=0;NS=4;QD=30.21;ReadPosRankSum=0.069;SOR=0.787	GT:AD:DP:GQ:PL	0/0:39,0:39:86:0,86,1359	1/1:0,11:11:33:411,33,0
II	16598650	C	T	2422.05	AC=2;AF=0.5;AN=4;AS_BaseQRankSum=0.6;AS_FS=0;AS_MQ=60;AS_MQRankSum=0;AS_QD=28.96;AS_ReadPosRankSum=-1.1;AS_SOR=0.749;BaseQRankSum=0.692;DP=102;ExcessHet=1.0474;FS=0;MLEAC=3;MLEAF=0.375;MQ=60;MQRankSum=0;NS=4;QD=27.52;ReadPosRankSum=-1.004;SOR=0.749	GT:AD:DP:GQ:HP:HP_VAL:PL	1/1:0,33:33:99:.:.:1386,99,0	0/0:16,0:16:45:.:.:0,45,675
II	16598767	G	T	1675.24	AC=2;AF=0.5;AN=4;AS_BaseQRankSum=-0.6;AS_FS=3.547;AS_MQ=60;AS_MQRankSum=0;AS_QD=31.74;AS_ReadPosRankSum=0.9;AS_SOR=0.684;BaseQRankSum=-0.559;DP=96;ExcessHet=0.1902;FS=3.547;MLEAC=4;MLEAF=0.5;MQ=60;MQRankSum=0;NS=4;QD=32.54;ReadPosRankSum=0.899;SOR=0.684	GT:AD:DP:GQ:PL	0/0:35,0:35:99:0,99,1485	1/1:0,16:16:48:660,48,0
II	16598812	GA	G	1730.24	AC=2;AF=0.5;AN=4;AS_BaseQRankSum=-0.3;AS_FS=0;AS_MQ=60;AS_MQRankSum=0;AS_QD=32.64;AS_ReadPosRankSum=-1;AS_SOR=0.255;BaseQRankSum=-0.258;DP=100;ExcessHet=0.1902;FS=0;MLEAC=4;MLEAF=0.5;MQ=60;MQRankSum=0;NS=4;QD=32.65;ReadPosRankSum=-0.981;SOR=0.255	GT:AD:DP:GQ:PL	1/1:0,30:30:90:1032,90,0	0/0:18,0:18:48:0,48,720
II	16599864	C	T	1653.01	AC=2;AF=0.5;AN=4;AS_BaseQRankSum=-0.5;AS_FS=2.943;AS_MQ=60;AS_MQRankSum=0;AS_QD=20.41;AS_ReadPosRankSum=-0.05;AS_SOR=0.868;BaseQRankSum=-0.305;DP=112;ExcessHet=1.0474;FS=2.943;MLEAC=5;MLEAF=0.625;MQ=60;MQRankSum=0;NS=4;QD=20.41;ReadPosRankSum=0.128;SOR=0.868	GT:AD:DP:GQ:HP:HP_VAL:PL	0/0:31,0:31:90:.:.:0,90,1350	1/1:0,13:13:39:.:.:533,39,0
